# Supplementary material for: Generative prediction of causal gene sets responsible for complex traits
Source: Proc Natl Acad Sci U S A. 2025 Jun 12;122(24):e2415071122. doi: 10.1073/pnas.2415071122 (PMC12184495; doi:10.1073/pnas.2415071122)
Supplement: Supplementary file 2 — Dataset S01 (XLSX) [file pnas.2415071122.sd01.xlsx]

## Sheet: Legend
Column	Description
Bioproject	NCBI bioproject accession number associated with the transcriptional data
Cell line	Cell line name, taken from the Sequencing Read Archive metadata
Cell type	Cell identity labeled as: <tissue_of_origin>; <cancer_subtype (if applicable)>
Genotype	Gene symbol of the gene perturbed. NONE if no gene is perturbed
Treatment	Conditions for growing the cells labeled as: <type_of_perturbation>; <drug_or_environmental_perturbation (if applicable)>
Sense	Category of perturbation that distinguishes the final cell type from the initial cell type; kd="knockdown", oe="overexpression", mut="mutation"
Accession list	SRA run identifiers associated with the phenotypic state
Initial state	Unperturbed or "control" state
Final state	Perturbed or "treated" state

## Sheet: Metadata_Table
	Final cell state conditions					Initial cell state conditions
Bioproject	Cell line	Cell type	Genotype	Treatment	Accession list	Cell line	Cell type	Genotype	Treatment	Accession list	Sense
PRJDB7352	A549	lung;non_small_cell_carcinoma	RPAP3	kd	DRX139775, DRX139774, DRX139767, DRX139766, DRX139759, DRX139758, DRX139751, DRX139750	A549	lung;non_small_cell_carcinoma	NONE	nc-kd	DRX139777, DRX139776, DRX139769, DRX139768, DRX139761, DRX139760, DRX139753, DRX139752	kd
PRJDB7352	A549	lung;non_small_cell_carcinoma	RPAP3	kd; measles	DRX139755, DRX139754	A549	lung;non_small_cell_carcinoma	NONE	nc-kd; measles	DRX139757, DRX139756	kd
PRJDB7352	A549	lung;non_small_cell_carcinoma	RPAP3	kd; mumps	DRX139771, DRX139770, DRX139763, DRX139762, DRX139747, DRX139746	A549	lung;non_small_cell_carcinoma	NONE	nc-kd; mumps	DRX139773, DRX139772, DRX139765, DRX139764, DRX139749, DRX139748	kd
PRJEB10051	MCF7	breast;carcinoma	HSPA5	kd	ERX1050713, ERX1050712, ERX1050711, ERX1050710, ERX1050709, ERX1050708	MCF7	breast;carcinoma	NONE	nc	ERX1050716, ERX1050715, ERX1050714	kd
PRJEB10051	2102Ep	embryonal carcinoma	HSPA5	kd	ERX1050702, ERX1050701, ERX1050700, ERX1050699, ERX1050698, ERX1050697	2102Ep	embryonal carcinoma	NONE	nc	ERX1050705, ERX1050704, ERX1050703	kd
PRJEB10260	SUM44	breast;carcinoma	NSD3	kd	ERX1055986, ERX1055987, ERX1055988	SUM44	breast;carcinoma	NONE	nc-kd	ERX1055983, ERX1055984, ERX1055985	kd
PRJEB10260	SUM44	breast;carcinoma	NSD3(S)	kd	ERX1055989, ERX1055990, ERX1055991	SUM44	breast;carcinoma	NONE	nc-kd	ERX1055983, ERX1055984, ERX1055985	kd
PRJEB17778	H9	embryonic_stem_cell	WTAP	Activin A; kd	ERX1795655, ERX1795656, ERX1795657	H9	embryonic_stem_cell	NONE	Activin A; nc-kd	ERX1795652, ERX1795653, ERX1795654	kd
PRJEB17778	H9	embryonic_stem_cell	WTAP	SB-431542; kd	ERX1795661, ERX1795662, ERX1795663, ERX1795667, ERX1795668, ERX1795669	H9	embryonic_stem_cell	NONE	SB-431542; nc-kd	ERX1795658, ERX1795659, ERX1795660, ERX1795664, ERX1795665, ERX1795666	kd
PRJEB18540	HeLa	endometrium;adenocarcinoma	SLC25A25-AS1	kd-CRISPRi	ERX1819345, ERX1819349, ERX1819353, ERX1819356, ERX1819357, ERX1819361, ERX1819362, ERX1819368, ERX1819373, ERX1819374, ERX1819376, ERX1819381, ERX1819384, ERX1819386, ERX1819387, ERX1819389, ERX1819390, ERX1819391, ERX1819392, ERX1819395, ERX1819396, ERX1819397, ERX1819399, ERX1819401, ERX1819402, ERX1819403, ERX1819404, ERX1819405, ERX1819406, ERX1819408, ERX1819409, ERX1819412, ERX1819414, ERX…	HeLa	endometrium;adenocarcinoma	NONE	nc-CRISPRi	ERX1819344, ERX1819347, ERX1819354, ERX1819363, ERX1819372, ERX1819385, ERX1819393, ERX1819394, ERX1819398, ERX1819400, ERX1819407, ERX1819410, ERX1819413, ERX2249091, ERX2249096, ERX2249097, ERX2249098, ERX2249099, ERX2249100, ERX2249109, ERX2249111, ERX2457252, ERX2457257, ERX2457259	kd-CRISPRi
PRJEB18540	HeLa	endometrium;adenocarcinoma	SLC25A25-AS1	kd-LNA	ERX1819348, ERX1819351, ERX1819371, ERX1819383, ERX2457251, ERX2457260	HeLa	endometrium;adenocarcinoma	NONE	nc-LNA	ERX1819346, ERX1819359, ERX1819360, ERX1819365, ERX1819420, ERX1819422, ERX1819423, ERX1819425, ERX1819426, ERX1819427, ERX1819428, ERX2457249, ERX2457256	kd-LNA
PRJEB18540	HeLa	endometrium;adenocarcinoma	SLC25A25-AS1	kd-RNAi	ERX1819352, ERX1819370, ERX1819378, ERX1819382, ERX2457250, ERX2457253	HeLa	endometrium;adenocarcinoma	NONE	nc-RNAi	ERX1819375, ERX1819377, ERX1819379, ERX1819355, ERX2457261, ERX2457247, ERX1819366, ERX1819367, ERX1819369	kd-RNAi
PRJEB21326	NONE	immortalized_myoblast	BMI1	oe	ERX2069125, ERX2069123, ERX2069121, ERX2069119, ERX2069117, ERX2069115	NONE	immortalized_myoblast	NONE	nc	ERX2069124, ERX2069122, ERX2069120, ERX2069118, ERX2069116, ERX2069114	oe
PRJEB23554	MCF7	breast;carcinoma	DDX3X	kd	ERX2255155, ERX2255154, ERX2255153, ERX2255152, ERX2255151, ERX2255150	MCF7	breast;carcinoma	NONE	nc	ERX2255164, ERX2255163, ERX2255162	kd
PRJEB23554	MCF7	breast;carcinoma	DDX54	kd	ERX2255161, ERX2255160, ERX2255159, ERX2255158, ERX2255157, ERX2255156	MCF7	breast;carcinoma	NONE	nc	ERX2255164, ERX2255163, ERX2255162	kd
PRJEB25333	CLB-GA	neuroblastoma	TBX2	kd	ERX2408606, ERX2408607, ERX2408609, ERX2408610, ERX2408612, ERX2408613	CLB-GA	neuroblastoma	NONE	nc	ERX2408605, ERX2408608, ERX2408611	kd
PRJEB25334	IMR-5/75	neuroblastoma	MYCN	kd	ERX2408614, ERX2408615, ERX2408616, ERX2408617, ERX2408618, ERX2408619	IMR-5/75	neuroblastoma	NONE	nc	ERX2408620, ERX2408621, ERX2408622, ERX2408623, ERX2408624, ERX2408625	kd
PRJEB25334	IMR-5/75	neuroblastoma	TBX2	kd	ERX2408632, ERX2408633, ERX2408634, ERX2408635, ERX2408636, ERX2408637, ERX2408644, ERX2408645, ERX2408646, ERX2408647, ERX2408648, ERX2408649	IMR-5/75	neuroblastoma	NONE	nc	ERX2408620, ERX2408621, ERX2408622, ERX2408623, ERX2408624, ERX2408625	kd
PRJEB25518	HeLa	endometrium;adenocarcinoma	RNPS1	kd	ERX2432455, ERX2432454, ERX2432453	HeLa	endometrium;adenocarcinoma	NONE	nc-kd	ERX2432452, ERX2432451, ERX2432450	kd
PRJEB25518	HeLa	endometrium;adenocarcinoma	RNPS1	oe	ERX2432458, ERX2432457, ERX2432456	HeLa	endometrium;adenocarcinoma	NONE	nc-oe	ERX2432461, ERX2432460, ERX2432459	oe
PRJEB27850	BxPC-3	pancreas;ductal_carcinoma	TP63	kd	ERX2721579, ERX2721578, ERX2721577	BxPC-3	pancreas;ductal_carcinoma	NONE	nc	ERX2721576, ERX2721575, ERX2721574	kd
PRJEB27850	L3.6pl	pancreatic;adenosquamous_carcinoma	TP63	kd	ERX2721585, ERX2721584, ERX2721583	L3.6pl	pancreatic;adenosquamous_carcinoma	NONE	nc	ERX2721582, ERX2721581, ERX2721580	kd
PRJEB27945	U-343_MG	glioma	PROX1	oe	ERX2729263, ERX2729262	U-343_MG	glioma	NONE	nc-oe	ERX2729261, ERX2729260	oe
PRJEB27945	U-343_MGa	glioma	PROX1	kd	ERX2729269, ERX2729268, ERX2729267	U-343_MGa	glioma	NONE	nc-kd	ERX2729266, ERX2729265, ERX2729264	kd
PRJEB28561	HCT116	large_intestine;carcinoma	RNF40	TNFa; kd	ERX2797415, ERX2797416, ERX2797417	HCT116	large_intestine;carcinoma	NONE	TNFa; nc-kd	ERX2797408, ERX2797409, ERX2797410	kd
PRJEB28561	HCT116	large_intestine;carcinoma	RNF40	nc-drug; kd	ERX2797412, ERX2797413, ERX2797414	HCT116	large_intestine;carcinoma	NONE	nc-drug; nc-kd	ERX2797411, ERX2797406, ERX2797407	kd
PRJEB28808	U2OS	osteosarcoma	EDC4	actinomycin D; irradiated; kd	ERX2819140	U2OS	osteosarcoma	NONE	actinomycin D; irradiated; nc-kd	ERX2819129, ERX2819136	kd
PRJEB28808	U2OS	osteosarcoma	IKBKB	actinomycin D; irradiated; kd	ERX2819133	U2OS	osteosarcoma	NONE	actinomycin D; irradiated; nc-kd	ERX2819129, ERX2819136	kd
PRJEB28808	U2OS	osteosarcoma	EDC4	actinomycin D; nc-irradiated; kd	ERX2819138	U2OS	osteosarcoma	NONE	actinomycin D; nc-irradiated; nc-kd	ERX2819127, ERX2819134	kd
PRJEB28808	U2OS	osteosarcoma	IKBKB	actinomycin D; nc-irradiated; kd	ERX2819131	U2OS	osteosarcoma	NONE	actinomycin D; nc-irradiated; nc-kd	ERX2819127, ERX2819134	kd
PRJEB28808	U2OS	osteosarcoma	EDC4	nc-drug; irradiated; kd	ERX2819139	U2OS	osteosarcoma	NONE	nc-drug; irradiated; nc-kd	ERX2819128, ERX2819135	kd
PRJEB28808	U2OS	osteosarcoma	IKBKB	nc-drug; irradiated; kd	ERX2819132	U2OS	osteosarcoma	NONE	nc-drug; irradiated; nc-kd	ERX2819128, ERX2819135	kd
PRJEB28808	U2OS	osteosarcoma	EDC4	nc-drug; nc-irradiated; kd	ERX2819137	U2OS	osteosarcoma	NONE	nc-drug; nc-irradiated; nc-kd	ERX2819126, ERX2819141	kd
PRJEB28808	U2OS	osteosarcoma	IKBKB	nc-drug; nc-irradiated; kd	ERX2819130	U2OS	osteosarcoma	NONE	nc-drug; nc-irradiated; nc-kd	ERX2819126, ERX2819141	kd
PRJEB31771	COLO320	large_intestine;adenocarcinoma	ARID1A	kd	ERX3260833, ERX3260832, ERX3260831, ERX3260830, ERX3260829, ERX3260828	COLO320	large_intestine;adenocarcinoma	NONE	nc	ERX3260836, ERX3260835, ERX3260834	kd
PRJEB31771	DLD-1	large_intestine;adenocarcinoma	ARID1A	kd	ERX3260842, ERX3260841, ERX3260840, ERX3260839, ERX3260838, ERX3260837	DLD-1	large_intestine;adenocarcinoma	NONE	nc	ERX3260845, ERX3260844, ERX3260843	kd
PRJEB31771	HCT116	large_intestine;carcinoma	ARID1A	kd	ERX3260848, ERX3260847, ERX3260846	HCT116	large_intestine;carcinoma	NONE	nc	ERX3260851, ERX3260850, ERX3260849	kd
PRJEB31824	769-P	clear_cell_renal_cell_carcinoma	PAX8	kd	ERX3266598, ERX3266599, ERX3266600	769-P	clear_cell_renal_cell_carcinoma	NONE	nc	ERX3266601, ERX3266602, ERX3266603	kd
PRJEB31824	786-O	clear_cell_renal_cell_carcinoma	PAX8	kd	ERX3266604, ERX3266605, ERX3266606	786-O	clear_cell_renal_cell_carcinoma	NONE	nc	ERX3266607, ERX3266608, ERX3266609	kd
PRJEB31824	Caki-1	clear_cell_renal_cell_carcinoma	PAX8	kd	ERX3266610, ERX3266611, ERX3266612	Caki-1	clear_cell_renal_cell_carcinoma	NONE	nc	ERX3266613, ERX3266614, ERX3266615	kd
PRJEB31824	VMRC-RCW	kidney;carcinoma	PAX8	kd	ERX3266616, ERX3266617, ERX3266618	VMRC-RCW	kidney;carcinoma	NONE	nc	ERX3266619, ERX3266620, ERX3266621	kd
PRJEB35202	RT-112	urinary_tract;transitional_cell_carcinoma	HDAC5	oe	ERX3633515	RT-112	urinary_tract;transitional_cell_carcinoma	NONE	nc	ERX3633516	oe
PRJEB35202	SW-1710	urinary_tract;transitional_cell_carcinoma	HDAC5	oe	ERX3633517	SW-1710	urinary_tract;transitional_cell_carcinoma	NONE	nc	ERX3633518	oe
PRJEB35202	UM-UC-3	urinary_tract;transitional_cell_carcinoma	HDAC5	oe	ERX3633519	UM-UC-3	urinary_tract;transitional_cell_carcinoma	NONE	nc	ERX3633520	oe
PRJEB35202	VM-CUB1	urinary_tract;transitional_cell_carcinoma	HDAC5	oe	ERX3633521	VM-CUB1	urinary_tract;transitional_cell_carcinoma	NONE	nc	ERX3633522	oe
PRJEB35253	MRC5	induced_pluripotent_cell	NR1D1	kd	ERX3641474, ERX3641475, ERX3641476, ERX3641480, ERX3641481, ERX3641482	MRC5	induced_pluripotent_cell	NONE	nc	ERX3641471, ERX3641472, ERX3641473, ERX3641477, ERX3641478, ERX3641479	kd
PRJEB4007	H1	embryonic_stem_cell	SON	kd	ERX269436, ERX269434, ERX269429, ERX269437, ERX269435, ERX269438	H1	embryonic_stem_cell	NONE	nc	ERX269432, ERX269428, ERX269431, ERX269430, ERX269433, ERX269439	kd
PRJEB6731	CEM-SS	acute_lymphoblastic_T_cell_leukemia	APOBEC3F	oe	ERX524200, ERX524195, ERX524182, ERX524181	CEM-SS	acute_lymphoblastic_T_cell_leukemia	NONE	nc	ERX524197, ERX524187, ERX524194, ERX524193	oe
PRJEB6731	CEM-SS	acute_lymphoblastic_T_cell_leukemia	APOBEC3G	oe	ERX524192, ERX524198, ERX524184, ERX524179	CEM-SS	acute_lymphoblastic_T_cell_leukemia	NONE	nc	ERX524197, ERX524187, ERX524194, ERX524193	oe
PRJEB6892	SH-SY5Y	neuroblastoma	MYCN	oe	ERX530483, ERX530484, ERX530485, ERX530486, ERX530487, ERX530488, ERX530491, ERX530492, ERX530493, ERX530495, ERX530496, ERX530500	SH-SY5Y	neuroblastoma	NONE	nc	ERX530489, ERX530490, ERX530494, ERX530497, ERX530498, ERX530499	oe
PRJEB9006	iPSC->neuron	neuron;in_vitro_differentiated	NEAT1	KCl; kd	ERX921693, ERX921704, ERX921695	iPSC->neuron	neuron;in_vitro_differentiated	NONE	KCl; nc-kd	ERX921697, ERX921705, ERX921698	kd
PRJEB9006	iPSC->neuron	neuron;in_vitro_differentiated	NEAT1	nc-drug; kd	ERX921706, ERX921701, ERX921703	iPSC->neuron	neuron;in_vitro_differentiated	NONE	nc-drug; nc-kd	ERX921708, ERX921699, ERX921702	kd
PRJEB9454	NCI-H1623	lung;adenocarcinoma	EZH2	kd	ERX978819, ERX978815, ERX978810	NCI-H1623	lung;adenocarcinoma	NONE	nc-kd	ERX978826, ERX978816, ERX978814	kd
PRJEB9454	NCI-H1623	lung;adenocarcinoma	EZH2(NLS_mut)	oe	ERX978825, ERX978824, ERX978821	NCI-H1623	lung;adenocarcinoma	NONE	nc-oe	ERX978822, ERX978820, ERX978818	oe
PRJEB9454	NCI-H1623	lung;adenocarcinoma	EZH2(p.His689Ala)	oe	ERX978817, ERX978813, ERX978812	NCI-H1623	lung;adenocarcinoma	NONE	nc-oe	ERX978822, ERX978820, ERX978818	oe
PRJEB9454	NCI-H1623	lung;adenocarcinoma	EZH2(p.Lys234Ala;Lys245Ala)	oe	ERX978827, ERX978823, ERX978811	NCI-H1623	lung;adenocarcinoma	NONE	nc-oe	ERX978822, ERX978820, ERX978818	oe
PRJNA224740	NONE	primary_fibroblast_cell_cultures	C9orf72; C9orf72(intron_1_hexanucleotide_expansion)	kd; mut	SRX368231, SRX368234, SRX368237, SRX368240	NONE	primary_fibroblast_cell_cultures	C9orf72	kd	SRX368242, SRX368244, SRX368246, SRX368248	mut
PRJNA224740	NONE	primary_fibroblast_cell_cultures	C9orf72	kd	SRX368242, SRX368244, SRX368246, SRX368248	NONE	primary_fibroblast_cell_cultures	NONE	nc	SRX368241, SRX368243, SRX368245, SRX368247	kd
PRJNA224740	NONE	primary_fibroblast_cell_cultures	INS	mut	SRX368225, SRX368226, SRX368227, SRX368228	NONE	primary_fibroblast_cell_cultures	NONE	nc	SRX368241, SRX368243, SRX368245, SRX368247	mut
PRJNA224740	NONE	primary_fibroblast_cell_cultures	C9orf72(intron_1_hexanucleotide_expansion)	nc; mut	SRX368230, SRX368233, SRX368236, SRX368239	NONE	primary_fibroblast_cell_cultures	NONE	nc	SRX368241, SRX368243, SRX368245, SRX368247	mut
PRJNA224740	NONE	primary_fibroblast_cell_cultures	C9orf72; C9orf72(intron_1_hexanucleotide_expansion)	kd; mut	SRX368231, SRX368234, SRX368237, SRX368240	NONE	primary_fibroblast_cell_cultures	C9orf72(intron_1_hexanucleotide_expansion)	nc; mut	SRX368230, SRX368233, SRX368236, SRX368239	kd
PRJNA226995	NONE	embryonic_stem_cell	TRIM71	kd	SRX373743, SRX373744, SRX373745, SRX373746, SRX373747, SRX373748	NONE	embryonic_stem_cell	NONE	nc	SRX373740, SRX373741, SRX373742	kd
PRJNA229103	HEK293	human_embryonic_kidney	STAU1	kd	SRX378956, SRX378955	HEK293	human_embryonic_kidney	NONE	nc	SRX378954, SRX378953	kd
PRJNA229103	HEK293	human_embryonic_kidney	STAU1	oe	SRX378958, SRX378957	HEK293	human_embryonic_kidney	NONE	nc	SRX378954, SRX378953	oe
PRJNA231463	NB-4	acute_myeloid_leukemia	TFEB	ATRA; kd	SRX390783, SRX390782	NB-4	acute_myeloid_leukemia	NONE	ATRA; nc-kd	SRX390779, SRX390778	kd
PRJNA231463	NB-4	acute_myeloid_leukemia	TFEB	nc-drug; kd	SRX390781, SRX390780	NB-4	acute_myeloid_leukemia	NONE	nc-drug; nc-kd	SRX390777, SRX390776	kd
PRJNA232601	NONE	hematopoietic_stem_cell	ERG	oe; CD34+	SRX399543, SRX399545, SRX1338936, SRX1338941	NONE	hematopoietic_stem_cell	NONE	nc-oe; CD34+	SRX399542, SRX399544, SRX1338935, SRX1338940	oe
PRJNA232601	NONE	hematopoietic_stem_cell	ERG(p.Ser238Asp)	oe; CD34+	SRX1338938, SRX1338943	NONE	hematopoietic_stem_cell	NONE	nc-oe; CD34+	SRX399542, SRX399544, SRX1338935, SRX1338940	oe
PRJNA232601	NONE	hematopoietic_stem_cell	ERG(p.Ser283Ala)	oe; CD34+	SRX1338937, SRX1338942	NONE	hematopoietic_stem_cell	NONE	nc-oe; CD34+	SRX399542, SRX399544, SRX1338935, SRX1338940	oe
PRJNA240075	HEK293	human_embryonic_kidney	METTL3	kd	SRX481004	HEK293	human_embryonic_kidney	NONE	nc-kd	SRX481006	kd
PRJNA240075	HEK293	human_embryonic_kidney	WTAP	kd	SRX481002	HEK293	human_embryonic_kidney	NONE	nc-kd	SRX481006	kd
PRJNA240075	FIB->iPSC	induced_pluripotent_cell	POU5F1; KLF4; MYC; SOX2	oe;OKMS_transient	SRX481008	FIB->iPSC	induced_pluripotent_cell	POU5F1; KLF4; MYC; SOX2	nc-oe; OKMS_transient	SRX481010	oe
PRJNA240075	A549	lung;non_small_cell_carcinoma	METTL14	kd	SRX481018, SRX481020, SRX481022, SRX481024, SRX481046	A549	lung;non_small_cell_carcinoma	NONE	nc-kd	SRX481030, SRX481032, SRX481034, SRX481044	kd
PRJNA240075	A549	lung;non_small_cell_carcinoma	METTL3	kd	SRX481026, SRX481028, SRX481040	A549	lung;non_small_cell_carcinoma	NONE	nc-kd	SRX481030, SRX481032, SRX481034, SRX481044	kd
PRJNA240075	A549	lung;non_small_cell_carcinoma	VIRMA	kd	SRX481038	A549	lung;non_small_cell_carcinoma	NONE	nc-kd	SRX481030, SRX481032, SRX481034, SRX481044	kd
PRJNA240075	A549	lung;non_small_cell_carcinoma	WTAP	kd	SRX481014, SRX481016, SRX481036	A549	lung;non_small_cell_carcinoma	NONE	nc-kd	SRX481030, SRX481032, SRX481034, SRX481044	kd
PRJNA242558	H9	embryonic_stem_cell	ADAR	kd; forebrain differentiation	SRX500210, SRX500212, SRX500222, SRX500224	H9	embryonic_stem_cell	NONE	nc-kd; forebrain differentiation	SRX500204, SRX500206, SRX500216, SRX500218	kd
PRJNA242558	H9	embryonic_stem_cell	ADAR	kd; motor neuron differentiation	SRX500211, SRX500213, SRX500223, SRX500225	H9	embryonic_stem_cell	NONE	nc-kd; motor neuron differentiation	SRX500205, SRX500207, SRX500217, SRX500219	kd
PRJNA242558	H9	embryonic_stem_cell	ADAR	kd; nc-differentiation	SRX500208, SRX500220	H9	embryonic_stem_cell	NONE	nc-kd; nc-differentiation	SRX500202, SRX500214	kd
PRJNA242558	H9	embryonic_stem_cell	ADAR	kd; neuroepthelial differentiation	SRX500209, SRX500221	H9	embryonic_stem_cell	NONE	nc-kd; neuroepthelial differentiation	SRX500203, SRX500215	kd
PRJNA244587	HCT116	large_intestine;carcinoma	BEGAIN	kd; vorinostat_resistant	SRX516785, SRX516770, SRX516755	HCT116	large_intestine;carcinoma	NONE	nc-kd; vorinostat_resistant	SRX516784, SRX516769, SRX516754	kd
PRJNA244587	HCT116	large_intestine;carcinoma	CCNK	kd; vorinostat_resistant	SRX516786, SRX516771, SRX516756	HCT116	large_intestine;carcinoma	NONE	nc-kd; vorinostat_resistant	SRX516784, SRX516769, SRX516754	kd
PRJNA244587	HCT116	large_intestine;carcinoma	CDK10	kd; vorinostat_resistant	SRX516787, SRX516772, SRX516757	HCT116	large_intestine;carcinoma	NONE	nc-kd; vorinostat_resistant	SRX516784, SRX516769, SRX516754	kd
PRJNA244587	HCT116	large_intestine;carcinoma	DPPA5	kd; vorinostat_resistant	SRX516788, SRX516773, SRX516758	HCT116	large_intestine;carcinoma	NONE	nc-kd; vorinostat_resistant	SRX516784, SRX516769, SRX516754	kd
PRJNA244587	HCT116	large_intestine;carcinoma	EIF3L	kd; vorinostat_resistant	SRX516789, SRX516774, SRX516759	HCT116	large_intestine;carcinoma	NONE	nc-kd; vorinostat_resistant	SRX516784, SRX516769, SRX516754	kd
PRJNA244587	HCT116	large_intestine;carcinoma	GLI1	kd; vorinostat_resistant	SRX516790, SRX516775, SRX516760	HCT116	large_intestine;carcinoma	NONE	nc-kd; vorinostat_resistant	SRX516784, SRX516769, SRX516754	kd
PRJNA244587	HCT116	large_intestine;carcinoma	JAK2	kd; vorinostat_resistant	SRX516791, SRX516776, SRX516761	HCT116	large_intestine;carcinoma	NONE	nc-kd; vorinostat_resistant	SRX516784, SRX516769, SRX516754	kd
PRJNA244587	HCT116	large_intestine;carcinoma	NFYA	kd; vorinostat_resistant	SRX516792, SRX516777, SRX516762	HCT116	large_intestine;carcinoma	NONE	nc-kd; vorinostat_resistant	SRX516784, SRX516769, SRX516754	kd
PRJNA244587	HCT116	large_intestine;carcinoma	POLR2D	kd; vorinostat_resistant	SRX516793, SRX516778, SRX516763	HCT116	large_intestine;carcinoma	NONE	nc-kd; vorinostat_resistant	SRX516784, SRX516769, SRX516754	kd
PRJNA244587	HCT116	large_intestine;carcinoma	PSMD13	kd; vorinostat_resistant	SRX516794, SRX516779, SRX516764	HCT116	large_intestine;carcinoma	NONE	nc-kd; vorinostat_resistant	SRX516784, SRX516769, SRX516754	kd
PRJNA244587	HCT116	large_intestine;carcinoma	RGS18	kd; vorinostat_resistant	SRX516795, SRX516780, SRX516765	HCT116	large_intestine;carcinoma	NONE	nc-kd; vorinostat_resistant	SRX516784, SRX516769, SRX516754	kd
PRJNA244587	HCT116	large_intestine;carcinoma	SAP130	kd; vorinostat_resistant	SRX516796, SRX516781, SRX516766	HCT116	large_intestine;carcinoma	NONE	nc-kd; vorinostat_resistant	SRX516784, SRX516769, SRX516754	kd
PRJNA244587	HCT116	large_intestine;carcinoma	TGM5	kd; vorinostat_resistant	SRX516797, SRX516782, SRX516767	HCT116	large_intestine;carcinoma	NONE	nc-kd; vorinostat_resistant	SRX516784, SRX516769, SRX516754	kd
PRJNA244587	HCT116	large_intestine;carcinoma	TOX4	kd; vorinostat_resistant	SRX516798, SRX516783, SRX516768	HCT116	large_intestine;carcinoma	NONE	nc-kd; vorinostat_resistant	SRX516784, SRX516769, SRX516754	kd
PRJNA246387	H1	embryonic_stem_cell	CBFB	oe	SRX535112	H1	embryonic_stem_cell	NONE	nc	SRX535153, SRX535154, SRX535155, SRX535108, SRX535109, SRX535110	oe
PRJNA246387	H1	embryonic_stem_cell	CDX2	oe	SRX535129	H1	embryonic_stem_cell	NONE	nc	SRX535153, SRX535154, SRX535155, SRX535108, SRX535109, SRX535110	oe
PRJNA246387	H1	embryonic_stem_cell	CEBPA	oe	SRX535111	H1	embryonic_stem_cell	NONE	nc	SRX535153, SRX535154, SRX535155, SRX535108, SRX535109, SRX535110	oe
PRJNA246387	H1	embryonic_stem_cell	EGR1	oe	SRX535113	H1	embryonic_stem_cell	NONE	nc	SRX535153, SRX535154, SRX535155, SRX535108, SRX535109, SRX535110	oe
PRJNA246387	H1	embryonic_stem_cell	ERG	oe	SRX535138	H1	embryonic_stem_cell	NONE	nc	SRX535153, SRX535154, SRX535155, SRX535108, SRX535109, SRX535110	oe
PRJNA246387	H1	embryonic_stem_cell	ETV2	oe	SRX535139, SRX535140	H1	embryonic_stem_cell	NONE	nc	SRX535153, SRX535154, SRX535155, SRX535108, SRX535109, SRX535110	oe
PRJNA246387	H1	embryonic_stem_cell	ETV6	oe	SRX535114	H1	embryonic_stem_cell	NONE	nc	SRX535153, SRX535154, SRX535155, SRX535108, SRX535109, SRX535110	oe
PRJNA246387	H1	embryonic_stem_cell	FLI1	oe	SRX535117	H1	embryonic_stem_cell	NONE	nc	SRX535153, SRX535154, SRX535155, SRX535108, SRX535109, SRX535110	oe
PRJNA246387	H1	embryonic_stem_cell	FOXC2	oe	SRX535116	H1	embryonic_stem_cell	NONE	nc	SRX535153, SRX535154, SRX535155, SRX535108, SRX535109, SRX535110	oe
PRJNA246387	H1	embryonic_stem_cell	FOXF1	oe	SRX535115	H1	embryonic_stem_cell	NONE	nc	SRX535153, SRX535154, SRX535155, SRX535108, SRX535109, SRX535110	oe
PRJNA246387	H1	embryonic_stem_cell	GATA1	oe	SRX535134	H1	embryonic_stem_cell	NONE	nc	SRX535153, SRX535154, SRX535155, SRX535108, SRX535109, SRX535110	oe
PRJNA246387	H1	embryonic_stem_cell	GATA2	oe	SRX535135, SRX535136	H1	embryonic_stem_cell	NONE	nc	SRX535153, SRX535154, SRX535155, SRX535108, SRX535109, SRX535110	oe
PRJNA246387	H1	embryonic_stem_cell	GATA3	oe	SRX535137	H1	embryonic_stem_cell	NONE	nc	SRX535153, SRX535154, SRX535155, SRX535108, SRX535109, SRX535110	oe
PRJNA246387	H1	embryonic_stem_cell	GFI1	oe	SRX535118	H1	embryonic_stem_cell	NONE	nc	SRX535153, SRX535154, SRX535155, SRX535108, SRX535109, SRX535110	oe
PRJNA246387	H1	embryonic_stem_cell	HAND1	oe	SRX535119	H1	embryonic_stem_cell	NONE	nc	SRX535153, SRX535154, SRX535155, SRX535108, SRX535109, SRX535110	oe
PRJNA246387	H1	embryonic_stem_cell	HES1	oe	SRX535120	H1	embryonic_stem_cell	NONE	nc	SRX535153, SRX535154, SRX535155, SRX535108, SRX535109, SRX535110	oe
PRJNA246387	H1	embryonic_stem_cell	HHEX	oe	SRX535130	H1	embryonic_stem_cell	NONE	nc	SRX535153, SRX535154, SRX535155, SRX535108, SRX535109, SRX535110	oe
PRJNA246387	H1	embryonic_stem_cell	LMO2	oe	SRX535121	H1	embryonic_stem_cell	NONE	nc	SRX535153, SRX535154, SRX535155, SRX535108, SRX535109, SRX535110	oe
PRJNA246387	H1	embryonic_stem_cell	LYL1	oe	SRX535122	H1	embryonic_stem_cell	NONE	nc	SRX535153, SRX535154, SRX535155, SRX535108, SRX535109, SRX535110	oe
PRJNA246387	H1	embryonic_stem_cell	MYB	oe	SRX535123	H1	embryonic_stem_cell	NONE	nc	SRX535153, SRX535154, SRX535155, SRX535108, SRX535109, SRX535110	oe
PRJNA246387	H1	embryonic_stem_cell	NAB2	oe	SRX535124	H1	embryonic_stem_cell	NONE	nc	SRX535153, SRX535154, SRX535155, SRX535108, SRX535109, SRX535110	oe
PRJNA246387	H1	embryonic_stem_cell	NFE2	oe	SRX535127	H1	embryonic_stem_cell	NONE	nc	SRX535153, SRX535154, SRX535155, SRX535108, SRX535109, SRX535110	oe
PRJNA246387	H1	embryonic_stem_cell	RUNX1	oe	SRX535131, SRX535132, SRX535133	H1	embryonic_stem_cell	NONE	nc	SRX535153, SRX535154, SRX535155, SRX535108, SRX535109, SRX535110	oe
PRJNA246387	H1	embryonic_stem_cell	SPI1	oe	SRX535128	H1	embryonic_stem_cell	NONE	nc	SRX535153, SRX535154, SRX535155, SRX535108, SRX535109, SRX535110	oe
PRJNA246387	H1	embryonic_stem_cell	TAL1	oe	SRX535125, SRX535126	H1	embryonic_stem_cell	NONE	nc	SRX535153, SRX535154, SRX535155, SRX535108, SRX535109, SRX535110	oe
PRJNA246387	H1	embryonic_stem_cell	GATA2; TAL1; LMO2	oe; oe; oe	SRX535156, SRX535157, SRX535158, SRX535159, SRX535160, SRX535161	H1	embryonic_stem_cell	GATA2; TAL1	oe; oe	SRX535145, SRX535146, SRX535147, SRX535144	oe
PRJNA248301	HCT116	large_intestine;carcinoma	GLI1	nc-drug; kd; vorinostat_resistant	SRX548955, SRX548956, SRX548969, SRX548970, SRX548983, SRX548984	HCT116	large_intestine;carcinoma	NONE	nc-drug; nc-kd; vorinostat_resistant	SRX548949, SRX548950, SRX548951, SRX548963, SRX548964, SRX548965, SRX548977, SRX548978, SRX548979	kd
PRJNA248301	HCT116	large_intestine;carcinoma	PSMD13	nc-drug; kd; vorinostat_resistant	SRX548959, SRX548960, SRX548973, SRX548974, SRX548987, SRX548988	HCT116	large_intestine;carcinoma	NONE	nc-drug; nc-kd; vorinostat_resistant	SRX548949, SRX548950, SRX548951, SRX548963, SRX548964, SRX548965, SRX548977, SRX548978, SRX548979	kd
PRJNA248301	HCT116	large_intestine;carcinoma	GLI1	vorinostat; kd; vorinostat_resistant	SRX548957, SRX548958, SRX548971, SRX548972, SRX548985, SRX548986	HCT116	large_intestine;carcinoma	NONE	vorinostat; nc-kd; vorinostat_resistant	SRX548952, SRX548953, SRX548954, SRX548966, SRX548967, SRX548968, SRX548980, SRX548981, SRX548982	kd
PRJNA248301	HCT116	large_intestine;carcinoma	PSMD13	vorinostat; kd; vorinostat_resistant	SRX548961, SRX548962, SRX548975, SRX548976, SRX548989, SRX548990	HCT116	large_intestine;carcinoma	NONE	vorinostat; nc-kd; vorinostat_resistant	SRX548952, SRX548953, SRX548954, SRX548966, SRX548967, SRX548968, SRX548980, SRX548981, SRX548982	kd
PRJNA248918	HCT116	large_intestine;carcinoma	CDK12	kd	SRX555611, SRX555610	HCT116	large_intestine;carcinoma	NONE	nc	SRX555607, SRX555606	kd
PRJNA248918	HCT116	large_intestine;carcinoma	CDK13	kd	SRX555613, SRX555612	HCT116	large_intestine;carcinoma	NONE	nc	SRX555607, SRX555606	kd
PRJNA248918	HCT116	large_intestine;carcinoma	CDK9	kd	SRX555609, SRX555608	HCT116	large_intestine;carcinoma	NONE	nc	SRX555607, SRX555606	kd
PRJNA251350	MCF7	breast;carcinoma	EIF4A1	kd	SRX559359, SRX559360, SRX559361, SRX559362, SRX559363, SRX559364, SRX559365, SRX559366, SRX559367, SRX559368, SRX559369, SRX559370	MCF7	breast;carcinoma	NONE	nc	SRX559347, SRX559348, SRX559349, SRX559350, SRX559351, SRX559352, SRX559353, SRX559354, SRX559355, SRX559356, SRX559357, SRX559358	kd
PRJNA254355	HSPC->proerythroblasts	proerythroblasts	EED	kd; CD34+	SRX646149, SRX646148, SRX646147	HSPC->proerythroblasts	proerythroblasts	NONE	nc; CD34+	SRX646140, SRX646139, SRX646138	kd
PRJNA254355	HSPC->proerythroblasts	proerythroblasts	EZH1	kd; CD34+	SRX646143, SRX646142, SRX646141	HSPC->proerythroblasts	proerythroblasts	NONE	nc; CD34+	SRX646140, SRX646139, SRX646138	kd
PRJNA254355	HSPC->proerythroblasts	proerythroblasts	EZH2	kd; CD34+	SRX646146, SRX646145, SRX646144	HSPC->proerythroblasts	proerythroblasts	NONE	nc; CD34+	SRX646140, SRX646139, SRX646138	kd
PRJNA254355	HSPC->proerythroblasts	proerythroblasts	SUZ12	kd; CD34+	SRX646152, SRX646151, SRX646150	HSPC->proerythroblasts	proerythroblasts	NONE	nc; CD34+	SRX646140, SRX646139, SRX646138	kd
PRJNA256469	HuH28	biliary_tract;carcinoma	STK11	kd	SRX664959, SRX664958	HuH28	biliary_tract;carcinoma	NONE	nc	SRX664957, SRX664956	kd
PRJNA256469	RBE	biliary_tract;cholangiocarcinoma	STK11	kd	SRX664963, SRX664962	RBE	biliary_tract;cholangiocarcinoma	NONE	nc	SRX664961, SRX664960	kd
PRJNA256469	SSP25	biliary_tract;cholangiocarcinoma	STK11	kd	SRX664967, SRX664966	SSP25	biliary_tract;cholangiocarcinoma	NONE	nc	SRX664965, SRX664964	kd
PRJNA257386	HEK293	human_embryonic_kidney	DKC1	CMC_treatment; kd	SRX668973, SRX668975	HEK293	human_embryonic_kidney	NONE	CMC_treatment; nc-kd	SRX668977, SRX668979, SRX668989, SRX668991	kd
PRJNA257386	HEK293	human_embryonic_kidney	DKC1	nc-drug; kd	SRX668974, SRX668976	HEK293	human_embryonic_kidney	NONE	nc-drug; nc-kd	SRX668978, SRX668980, SRX668990, SRX668992	kd
PRJNA261439	H3	embryonic_stem_cell	NF1(p.Arg1362Gln)	kd	SRX706334, SRX706335	H3	embryonic_stem_cell	NONE	nc	SRX706336, SRX706337	kd
PRJNA261439	HeLa	endometrium;adenocarcinoma	AFF4; AFF1	kd	SRX706306, SRX706323	HeLa	endometrium;adenocarcinoma	NONE	nc	SRX706320, SRX706321, SRX706333	kd
PRJNA261439	HeLa	endometrium;adenocarcinoma	BMI1	kd	SRX706348	HeLa	endometrium;adenocarcinoma	NONE	nc	SRX706320, SRX706321, SRX706333	kd
PRJNA261439	HeLa	endometrium;adenocarcinoma	CBFB	kd	SRX706312	HeLa	endometrium;adenocarcinoma	NONE	nc	SRX706320, SRX706321, SRX706333	kd
PRJNA261439	HeLa	endometrium;adenocarcinoma	EGFR(p.Leu858Arg)	kd	SRX706319, SRX706332	HeLa	endometrium;adenocarcinoma	NONE	nc	SRX706320, SRX706321, SRX706333	kd
PRJNA261439	HeLa	endometrium;adenocarcinoma	ERG(p.Ser283Ala)	kd	SRX706315, SRX706328	HeLa	endometrium;adenocarcinoma	NONE	nc	SRX706320, SRX706321, SRX706333	kd
PRJNA261439	HeLa	endometrium;adenocarcinoma	GLIS3; INS	kd	SRX706314, SRX706327	HeLa	endometrium;adenocarcinoma	NONE	nc	SRX706320, SRX706321, SRX706333	kd
PRJNA261439	HeLa	endometrium;adenocarcinoma	HAND1	kd	SRX706308	HeLa	endometrium;adenocarcinoma	NONE	nc	SRX706320, SRX706321, SRX706333	kd
PRJNA261439	HeLa	endometrium;adenocarcinoma	HNRNPF	kd	SRX706310	HeLa	endometrium;adenocarcinoma	NONE	nc	SRX706320, SRX706321, SRX706333	kd
PRJNA261439	HeLa	endometrium;adenocarcinoma	KLF17	kd	SRX706313, SRX706326	HeLa	endometrium;adenocarcinoma	NONE	nc	SRX706320, SRX706321, SRX706333	kd
PRJNA261439	HeLa	endometrium;adenocarcinoma	NF1(p.Arg1362Gln)	kd	SRX706309, SRX706324	HeLa	endometrium;adenocarcinoma	NONE	nc	SRX706320, SRX706321, SRX706333	kd
PRJNA261439	HeLa	endometrium;adenocarcinoma	NGFR	kd	SRX706303, SRX706322	HeLa	endometrium;adenocarcinoma	NONE	nc	SRX706320, SRX706321, SRX706333	kd
PRJNA261439	HeLa	endometrium;adenocarcinoma	PRPF4B	kd	SRX706311, SRX706325	HeLa	endometrium;adenocarcinoma	NONE	nc	SRX706320, SRX706321, SRX706333	kd
PRJNA261439	HeLa	endometrium;adenocarcinoma	RBPJ	kd	SRX706317, SRX706330	HeLa	endometrium;adenocarcinoma	NONE	nc	SRX706320, SRX706321, SRX706333	kd
PRJNA261439	HeLa	endometrium;adenocarcinoma	SRRM1	kd	SRX706304, SRX706305	HeLa	endometrium;adenocarcinoma	NONE	nc	SRX706320, SRX706321, SRX706333	kd
PRJNA261439	HeLa	endometrium;adenocarcinoma	SRRM2/3/4(amphioxus; alternative_N_terminus; alternative_C_terminus)	kd	SRX706316, SRX706329	HeLa	endometrium;adenocarcinoma	NONE	nc	SRX706320, SRX706321, SRX706333	kd
PRJNA261439	HeLa	endometrium;adenocarcinoma	SUZ12	kd	SRX706347	HeLa	endometrium;adenocarcinoma	NONE	nc	SRX706320, SRX706321, SRX706333	kd
PRJNA261439	HeLa	endometrium;adenocarcinoma	TCF3	kd	SRX706318, SRX706331	HeLa	endometrium;adenocarcinoma	NONE	nc	SRX706320, SRX706321, SRX706333	kd
PRJNA261439	HeLa	endometrium;adenocarcinoma	VIRMA	kd	SRX706307	HeLa	endometrium;adenocarcinoma	NONE	nc	SRX706320, SRX706321, SRX706333	kd
PRJNA261439	HeLa	endometrium;adenocarcinoma	XIST	kd	SRX706346	HeLa	endometrium;adenocarcinoma	NONE	nc	SRX706320, SRX706321, SRX706333	kd
PRJNA262824	501Mel	malignant_melanoma	MITF	kd	SRX718683, SRX718682	501Mel	malignant_melanoma	NONE	nc-kd	SRX718676, SRX718675, SRX718674, SRX718681, SRX718680	kd
PRJNA262824	501Mel	malignant_melanoma	SMARCA4	kd	SRX718679, SRX718678, SRX718677	501Mel	malignant_melanoma	NONE	nc-kd	SRX718676, SRX718675, SRX718674, SRX718681, SRX718680	kd
PRJNA262824	Hermes 3A	melanocyte	MITF	kd	SRX718689, SRX718688, SRX718687	Hermes 3A	melanocyte	NONE	nc-kd	SRX718686, SRX718685, SRX718684	kd
PRJNA262824	Hermes 3A	melanocyte	SMARCA4	kd	SRX718692, SRX718691, SRX718690	Hermes 3A	melanocyte	NONE	nc-kd	SRX718686, SRX718685, SRX718684	kd
PRJNA265215	HMEC	immortalized_breast_epithelial_cell	ERBB2	oe	SRX746203, SRX746202, SRX746201, SRX746200, SRX746199	HMEC	immortalized_breast_epithelial_cell	NONE	nc	SRX746198, SRX746197, SRX746196, SRX746195, SRX746194, SRX746193, SRX746192, SRX746191, SRX746190, SRX746189, SRX746188, SRX746187	oe
PRJNA267666	Calu-3	lung;adenocarcinoma	EHF	kd	SRX761529, SRX761530, SRX761531, SRX761532, SRX761533	Calu-3	lung;adenocarcinoma	NONE	nc	SRX761524, SRX761525, SRX761526, SRX761527, SRX761528	kd
PRJNA267666	A549	lung;non_small_cell_carcinoma	EHF	oe	SRX761545, SRX761546, SRX761547, SRX761548, SRX761549, SRX761550, SRX761551, SRX761552, SRX761553, SRX761554, SRX761555, SRX761556	A549	lung;non_small_cell_carcinoma	NONE	nc	SRX761534, SRX761535, SRX761536, SRX761537, SRX761538, SRX761539, SRX761540, SRX761541, SRX761542, SRX761543, SRX761544	oe
PRJNA268830	C4-2	prostate;carcinoma	CHKA	kd	SRX769803, SRX769802, SRX769801, SRX769800, SRX769799, SRX769798	C4-2	prostate;carcinoma	NONE	nc	SRX769809, SRX769808, SRX769807, SRX769806, SRX769805, SRX769804	kd
PRJNA271287	HCC364	lung;adenocarcinoma	YAP1	nc-drug; kd	SRX825200, SRX825197	HCC364	lung;adenocarcinoma	NONE	nc-drug; nc-kd	SRX825194	kd
PRJNA271287	HCC364	lung;adenocarcinoma	YAP1	trametinib; kd	SRX825202, SRX825199	HCC364	lung;adenocarcinoma	NONE	trametinib; nc-kd	SRX825196	kd
PRJNA271287	HCC364	lung;adenocarcinoma	YAP1	vemurafenib; kd	SRX825201, SRX825198	HCC364	lung;adenocarcinoma	NONE	vemurafenib; nc-kd	SRX825195	kd
PRJNA273960	11-18	lung;adenocarcinoma	NFKBIA	nc-drug; kd	SRX857927, SRX857928, SRX857929	11-18	lung;adenocarcinoma	NONE	nc-drug; nc	SRX857921, SRX857922, SRX857923, SRX857924, SRX857925, SRX857926	kd
PRJNA273960	11-18	lung;adenocarcinoma	RELA	nc-drug; oe	SRX857933, SRX857934, SRX857935	11-18	lung;adenocarcinoma	NONE	nc-drug; nc	SRX857921, SRX857922, SRX857923, SRX857924, SRX857925, SRX857926	oe
PRJNA277313	A549	lung;non_small_cell_carcinoma	U2AF1; U2AF1	kd; oe	SRX900854, SRX900856, SRX900861, SRX900863	A549	lung;non_small_cell_carcinoma	U2AF1	kd; nc-oe	SRX900853, SRX900860	oe
PRJNA277313	A549	lung;non_small_cell_carcinoma	U2AF1; U2AF1(p.Ser34Phe)	kd; oe	SRX900855, SRX900857, SRX900862, SRX900864	A549	lung;non_small_cell_carcinoma	U2AF1	kd; nc-oe	SRX900853, SRX900860	oe
PRJNA277313	A549	lung;non_small_cell_carcinoma	U2AF1	kd; nc-oe	SRX900853, SRX900860	A549	lung;non_small_cell_carcinoma	NONE	nc-kd; nc-oe	SRX900852, SRX900859	kd
PRJNA278477	BeWo	trophoblast_cell;choriocarcinoma	OVOL1	kd	SRX957704, SRX957703, SRX957702	BeWo	trophoblast_cell;choriocarcinoma	NONE	nc	SRX957701, SRX957700, SRX957699	kd
PRJNA279792	SF-268	glioblastoma	YAP1	kd	SRX972029, SRX972028, SRX972027, SRX972026, SRX972013, SRX972012	SF-268	glioblastoma	NONE	nc	SRX972011, SRX972010, SRX972009, SRX972008, SRX972006, SRX971972	kd
PRJNA281231	HCT116	large_intestine;carcinoma	LPAR2	kd	SRX996395, SRX996394, SRX996393	HCT116	large_intestine;carcinoma	NONE	nc	SRX996392, SRX996391, SRX996390	kd
PRJNA281231	HCT116	large_intestine;carcinoma	SLC9A3R2	kd	SRX996398, SRX996397, SRX996396	HCT116	large_intestine;carcinoma	NONE	nc	SRX996392, SRX996391, SRX996390	kd
PRJNA284608	1833	breast;adenocarcinoma	ABL1	kd	SRX1036353	1833	breast;adenocarcinoma	NONE	nc	SRX1036352	kd
PRJNA284608	1833	breast;adenocarcinoma	ABL2	kd	SRX1036354	1833	breast;adenocarcinoma	NONE	nc	SRX1036352	kd
PRJNA285991	H1	embryonic_stem_cell	NKX2-5	kd	SRX1050636, SRX1050637	H1	embryonic_stem_cell	NONE	nc-kd	SRX1050642, SRX1050643	kd
PRJNA285991	H1	embryonic_stem_cell	ZEB2	kd	SRX1050638, SRX1050639	H1	embryonic_stem_cell	NONE	nc-kd	SRX1050642, SRX1050643	kd
PRJNA285991	H1	embryonic_stem_cell	ZNF503	kd	SRX1050640, SRX1050641	H1	embryonic_stem_cell	NONE	nc-kd	SRX1050642, SRX1050643	kd
PRJNA285991	H1	embryonic_stem_cell	NKX2-5	kd; cardiac differentiation	SRX1050660, SRX1050661, SRX1050644, SRX1050645, SRX1050652, SRX1050653	H1	embryonic_stem_cell	NONE	nc-kd; cardiac differentiation	SRX1050666, SRX1050667, SRX1050668, SRX1050669, SRX1050651, SRX1050650, SRX1050658, SRX1050659	kd
PRJNA285991	H1	embryonic_stem_cell	ZEB2	kd; cardiac differentiation	SRX1050662, SRX1050663, SRX1050664, SRX1050665, SRX1050646, SRX1050647, SRX1050654, SRX1050655	H1	embryonic_stem_cell	NONE	nc-kd; cardiac differentiation	SRX1050666, SRX1050667, SRX1050668, SRX1050669, SRX1050651, SRX1050650, SRX1050658, SRX1050659	kd
PRJNA285991	H1	embryonic_stem_cell	ZNF503	kd; cardiac differentiation	SRX1050648, SRX1050649, SRX1050656, SRX1050657	H1	embryonic_stem_cell	NONE	nc-kd; cardiac differentiation	SRX1050666, SRX1050667, SRX1050668, SRX1050669, SRX1050651, SRX1050650, SRX1050658, SRX1050659	kd
PRJNA291214	HepaRG	hepatoma	NR1I3	CITCO; kd	SRX1122384, SRX1122383	HepaRG	hepatoma	NONE	CITCO; nc-kd	SRX1122378, SRX1122377	kd
PRJNA291214	HepaRG	hepatoma	NR1I3	nc-drug; kd	SRX1122380, SRX1122379	HepaRG	hepatoma	NONE	nc-drug; nc-kd	SRX1122374, SRX1122373	kd
PRJNA291214	HepaRG	hepatoma	NR1I3	phenobarbital; kd	SRX1122382, SRX1122381	HepaRG	hepatoma	NONE	phenobarbital; nc-kd	SRX1122376, SRX1122375	kd
PRJNA296593	HT-29	large_intestine;adenocarcinoma	BRD4	kd	SRX1272343, SRX1272342, SRX1272341, SRX1272340, SRX1272339, SRX1272338	HT-29	large_intestine;adenocarcinoma	NONE	nc	SRX1272337, SRX1272336, SRX1272335	kd
PRJNA296593	HCT116	large_intestine;carcinoma	BRD4	kd	SRX1272334, SRX1272333, SRX1272332, SRX1272331, SRX1272330, SRX1272329	HCT116	large_intestine;carcinoma	NONE	nc	SRX1272328, SRX1272327, SRX1272326	kd
PRJNA296819	HeLa	endometrium;adenocarcinoma	DGCR8	kd	SRX1406919, SRX1406918, SRX1406917	HeLa	endometrium;adenocarcinoma	NONE	nc	SRX1406916, SRX1406915, SRX1406914	kd
PRJNA296819	HeLa	endometrium;adenocarcinoma	EXOSC10	kd	SRX1406922, SRX1406921, SRX1406920	HeLa	endometrium;adenocarcinoma	NONE	nc	SRX1406916, SRX1406915, SRX1406914	kd
PRJNA297451	NONE	cultured_breast_epithelial_cell	AKT1	oe	SRX1297424, SRX1297423, SRX1297422, SRX1297421, SRX1297420, SRX1297419	NONE	cultured_breast_epithelial_cell	NONE	nc	SRX1297395, SRX1297394, SRX1297393, SRX1297392, SRX1297391, SRX1297390, SRX1297389, SRX1297388, SRX1297387, SRX1297386, SRX1297385, SRX1297384	oe
PRJNA297451	NONE	cultured_breast_epithelial_cell	BAD	oe	SRX1297418, SRX1297417, SRX1297416, SRX1297415, SRX1297414, SRX1297413	NONE	cultured_breast_epithelial_cell	NONE	nc	SRX1297395, SRX1297394, SRX1297393, SRX1297392, SRX1297391, SRX1297390, SRX1297389, SRX1297388, SRX1297387, SRX1297386, SRX1297385, SRX1297384	oe
PRJNA297451	NONE	cultured_breast_epithelial_cell	ERBB2	oe	SRX1297406, SRX1297405, SRX1297404, SRX1297403, SRX1297402	NONE	cultured_breast_epithelial_cell	NONE	nc	SRX1297395, SRX1297394, SRX1297393, SRX1297392, SRX1297391, SRX1297390, SRX1297389, SRX1297388, SRX1297387, SRX1297386, SRX1297385, SRX1297384	oe
PRJNA297451	NONE	cultured_breast_epithelial_cell	IGF1R	oe	SRX1297401, SRX1297400, SRX1297399, SRX1297398, SRX1297397, SRX1297396	NONE	cultured_breast_epithelial_cell	NONE	nc	SRX1297395, SRX1297394, SRX1297393, SRX1297392, SRX1297391, SRX1297390, SRX1297389, SRX1297388, SRX1297387, SRX1297386, SRX1297385, SRX1297384	oe
PRJNA297451	NONE	cultured_breast_epithelial_cell	MAPK3	oe	SRX1297430, SRX1297429, SRX1297428, SRX1297427, SRX1297426, SRX1297425	NONE	cultured_breast_epithelial_cell	NONE	nc	SRX1297395, SRX1297394, SRX1297393, SRX1297392, SRX1297391, SRX1297390, SRX1297389, SRX1297388, SRX1297387, SRX1297386, SRX1297385, SRX1297384	oe
PRJNA297451	NONE	cultured_breast_epithelial_cell	RAF1	oe	SRX1297412, SRX1297411, SRX1297410, SRX1297409, SRX1297408, SRX1297407	NONE	cultured_breast_epithelial_cell	NONE	nc	SRX1297395, SRX1297394, SRX1297393, SRX1297392, SRX1297391, SRX1297390, SRX1297389, SRX1297388, SRX1297387, SRX1297386, SRX1297385, SRX1297384	oe
PRJNA299891	MCF10A	breast;mammary_gland	PHF8	TGFbeta1; oe	SRX1386784, SRX1386785, SRX1386786, SRX1386792, SRX1386793, SRX1386794	MCF10A	breast;mammary_gland	NONE	TGFbeta1; nc-oe	SRX1386780, SRX1386781, SRX1386782, SRX1386788, SRX1386789, SRX1386790	oe
PRJNA299891	MCF10A	breast;mammary_gland	PHF8	nc-drug; oe	SRX1386783, SRX1386791	MCF10A	breast;mammary_gland	NONE	nc-drug; nc-oe	SRX1386779, SRX1386787	oe
PRJNA300208	MCF7	breast;carcinoma	ROR2	WNT5A; oe	SRX1387023, SRX1387022, SRX1387021	MCF7	breast;carcinoma	NONE	WNT5A; nc-oe	SRX1387017, SRX1387016, SRX1387015	oe
PRJNA300208	MCF7	breast;carcinoma	ROR2	nc-drug; oe	SRX1387020, SRX1387019, SRX1387018	MCF7	breast;carcinoma	NONE	nc-drug; nc-oe	SRX1387014, SRX1387013, SRX1387012	oe
PRJNA301565	LNCaP	prostate;adenocarcinoma	NANOG	oe; androgen_dependent	SRX1424667, SRX1424668, SRX1424669	LNCaP	prostate;adenocarcinoma	NONE	nc-oe; androgen_dependent	SRX1424673, SRX1424674, SRX1424675, SRX1424678, SRX1424679	oe
PRJNA301565	LNCaP	prostate;adenocarcinoma	NANOGP8	oe; androgen_dependent	SRX1424670, SRX1424671, SRX1424672, SRX1424676, SRX1424677	LNCaP	prostate;adenocarcinoma	NONE	nc-oe; androgen_dependent	SRX1424673, SRX1424674, SRX1424675, SRX1424678, SRX1424679	oe
PRJNA301565	LNCaP	prostate;adenocarcinoma	NANOGP8	oe; androgen_independent	SRX1424680, SRX1424681, SRX1424682, SRX1424686, SRX1424687, SRX1424688	LNCaP	prostate;adenocarcinoma	NONE	nc-oe; androgen_independent	SRX1424683, SRX1424684, SRX1424685, SRX1424689, SRX1424690, SRX1424691	oe
PRJNA304643	16HBE14o-	lung;bronchial_endothelial_cells	MIR1343	oe	SRX1458026, SRX1458025, SRX1458024, SRX1458023	16HBE14o-	lung;bronchial_endothelial_cells	NONE	nc	SRX1458022, SRX1458021, SRX1458020, SRX1458019	oe
PRJNA304643	A549	lung;non_small_cell_carcinoma	MIR1343	oe	SRX1458018, SRX1458017, SRX1458016, SRX1458015	A549	lung;non_small_cell_carcinoma	NONE	nc	SRX1458014, SRX1458013, SRX1458012, SRX1458011	oe
PRJNA304927	PC9	lung;non_small_cell_adenocarcinoma	EGFR(p.Thr790Met)	WZ4002; nc-tolerant; mut	SRX1458295, SRX1458296, SRX1458299, SRX1458300	PC9	lung;non_small_cell_adenocarcinoma	NONE	WZ4002; nc-tolerant; nc-mut	SRX1458291, SRX1458292	mut
PRJNA304927	PC9	lung;non_small_cell_adenocarcinoma	EGFR(p.Thr790Met)	nc-drug; nc-tolerant; mut	SRX1458293, SRX1458294, SRX1458297, SRX1458298	PC9	lung;non_small_cell_adenocarcinoma	NONE	nc-drug; nc-tolerant; nc-mut	SRX1458287, SRX1458288	mut
PRJNA309966	MSC	mesenchymal_stem_cell; wharton's_jelly	E2F1	kd	SRX1548263, SRX1548262, SRX1548261, SRX1548260, SRX1548259, SRX1548258	MSC	mesenchymal_stem_cell; wharton's_jelly	NONE	nc	SRX1548257, SRX1548256, SRX1548255, SRX1548254, SRX1548253, SRX1548252	kd
PRJNA310114	SAOS2	osteosarcoma	RUNX2	kd	SRX1551011, SRX1551010, SRX1551008, SRX1551007, SRX1551005, SRX1551004	SAOS2	osteosarcoma	NONE	nc	SRX1551009, SRX1551006, SRX1551003	kd
PRJNA311240	NPC	neural_precursors_cells	FUS	Actinomycin D; kd	SRX1566088, SRX1566091, SRX1566094, SRX1566098, SRX1566101, SRX1566104	NPC	neural_precursors_cells	NONE	Actinomycin D; nc-kd	SRX1566087, SRX1566090, SRX1566093, SRX1566097, SRX1566100, SRX1566103	kd
PRJNA311240	NPC	neural_precursors_cells	TAF15	Actinomycin D; kd	SRX1566089, SRX1566092, SRX1566096, SRX1566099, SRX1566102, SRX1566105	NPC	neural_precursors_cells	NONE	Actinomycin D; nc-kd	SRX1566087, SRX1566090, SRX1566093, SRX1566097, SRX1566100, SRX1566103	kd
PRJNA311699	LNCaP	prostate;adenocarcinoma	SLIRP	DHT; kd	SRX1571257, SRX1571256, SRX1571255, SRX1571254	LNCaP	prostate;adenocarcinoma	NONE	DHT; nc-kd	SRX1571249, SRX1571248, SRX1571247, SRX1571246	kd
PRJNA311699	LNCaP	prostate;adenocarcinoma	SLIRP	nc-drug; kd	SRX1571261, SRX1571260, SRX1571259, SRX1571258	LNCaP	prostate;adenocarcinoma	NONE	nc-drug; nc-kd	SRX1571253, SRX1571252, SRX1571251, SRX1571250	kd
PRJNA312538	NONE	hematopoietic_stem_cell	MIR126	kd;CD34+;CD133+;CD38+	SRX1592586, SRX1592587, SRX1592588	NONE	hematopoietic_stem_cell	NONE	nc;CD34+;CD133+;CD38+	SRX1592580, SRX1592581, SRX1592582	kd
PRJNA312538	NONE	hematopoietic_stem_cell	MIR126	oe;CD34+;CD133+;CD38+	SRX1592583, SRX1592584, SRX1592585	NONE	hematopoietic_stem_cell	NONE	nc;CD34+;CD133+;CD38+	SRX1592580, SRX1592581, SRX1592582	oe
PRJNA312538	NONE	hematopoietic_stem_cell	MIR126	kd;CD34+;CD133+;CD38-	SRX1592577, SRX1592578, SRX1592579	NONE	hematopoietic_stem_cell	NONE	nc;CD34+;CD133+;CD38-	SRX1592574, SRX1592575, SRX1592576	kd
PRJNA312538	NONE	hematopoietic_stem_cell	MIR126	oe;CD34+;CD133+;CD38-	SRX1592589, SRX1592590, SRX1592591	NONE	hematopoietic_stem_cell	NONE	nc;CD34+;CD133+;CD38-	SRX1592574, SRX1592575, SRX1592576	oe
PRJNA318015	CGTH-W-1	thyroid;follicular_carcinoma	PROX1	kd	SRX1689725, SRX1689724, SRX1689723, SRX1689722, SRX1689721, SRX1689720	CGTH-W-1	thyroid;follicular_carcinoma	NONE	nc	SRX1689719, SRX1689718, SRX1689717	kd
PRJNA318528	GIST882	gastrointestinal_stromal_tumor	COP1	PD0325901; kd	SRX1705786, SRX1705785, SRX1705782, SRX1705781	GIST882	gastrointestinal_stromal_tumor	NONE	PD0325901; nc-kd	SRX1705778, SRX1705777	kd
PRJNA318528	GIST882	gastrointestinal_stromal_tumor	COP1	nc-drug; kd	SRX1705784, SRX1705783, SRX1705780, SRX1705779	GIST882	gastrointestinal_stromal_tumor	NONE	nc-drug; nc-kd	SRX1705776, SRX1705775	kd
PRJNA318778	NONE	lung;bronchial_endothelial_cells	INTS12	kd	SRX1711325, SRX1711326, SRX1711327, SRX1711328, SRX1711329, SRX1711330, SRX1711337, SRX1711338, SRX1711339, SRX1711340, SRX1711341, SRX1711342	NONE	lung;bronchial_endothelial_cells	NONE	nc	SRX1711322, SRX1711323, SRX1711324, SRX1711334, SRX1711335, SRX1711336	kd
PRJNA318814	IMR-5/75	neuroblastoma	MYCN	kd	SRX1711889, SRX1711890, SRX1711893, SRX1711894, SRX1711897, SRX1711898	IMR-5/75	neuroblastoma	NONE	nc	SRX1711887, SRX1711888, SRX1711891, SRX1711892, SRX1711895, SRX1711896	kd
PRJNA320286	PC3	prostate;adenocarcinoma	NUSAP1	kd	SRX1738543, SRX1738544, SRX1738545, SRX1738546, SRX1738547, SRX1738548, SRX1738552, SRX1738553, SRX1738554, SRX1738555, SRX1738556, SRX1738557	PC3	prostate;adenocarcinoma	NONE	nc-kd	SRX1738540, SRX1738541, SRX1738542, SRX1738549, SRX1738550, SRX1738551	kd
PRJNA320286	PC3	prostate;adenocarcinoma	NUSAP1	oe	SRX1738534, SRX1738535, SRX1738536	PC3	prostate;adenocarcinoma	NONE	nc-oe	SRX1738537, SRX1738538, SRX1738539	oe
PRJNA320286	DU145	prostate;carcinoma	NUSAP1	kd	SRX1738561, SRX1738562, SRX1738563, SRX1738564, SRX1738565, SRX1738566, SRX1738570, SRX1738571, SRX1738572, SRX1738573, SRX1738574, SRX1738575	DU145	prostate;carcinoma	NONE	nc-kd	SRX1738558, SRX1738559, SRX1738560, SRX1738567, SRX1738568, SRX1738569	kd
PRJNA320835	22Rv1	prostate;carcinoma	C17orf49	DHT; kd	SRX1746021, SRX1746017, SRX1744992	22Rv1	prostate;carcinoma	NONE	DHT; nc-kd	SRX1746054, SRX1746052, SRX1746049	kd
PRJNA320835	22Rv1	prostate;carcinoma	C17orf49	nc-drug; kd	SRX1746043, SRX1746040, SRX1746037	22Rv1	prostate;carcinoma	NONE	nc-drug; nc-kd	SRX1746057, SRX1746056, SRX1746055	kd
PRJNA321758	RWPE-1	prostate;epithelial_cell	ERG(p.Pro436Ala)	oe	SRX1767595, SRX1767594, SRX1767593	RWPE-1	prostate;epithelial_cell	NONE	nc-oe	SRX1767586, SRX1767585, SRX1767584	oe
PRJNA321758	RWPE-1	prostate;epithelial_cell	ERG-wt	oe	SRX1767589, SRX1767588, SRX1767587	RWPE-1	prostate;epithelial_cell	NONE	nc-oe	SRX1767586, SRX1767585, SRX1767584	oe
PRJNA321758	RWPE-1	prostate;epithelial_cell	EWSR1; ERG-wt	oe; kd	SRX1767592, SRX1767591, SRX1767590	RWPE-1	prostate;epithelial_cell	ERG-wt	oe	SRX1767589, SRX1767588, SRX1767587	kd
PRJNA322129	MCF7	breast;carcinoma	MIR29A	kd	SRX1774630, SRX1774629, SRX1774628	MCF7	breast;carcinoma	NONE	nc	SRX1774627, SRX1774626, SRX1774625	kd
PRJNA322129	MCF7	breast;carcinoma	MIR29B1	kd	SRX1774624, SRX1774623, SRX1774622	MCF7	breast;carcinoma	NONE	nc	SRX1774627, SRX1774626, SRX1774625	kd
PRJNA322129	LCC9	breast;invasive_ductal_carcinoma	MIR29A	kd	SRX1774621, SRX1774620, SRX1774619	LCC9	breast;invasive_ductal_carcinoma	NONE	nc	SRX1774618, SRX1774617, SRX1774616	kd
PRJNA322129	LCC9	breast;invasive_ductal_carcinoma	MIR29B1	kd	SRX1774615, SRX1774614, SRX1774613	LCC9	breast;invasive_ductal_carcinoma	NONE	nc	SRX1774618, SRX1774617, SRX1774616	kd
PRJNA325657	A375	malignant_melanoma	SMAD1; GDF6	oe; kd	SRX1845230, SRX1845231, SRX1845232	A375	malignant_melanoma	GDF6	kd; nc-oe	SRX1845227, SRX1845228, SRX1845229	oe
PRJNA325657	A375	malignant_melanoma	GDF6	oe; NA	SRX1845221, SRX1845222, SRX1845223	A375	malignant_melanoma	NONE	nc-oe; NA	SRX1845218, SRX1845219, SRX1845220	oe
PRJNA325657	A375	malignant_melanoma	GDF6	kd; nc-oe	SRX1845227, SRX1845228, SRX1845229	A375	malignant_melanoma	NONE	nc-oe; nc-kd	SRX1845224, SRX1845225, SRX1845226	kd
PRJNA327112	SUM159	breast;carcinoma	ADAM12	kd	SRX1890829, SRX1890830, SRX1890835, SRX1890836, SRX1890837, SRX1890838	SUM159	breast;carcinoma	NONE	nc	SRX1890827, SRX1890828, SRX1890831, SRX1890832, SRX1890833, SRX1890834	kd
PRJNA336449	HEK293	human_embryonic_kidney	DHX9	kd	SRX1998252, SRX1998253, SRX1998254, SRX1998255, SRX1998264, SRX1998265, SRX1998266, SRX1998267, SRX1998256, SRX1998257, SRX1998258, SRX1998259, SRX1998268, SRX1998269, SRX1998270, SRX1998271	HEK293	human_embryonic_kidney	NONE	nc	SRX1998248, SRX1998249, SRX1998250, SRX1998251, SRX1998260, SRX1998261, SRX1998262, SRX1998263	kd
PRJNA338785	LNCaP	prostate;adenocarcinoma	HNF1A	oe	SRX2017970, SRX2017969	LNCaP	prostate;adenocarcinoma	NONE	nc-oe	SRX2017972, SRX2017971	oe
PRJNA338785	22Rv1	prostate;carcinoma	HNF1A	kd	SRX2017967	22Rv1	prostate;carcinoma	NONE	nc-kd	SRX2017968	kd
PRJNA339519	U2OS	osteosarcoma	NEAT1	nc-drug; kd	SRX2035124	U2OS	osteosarcoma	NONE	nc-drug; nc-kd	SRX2035123	kd
PRJNA339519	U2OS	osteosarcoma	NEAT1	nutlin-3a; kd	SRX2035126	U2OS	osteosarcoma	NONE	nutlin-3a; nc-kd	SRX2035125	kd
PRJNA339568	Hs578T	breast;ductal_carcinoma	ADAR	kd	SRX2035898	Hs578T	breast;ductal_carcinoma	NONE	nc-kd	SRX2035897	kd
PRJNA339568	Hs578T	breast;ductal_carcinoma	ADARB1	kd	SRX2035899	Hs578T	breast;ductal_carcinoma	NONE	nc-kd	SRX2035897	kd
PRJNA339568	Hs578T	breast;ductal_carcinoma	ADAR	oe	SRX2035778	Hs578T	breast;ductal_carcinoma	NONE	nc-oe	SRX2035777	oe
PRJNA339568	Hs578T	breast;ductal_carcinoma	ADARB1	oe	SRX2035891	Hs578T	breast;ductal_carcinoma	NONE	nc-oe	SRX2035777	oe
PRJNA339568	Hs578T	breast;ductal_carcinoma	ADAR; ADARB1	kd; kd	SRX2035900	Hs578T	breast;ductal_carcinoma	ADAR	oe	SRX2035778	kd
PRJNA339568	Hs578T	breast;ductal_carcinoma	ADAR; ADARB1	kd; kd	SRX2035900	Hs578T	breast;ductal_carcinoma	ADARB1	oe	SRX2035891	kd
PRJNA339568	SLR23	clear_cell_renal_cell_carcinoma	ADAR	kd	SRX2035893	SLR23	clear_cell_renal_cell_carcinoma	NONE	nc-kd	SRX2035892	kd
PRJNA339568	SLR23	clear_cell_renal_cell_carcinoma	ADARB1	kd	SRX2035894	SLR23	clear_cell_renal_cell_carcinoma	NONE	nc-kd	SRX2035892	kd
PRJNA339568	SLR23	clear_cell_renal_cell_carcinoma	ADAR	oe	SRX2035786	SLR23	clear_cell_renal_cell_carcinoma	NONE	nc-oe	SRX2035785	oe
PRJNA339568	SLR23	clear_cell_renal_cell_carcinoma	ADARB1	oe	SRX2035820	SLR23	clear_cell_renal_cell_carcinoma	NONE	nc-oe	SRX2035785	oe
PRJNA339568	SLR23	clear_cell_renal_cell_carcinoma	ADAR; ADARB1	kd; kd	SRX2035895	SLR23	clear_cell_renal_cell_carcinoma	ADAR	oe	SRX2035786	kd
PRJNA339568	SLR23	clear_cell_renal_cell_carcinoma	ADAR; ADARB1	kd; kd	SRX2035895	SLR23	clear_cell_renal_cell_carcinoma	ADARB1	oe	SRX2035820	kd
PRJNA339568	SLR25	clear_cell_renal_cell_carcinoma	ADAR	kd	SRX2035782	SLR25	clear_cell_renal_cell_carcinoma	NONE	nc-kd	SRX2035781	kd
PRJNA339568	SLR25	clear_cell_renal_cell_carcinoma	ADARB1	kd	SRX2035783	SLR25	clear_cell_renal_cell_carcinoma	NONE	nc-kd	SRX2035781	kd
PRJNA339568	SLR25	clear_cell_renal_cell_carcinoma	ADAR	oe	SRX2035902	SLR25	clear_cell_renal_cell_carcinoma	NONE	nc-oe	SRX2035901	oe
PRJNA339568	SLR25	clear_cell_renal_cell_carcinoma	ADARB1	oe	SRX2035779	SLR25	clear_cell_renal_cell_carcinoma	NONE	nc-oe	SRX2035901	oe
PRJNA339568	SLR25	clear_cell_renal_cell_carcinoma	ADAR; ADARB1	kd; kd	SRX2035784	SLR25	clear_cell_renal_cell_carcinoma	ADAR	oe	SRX2035902	kd
PRJNA339568	SLR25	clear_cell_renal_cell_carcinoma	ADAR; ADARB1	kd; kd	SRX2035784	SLR25	clear_cell_renal_cell_carcinoma	ADARB1	oe	SRX2035779	kd
PRJNA340266	RPE1	retinal_pigment_epithelium	ANLN	kd	SRX2055891, SRX2055890, SRX2055889, SRX2055888, SRX2055887, SRX2055886	RPE1	retinal_pigment_epithelium	NONE	nc	SRX2055885, SRX2055884, SRX2055883, SRX2055882, SRX2055881, SRX2055880	kd
PRJNA341491	A549	lung;non_small_cell_carcinoma	LIMA1	nc-drug; kd	SRX2090569	A549	lung;non_small_cell_carcinoma	NONE	nc-drug; nc-kd	SRX2090570, SRX2090568	kd
PRJNA342171	U2OS	osteosarcoma	Pan3(L)	kd	SRX2146423, SRX2146422, SRX2146421, SRX2146420, SRX2146419, SRX2146418	U2OS	osteosarcoma	NONE	nc	SRX2146417, SRX2146416, SRX2146415, SRX2146414, SRX2146413, SRX2146412	kd
PRJNA342171	U2OS	osteosarcoma	Pan3(S)	kd	SRX2146435, SRX2146434, SRX2146433, SRX2146432, SRX2146431	U2OS	osteosarcoma	NONE	nc	SRX2146417, SRX2146416, SRX2146415, SRX2146414, SRX2146413, SRX2146412	kd
PRJNA343830	HEK293	human_embryonic_kidney	ADAR	oe	SRX2184676, SRX2184674, SRX2184672, SRX2184670	HEK293	human_embryonic_kidney	NONE	nc	SRX2184681, SRX2184680, SRX2184669, SRX2184668, SRX2184667, SRX2184666	oe
PRJNA343830	HEK293	human_embryonic_kidney	ADARB1	oe	SRX2184677, SRX2184675, SRX2184673, SRX2184671	HEK293	human_embryonic_kidney	NONE	nc	SRX2184681, SRX2184680, SRX2184669, SRX2184668, SRX2184667, SRX2184666	oe
PRJNA343830	HEK293	human_embryonic_kidney	AIMP2	oe	SRX2184682, SRX2184679, SRX2184678	HEK293	human_embryonic_kidney	NONE	nc	SRX2184681, SRX2184680, SRX2184669, SRX2184668, SRX2184667, SRX2184666	oe
PRJNA349163	Beas-2B	large_airway_epithelial_cell	RNF20	kd	SRX2252397, SRX2252398	Beas-2B	large_airway_epithelial_cell	NONE	nc	SRX2252395, SRX2252396	kd
PRJNA349163	NCI-H460	lung;large_cell_carcinoma	RNF20	kd	SRX2252408, SRX2252409	NCI-H460	lung;large_cell_carcinoma	NONE	nc	SRX2252406, SRX2252407	kd
PRJNA349163	A549	lung;non_small_cell_carcinoma	RNF20	kd	SRX2252400, SRX2252401	A549	lung;non_small_cell_carcinoma	NONE	nc	SRX2252399	kd
PRJNA349163	NCI-H1299	lung;non_small_cell_carcinoma	RNF20	kd	SRX2252404, SRX2252405	NCI-H1299	lung;non_small_cell_carcinoma	NONE	nc	SRX2252402, SRX2252403	kd
PRJNA350168	NONE	neural_precursors_cells	SOX5	oe	SRX2263584, SRX2263583, SRX2263582, SRX2263581, SRX2263580, SRX2263579	NONE	neural_precursors_cells	NONE	nc	SRX2263578, SRX2263577, SRX2263576, SRX2263575, SRX2263574, SRX2263573	oe
PRJNA352135	iPSC->hematopoietic	hematopoietic_stem_cell	EZH1	kd; CD34+	SRX2319339, SRX2319340, SRX2319351, SRX2319352, SRX2319353, SRX2319354	iPSC->hematopoietic	hematopoietic_stem_cell	NONE	nc; CD34+	SRX2319345, SRX2319346, SRX2319361, SRX2319362, SRX2319363, SRX2319364	kd
PRJNA352135	iPSC->MSC	mesenchymal_stem_cell	EZH1	kd	SRX2319341, SRX2319342, SRX2319343, SRX2319344, SRX2319355, SRX2319356, SRX2319357, SRX2319358, SRX2319359, SRX2319360	iPSC->MSC	mesenchymal_stem_cell	NONE	nc	SRX2319347, SRX2319348, SRX2319349, SRX2319350, SRX2319365, SRX2319366, SRX2319367, SRX2319368	kd
PRJNA352353	SEM	acute_lymphoblastic_B_cell_leukemia	AFF4; KMT2A-AFF1	nc-drug; kd	SRX2323900, SRX2323901	SEM	acute_lymphoblastic_B_cell_leukemia	KMT2A-AFF1	nc-drug; nc-kd	SRX2323898, SRX2323899, SRX2323902, SRX2323903	kd
PRJNA352353	SEM	acute_lymphoblastic_B_cell_leukemia	UBE2O; KMT2A-AFF1	nc-drug; kd	SRX2323904, SRX2323905	SEM	acute_lymphoblastic_B_cell_leukemia	KMT2A-AFF1	nc-drug; nc-kd	SRX2323898, SRX2323899, SRX2323902, SRX2323903	kd
PRJNA352410	KMS-18	plasma_cell_myeloma	CD28	kd	SRX2325965	KMS-18	plasma_cell_myeloma	NONE	nc-kd	SRX2325964	kd
PRJNA352410	KMS-18	plasma_cell_myeloma	CD86	kd	SRX2325966	KMS-18	plasma_cell_myeloma	NONE	nc-kd	SRX2325964	kd
PRJNA352410	MM.1s	plasma_cell_myeloma	CD28	kd	SRX2325957	MM.1s	plasma_cell_myeloma	NONE	nc-kd	SRX2325956	kd
PRJNA352410	MM.1s	plasma_cell_myeloma	CD86	kd	SRX2325958	MM.1s	plasma_cell_myeloma	NONE	nc-kd	SRX2325956	kd
PRJNA352410	RPMI-8226	plasma_cell_myeloma	CD28; MCL1	kd; oe	SRX2325969	RPMI-8226	plasma_cell_myeloma	CD28	kd	SRX2325961	oe
PRJNA352410	RPMI-8226	plasma_cell_myeloma	CD86; MCL1	kd; oe	SRX2325970	RPMI-8226	plasma_cell_myeloma	CD86	kd	SRX2325962	oe
PRJNA352410	RPMI-8226	plasma_cell_myeloma	CD28	kd	SRX2325961	RPMI-8226	plasma_cell_myeloma	NONE	nc-kd	SRX2325960	kd
PRJNA352410	RPMI-8226	plasma_cell_myeloma	CD86	kd	SRX2325962	RPMI-8226	plasma_cell_myeloma	NONE	nc-kd	SRX2325960	kd
PRJNA352410	RPMI-8226	plasma_cell_myeloma	CD28; MCL1	kd; oe	SRX2325969	RPMI-8226	plasma_cell_myeloma	MCL1	oe; nc-kd	SRX2325968, SRX2325967	kd
PRJNA352410	RPMI-8226	plasma_cell_myeloma	CD86; MCL1	kd; oe	SRX2325970	RPMI-8226	plasma_cell_myeloma	MCL1	oe; nc-kd	SRX2325968, SRX2325967	kd
PRJNA352602	H2122	lung;adenocarcinoma	NFE2L2	kd	SRX2329145, SRX2329146, SRX2329147	H2122	lung;adenocarcinoma	NONE	nc-kd	SRX2329142, SRX2329143, SRX2329144	kd
PRJNA352602	H460	lung;large_cell_carcinoma	NFE2L2	kd	SRX2329151, SRX2329152, SRX2329153	H460	lung;large_cell_carcinoma	NONE	nc-kd	SRX2329148, SRX2329149, SRX2329150	kd
PRJNA352602	H460	lung;large_cell_carcinoma	NR0B1	kd	SRX2329154, SRX2329155, SRX2329156	H460	lung;large_cell_carcinoma	NONE	nc-kd	SRX2329148, SRX2329149, SRX2329150	kd
PRJNA352602	H460	lung;large_cell_carcinoma	SNW1	kd	SRX2329157, SRX2329158, SRX2329159	H460	lung;large_cell_carcinoma	NONE	nc-kd	SRX2329148, SRX2329149, SRX2329150	kd
PRJNA352975	MCF7	breast;carcinoma	UNC5A	estradiol; kd	SRX2339414, SRX2339416	MCF7	breast;carcinoma	NONE	estradiol; nc-kd	SRX2339410, SRX2339412	kd
PRJNA352975	MCF7	breast;carcinoma	UNC5A	nc-drug; kd	SRX2339413, SRX2339415	MCF7	breast;carcinoma	NONE	nc-drug; nc-kd	SRX2339409, SRX2339411	kd
PRJNA352975	T47D	breast;ductal_carcinoma	UNC5A	estradiol; kd	SRX2339422, SRX2339424	T47D	breast;ductal_carcinoma	NONE	estradiol; nc-kd	SRX2339418, SRX2339420	kd
PRJNA352975	T47D	breast;ductal_carcinoma	UNC5A	nc-drug; kd	SRX2339421, SRX2339423	T47D	breast;ductal_carcinoma	NONE	nc-drug; nc-kd	SRX2339417, SRX2339419	kd
PRJNA356377	PANC-1	pancreas;ductal_adenocarcinoma	TCF7L1	kd	SRX2398195, SRX2398194, SRX2398193	PANC-1	pancreas;ductal_adenocarcinoma	NONE	nc	SRX2398192, SRX2398191, SRX2398190	kd
PRJNA356377	MIA-Paca2	pancreas;ductal_carcinoma	TCF7L1	kd	SRX2398189, SRX2398188, SRX2398187	MIA-Paca2	pancreas;ductal_carcinoma	NONE	nc	SRX2398186, SRX2398185, SRX2398184	kd
PRJNA362787	NONE	hematopoietic_stem_cell	BCL11B	kd; CD1A+; CD34+	SRX2510069, SRX2510065, SRX2510061	NONE	hematopoietic_stem_cell	NONE	nc-kd; CD1A+; CD34+	SRX2510067, SRX2510063, SRX2510059	kd
PRJNA362787	NONE	hematopoietic_stem_cell	BCL11B	kd; CD1A-; CD34+	SRX2510068, SRX2510064, SRX2510060	NONE	hematopoietic_stem_cell	NONE	nc-kd; CD1A-; CD34+	SRX2510066, SRX2510062, SRX2510058	kd
PRJNA369543	MEG-01	blast_phase_chronic_myeloid_leukemia	PELO	oe	SRX2532231, SRX2532230, SRX2532232, SRX2532233, SRX2532234, SRX2532235	MEG-01	blast_phase_chronic_myeloid_leukemia	NONE	nc	SRX2532225, SRX2532224, SRX2532226, SRX2532227, SRX2532228, SRX2532229	oe
PRJNA371482	C4-2b	prostate;carcinoma	MELK	kd	SRX2540567, SRX2540568, SRX2540569, SRX2540570, SRX2540571, SRX2540572, SRX2540573, SRX2540574	C4-2b	prostate;carcinoma	NONE	nc-kd	SRX2540563, SRX2540564, SRX2540565, SRX2540566	kd
PRJNA373878	HeLa	endometrium;adenocarcinoma	DDX39B	kd	SRX2547688, SRX2547687, SRX2547685, SRX2547684	HeLa	endometrium;adenocarcinoma	NONE	nc	SRX2547686, SRX2547683	kd
PRJNA374790	hESC->NPC	neural_precursors_cells;in_vitro_differentiated	TP53; IDH1(p.Arg132His)	kd	SRX2563967, SRX2563966	hESC->NPC	neural_precursors_cells;in_vitro_differentiated	IDH1(p.Arg132His)	nc	SRX2563965, SRX2563964	kd
PRJNA374790	hESC->NPC	neural_precursors_cells;in_vitro_differentiated	TP53; IDH1(p.Arg132His)	kd	SRX2563967, SRX2563966	hESC->NPC	neural_precursors_cells;in_vitro_differentiated	NONE	nc	SRX2563963, SRX2563962	kd
PRJNA376585	MCF7	breast;carcinoma	NFIB	oe	SRX2585441, SRX2585442, SRX2585443	MCF7	breast;carcinoma	NONE	nc	SRX2585438, SRX2585439, SRX2585440	oe
PRJNA376585	MCF7	breast;carcinoma	YBX1	oe	SRX2585444, SRX2585445, SRX2585446	MCF7	breast;carcinoma	NONE	nc	SRX2585438, SRX2585439, SRX2585440	oe
PRJNA380131	PANC-1	pancreas;ductal_adenocarcinoma	LINC00673	kd	SRX2662138, SRX2662137, SRX2662136, SRX2662135, SRX2662134, SRX2662133	PANC-1	pancreas;ductal_adenocarcinoma	NONE	nc	SRX2662132, SRX2662131, SRX2662130	kd
PRJNA380131	AsPC-1	pancreas;ductal_carcinoma	FAM83H-AS1	kd	SRX2662129, SRX2662128, SRX2662127, SRX2662126	AsPC-1	pancreas;ductal_carcinoma	NONE	nc	SRX2662125, SRX2662124	kd
PRJNA380926	HeLa	endometrium;adenocarcinoma	SUN1	kd	SRX2680266, SRX2680267, SRX2680268	HeLa	endometrium;adenocarcinoma	NONE	nc	SRX2680269, SRX2680270, SRX2680271	kd
PRJNA380926	HeLa	endometrium;adenocarcinoma	SUN2	kd	SRX2680263, SRX2680264, SRX2680265	HeLa	endometrium;adenocarcinoma	NONE	nc	SRX2680269, SRX2680270, SRX2680271	kd
PRJNA382151	JURKAT	acute_lymphoblastic_T_cell_leukemia	ARID5B	kd	SRX2730826, SRX2730827	JURKAT	acute_lymphoblastic_T_cell_leukemia	NONE	nc	SRX2730810, SRX2730811	kd
PRJNA382151	JURKAT	acute_lymphoblastic_T_cell_leukemia	GATA3	kd	SRX2730814, SRX2730815	JURKAT	acute_lymphoblastic_T_cell_leukemia	NONE	nc	SRX2730810, SRX2730811	kd
PRJNA382151	JURKAT	acute_lymphoblastic_T_cell_leukemia	LMO1	kd	SRX2730824, SRX2730825	JURKAT	acute_lymphoblastic_T_cell_leukemia	NONE	nc	SRX2730810, SRX2730811	kd
PRJNA382151	JURKAT	acute_lymphoblastic_T_cell_leukemia	MYB	kd	SRX2730818, SRX2730819	JURKAT	acute_lymphoblastic_T_cell_leukemia	NONE	nc	SRX2730810, SRX2730811	kd
PRJNA382151	JURKAT	acute_lymphoblastic_T_cell_leukemia	RUNX1	kd	SRX2730816, SRX2730817	JURKAT	acute_lymphoblastic_T_cell_leukemia	NONE	nc	SRX2730810, SRX2730811	kd
PRJNA382151	JURKAT	acute_lymphoblastic_T_cell_leukemia	TAL1	kd	SRX2730812, SRX2730813	JURKAT	acute_lymphoblastic_T_cell_leukemia	NONE	nc	SRX2730810, SRX2730811	kd
PRJNA382151	JURKAT	acute_lymphoblastic_T_cell_leukemia	TCF12	kd	SRX2730820, SRX2730821	JURKAT	acute_lymphoblastic_T_cell_leukemia	NONE	nc	SRX2730810, SRX2730811	kd
PRJNA382151	JURKAT	acute_lymphoblastic_T_cell_leukemia	TCF3	kd	SRX2730822, SRX2730823	JURKAT	acute_lymphoblastic_T_cell_leukemia	NONE	nc	SRX2730810, SRX2730811	kd
PRJNA382194	Mino	mantle_cell_lymphoma	NOTCH1(Q2487*)	nc-drug; oe	SRX2733372, SRX2733373, SRX2733374	Mino	mantle_cell_lymphoma	NONE	nc-drug; nc-oe	SRX2733369, SRX2733370, SRX2733371	oe
PRJNA382194	NONE	small_chronic_lymphocytic_leukemia	NOTCH1(Q2487*)	oe	SRX3146711, SRX3146712, SRX3146713, SRX3146714	NONE	small_chronic_lymphocytic_leukemia	NONE	nc-oe	SRX3146707, SRX3146708, SRX3146709, SRX3146710	oe
PRJNA382390	MDA-MB-231	breast;carcinoma	PVT1	kd	SRX2731970, SRX2731969, SRX2731968, SRX2731967	MDA-MB-231	breast;carcinoma	NONE	nc	SRX2731966, SRX2731965	kd
PRJNA382445	NHEK	skin;keratinocyte	PITX1	kd	SRX2732317, SRX2732316, SRX2732315	NHEK	skin;keratinocyte	NONE	nc-GFP	SRX2732314, SRX2732313, SRX2732312	kd
PRJNA382445	NHEK	skin;keratinocyte	SOX2	kd	SRX2732320, SRX2732319, SRX2732318	NHEK	skin;keratinocyte	NONE	nc-GFP	SRX2732314, SRX2732313, SRX2732312	kd
PRJNA382445	NOK	throat;keratinocyte	PAX9	kd	SRX2732335, SRX2732334, SRX2732333	NOK	throat;keratinocyte	NONE	nc-siRNA	SRX2732323, SRX2732322, SRX2732321	kd
PRJNA382445	NOK	throat;keratinocyte	PITX1	kd	SRX2732329	NOK	throat;keratinocyte	NONE	nc-siRNA	SRX2732323, SRX2732322, SRX2732321	kd
PRJNA382445	NOK	throat;keratinocyte	PITX2	kd	SRX2732332, SRX2732331, SRX2732330, SRX2732328, SRX2732327	NOK	throat;keratinocyte	NONE	nc-siRNA	SRX2732323, SRX2732322, SRX2732321	kd
PRJNA382445	NOK	throat;keratinocyte	SOX2	kd	SRX2732326, SRX2732325, SRX2732324	NOK	throat;keratinocyte	NONE	nc-siRNA	SRX2732323, SRX2732322, SRX2732321	kd
PRJNA383357	786-M1A	renal_cell_carcinoma	KRTAP10-6	kd	SRX2742612, SRX2742611	786-M1A	renal_cell_carcinoma	NONE	nc	SRX2742602, SRX2742601, SRX2742600, SRX2742599, SRX2742598, SRX2742597	kd
PRJNA383357	786-M1A	renal_cell_carcinoma	PITX1	kd	SRX2742610, SRX2742609, SRX2742608, SRX2742607	786-M1A	renal_cell_carcinoma	NONE	nc	SRX2742602, SRX2742601, SRX2742600, SRX2742599, SRX2742598, SRX2742597	kd
PRJNA383357	786-M1A	renal_cell_carcinoma	STAU1	kd	SRX2742606, SRX2742605, SRX2742604, SRX2742603	786-M1A	renal_cell_carcinoma	NONE	nc	SRX2742602, SRX2742601, SRX2742600, SRX2742599, SRX2742598, SRX2742597	kd
PRJNA386460	HeLa	endometrium;adenocarcinoma	G3BP1; METTL3	Actinomycin D; kd; kd	SRX2803935, SRX2803936, SRX2803937	HeLa	endometrium;adenocarcinoma	G3BP1	Actinomycin D; kd	SRX2803941, SRX2803942, SRX2803943	kd
PRJNA386460	HeLa	endometrium;adenocarcinoma	G3BP1; METTL3	Actinomycin D; kd; kd	SRX2803935, SRX2803936, SRX2803937	HeLa	endometrium;adenocarcinoma	METTL3	Actinomycin D; kd	SRX2803950, SRX2803951, SRX2803952	kd
PRJNA386460	HeLa	endometrium;adenocarcinoma	G3BP1	Actinomycin D; kd	SRX2803941, SRX2803942, SRX2803943	HeLa	endometrium;adenocarcinoma	NONE	Actinomycin D; nc-kd	SRX2803932, SRX2803933, SRX2803934, SRX2803938, SRX2803939, SRX2803940	kd
PRJNA386460	HeLa	endometrium;adenocarcinoma	METTL3	Actinomycin D; kd	SRX2803950, SRX2803951, SRX2803952	HeLa	endometrium;adenocarcinoma	NONE	Actinomycin D; nc-kd	SRX2803932, SRX2803933, SRX2803934, SRX2803938, SRX2803939, SRX2803940	kd
PRJNA386460	HeLa	endometrium;adenocarcinoma	G3BP1	Actinomycin D; oe	SRX2803947, SRX2803948, SRX2803949	HeLa	endometrium;adenocarcinoma	NONE	Actinomycin D; nc-oe	SRX2803944, SRX2803945, SRX2803946	oe
PRJNA386528	Mel888	malignant_melanoma	JUNB	dabrafenib; trametinib; kd; dabrafenib_resistant; trametinib_resistant	SRX2804297, SRX2804296	Mel888	malignant_melanoma	NONE	dabrafenib; trametinib; nc-kd; dabrafenib_resistant; trametinib_resistant	SRX2804293, SRX2804292	kd
PRJNA386528	Mel888	malignant_melanoma	MAPK1	dabrafenib; trametinib; kd; dabrafenib_resistant; trametinib_resistant	SRX2804301, SRX2804300	Mel888	malignant_melanoma	NONE	dabrafenib; trametinib; nc-kd; dabrafenib_resistant; trametinib_resistant	SRX2804293, SRX2804292	kd
PRJNA386528	Mel888	malignant_melanoma	JUNB	nc-drug; kd; dabrafenib_resistant; trametinib_resistant	SRX2804299, SRX2804298	Mel888	malignant_melanoma	NONE	nc-drug; nc-kd; dabrafenib_resistant; trametinib_resistant	SRX2804295, SRX2804294	kd dabrafenib_resistant
PRJNA386528	Mel888	malignant_melanoma	MAPK1	nc-drug; kd; dabrafenib_resistant; trametinib_resistant	SRX2804303, SRX2804302	Mel888	malignant_melanoma	NONE	nc-drug; nc-kd; dabrafenib_resistant; trametinib_resistant	SRX2804295, SRX2804294	kd dabrafenib_resistant
PRJNA388083	NONE	pancreas;ductal_adenocarcinoma	APEX1	kd	SRX2857851, SRX2857850, SRX2857849, SRX2857848, SRX2857847, SRX2857846, SRX2857839, SRX2857838, SRX2857837, SRX2857836, SRX2857835, SRX2857834, SRX2857827, SRX2857826, SRX2857825, SRX2857824, SRX2857823, SRX2857822, SRX2857815, SRX2857814, SRX2857813, SRX2857812, SRX2857811, SRX2857810, SRX2857803, SRX2857802, SRX2857801, SRX2857800, SRX2857799, SRX2857798, SRX2857791, SRX2857790, SRX2857789, SRX…	NONE	pancreas;ductal_adenocarcinoma	NONE	nc	SRX2857857, SRX2857856, SRX2857855, SRX2857854, SRX2857853, SRX2857852, SRX2857845, SRX2857844, SRX2857843, SRX2857842, SRX2857841, SRX2857840, SRX2857833, SRX2857832, SRX2857831, SRX2857830, SRX2857829, SRX2857828, SRX2857821, SRX2857820, SRX2857819, SRX2857818, SRX2857817, SRX2857816, SRX2857809, SRX2857808, SRX2857807, SRX2857806, SRX2857805, SRX2857804, SRX2857797, SRX2857796, SRX2857795, SRX…	kd
PRJNA389287	MCF7	breast;carcinoma	GRHL2	estradiol; kd	SRX5350513, SRX5350514, SRX5350515	MCF7	breast;carcinoma	NONE	estradiol; nc-kd	SRX5350519, SRX5350520, SRX5350521	kd
PRJNA389287	MCF7	breast;carcinoma	GRHL2	nc-drug; kd	SRX5350516, SRX5350517, SRX5350518	MCF7	breast;carcinoma	NONE	nc-drug; nc-kd	SRX5350522, SRX5350523, SRX5350524	kd
PRJNA391343	MCF7	breast;carcinoma	KMT2C	kd; CSS medium	SRX2943554, SRX2943553, SRX2943552	MCF7	breast;carcinoma	NONE	nc-kd; CSS medium	SRX2943569, SRX2943568, SRX2943567	kd
PRJNA391343	MCF7	breast;carcinoma	KMT2C	kd; nc-medium	SRX2943562, SRX2943561, SRX2943560, SRX2943559, SRX2943558, SRX2943557, SRX2943556, SRX2943555, SRX2943563	MCF7	breast;carcinoma	NONE	nc-kd; nc-medium	SRX2943566, SRX2943565, SRX2943564	kd
PRJNA391343	T47D	breast;ductal_carcinoma	KMT2C	kd; nc-medium	SRX2943573, SRX2943572, SRX2943571, SRX2943570	T47D	breast;ductal_carcinoma	NONE	nc-kd; nc-medium	SRX2943575, SRX2943574	kd
PRJNA391934	HL-60	acute_myeloid_leukemia	KDM6B	kd	SRX2957414, SRX2957413, SRX2957412	HL-60	acute_myeloid_leukemia	NONE	nc-kd	SRX2957411, SRX2957410, SRX2957409	kd
PRJNA391934	HL-60	acute_myeloid_leukemia	KDM6B	oe	SRX2957408, SRX2957407, SRX2957406	HL-60	acute_myeloid_leukemia	NONE	nc-oe	SRX2957405, SRX2957404, SRX2957403	oe
PRJNA393355	U-251-MG	glioblastoma	YAP1; APP(p.Met671Leu)	kd	SRX2987994, SRX2987995, SRX2987996	U-251-MG	glioblastoma	APP(p.Met671Leu)	nc-kd	SRX2987991, SRX2987992, SRX2987993	kd
PRJNA393355	U-251-MG	glioblastoma	YAP1; APP(p.Met671Leu)	oe	SRX2988000, SRX2988001	U-251-MG	glioblastoma	APP(p.Met671Leu)	nc-oe	SRX2987997, SRX2987998, SRX2987999	oe
PRJNA395325	KYSE-450	esophagus;squamous_cell_carcinoma	LINC01672	kd	SRX3026760	KYSE-450	esophagus;squamous_cell_carcinoma	NONE	nc-kd	SRX3026758	kd
PRJNA395325	KYSE-450	esophagus;squamous_cell_carcinoma	LINC01672	oe	SRX3026756	KYSE-450	esophagus;squamous_cell_carcinoma	NONE	nc-oe	SRX3026754	oe
PRJNA395325	KYSE-70	esophagus;squamous_cell_carcinoma	LINC01672	kd	SRX3026759	KYSE-70	esophagus;squamous_cell_carcinoma	NONE	nc-kd	SRX3026757	kd
PRJNA395325	KYSE-70	esophagus;squamous_cell_carcinoma	LINC01672	oe	SRX3026755	KYSE-70	esophagus;squamous_cell_carcinoma	NONE	nc-oe	SRX3026753	oe
PRJNA395359	H358	lung;bronchioloalveolar_adenocarcinoma	FXR1	kd	SRX3027883, SRX3027884, SRX3027885, SRX3027886, SRX3027887, SRX3027888, SRX3027889, SRX3027890, SRX3027891, SRX3027892, SRX3027893, SRX3027894	H358	lung;bronchioloalveolar_adenocarcinoma	NONE	nc	SRX3027877, SRX3027878, SRX3027879, SRX3027880, SRX3027881, SRX3027882	kd
PRJNA395363	IMR90 ER:RAS	fetal_lung_fibroblasts	PTBP1	4OHT; kd	SRX3027995, SRX3027996, SRX3027999, SRX3028004, SRX3028000, SRX3028003	IMR90 ER:RAS	fetal_lung_fibroblasts	NONE	4OHT; nc-kd	SRX3027994, SRX3027998, SRX3028002	kd
PRJNA395378	IMR90 ER:RAS	fetal_lung_fibroblasts	EXOC7	4OHT; kd	SRX3028052, SRX3028047, SRX3028042, SRX3028051, SRX3028046, SRX3028041	IMR90 ER:RAS	fetal_lung_fibroblasts	NONE	4OHT; nc-kd	SRX3028050, SRX3028045, SRX3028040	kd
PRJNA395378	IMR90 ER:RAS	fetal_lung_fibroblasts	PTBP1	4OHT; kd	SRX3028053, SRX3028048, SRX3028043	IMR90 ER:RAS	fetal_lung_fibroblasts	NONE	4OHT; nc-kd	SRX3028050, SRX3028045, SRX3028040	kd
PRJNA398513	NONE	mesenchymal_stem_cell	SFRP2	kd; Li-Fraumeni syndrome	SRX3097942, SRX3097943	NONE	mesenchymal_stem_cell	NONE	nc-kd; Li-Fraumeni syndrome	SRX3097934, SRX3097935	kd
PRJNA398513	NONE	mesenchymal_stem_cell	SFRP2	oe; healthy	SRX3097926, SRX3097927	NONE	mesenchymal_stem_cell	NONE	nc-oe; healthy	SRX3097918, SRX3097919	oe
PRJNA398513	iPSC->pre-osteoblast	pre-osteoblast;in_vitro_differentiated	SFRP2	kd; Li-Fraumeni syndrome	SRX3097944, SRX3097945, SRX3097946, SRX3097947, SRX3097948, SRX3097949	iPSC->pre-osteoblast	pre-osteoblast;in_vitro_differentiated	NONE	nc-kd; Li-Fraumeni syndrome	SRX3097936, SRX3097937, SRX3097938, SRX3097939, SRX3097940, SRX3097941	kd
PRJNA398538	Kasumi-1	acute_myeloid_leukemia	CEBPA	estradiol; oe	SRX3098214, SRX3098218	Kasumi-1	acute_myeloid_leukemia	NONE	estradiol; nc-oe	SRX3098212, SRX3098216	oe
PRJNA398538	Kasumi-1	acute_myeloid_leukemia	CEBPA	nc-drug; oe	SRX3098213, SRX3098217	Kasumi-1	acute_myeloid_leukemia	NONE	nc-drug; nc-oe	SRX3098211, SRX3098215	oe
PRJNA398538	SKH-1	acute_myeloid_leukemia	CEBPA	estradiol; oe	SRX3098202, SRX3098203	SKH-1	acute_myeloid_leukemia	NONE	estradiol; nc-oe	SRX3098206, SRX3098207	oe
PRJNA398538	SKH-1	acute_myeloid_leukemia	CEBPA	nc-drug; oe	SRX3098204, SRX3098205	SKH-1	acute_myeloid_leukemia	NONE	nc-drug; nc-oe	SRX3098208, SRX3098210	oe
PRJNA398638	NONE	keratinocyte	RBPJ	kd	SRX3100758, SRX3100761, SRX3100759, SRX3100762	NONE	keratinocyte	NONE	nc	SRX3100757, SRX3100760	kd
PRJNA398638	SCC028	lung;adenocarcinoma	RBPJ	kd	SRX3100767, SRX3100768	SCC028	lung;adenocarcinoma	NONE	nc	SRX3100766	kd
PRJNA398638	SCC13	skin;squamous_cell_carcinoma	RBPJ	kd	SRX3100764, SRX3100765	SCC13	skin;squamous_cell_carcinoma	NONE	nc	SRX3100763	kd
PRJNA399516	697	acute_lymphoblastic_B_cell_leukemia	TCF3-PBX1	kd	SRX3114657, SRX3114658, SRX3114659, SRX3114663, SRX3114664, SRX3114665	697	acute_lymphoblastic_B_cell_leukemia	NONE	nc	SRX3114669, SRX3114670, SRX3114671	kd
PRJNA399516	RCH-ACV	acute_lymphoblastic_B_cell_leukemia	TCF3-PBX1	kd	SRX3114660, SRX3114661, SRX3114662, SRX3114666, SRX3114667, SRX3114668	RCH-ACV	acute_lymphoblastic_B_cell_leukemia	NONE	nc	SRX3114672, SRX3114673, SRX3114674	kd
PRJNA401893	SH-SY5Y	neuroblastoma	UBE3A	kd; dup15q	SRX3146554, SRX3146555, SRX3146556	SH-SY5Y	neuroblastoma	NONE	nc-kd; dup15q	SRX3146551, SRX3146552, SRX3146553	kd
PRJNA401893	SH-SY5Y	neuroblastoma	UBE3A	kd; nc-dup15q	SRX3146548, SRX3146549, SRX3146550	SH-SY5Y	neuroblastoma	NONE	nc-kd; nc-dup15q	SRX3146545, SRX3146546, SRX3146547	kd
PRJNA401938	HeLa	endometrium;adenocarcinoma	EIF4A3	nc-drug; kd	SRX3178373, SRX3178371, SRX3178370, SRX3178368	HeLa	endometrium;adenocarcinoma	NONE	nc-drug; nc-kd	SRX3178372	kd
PRJNA407255	H9	embryonic_stem_cell	DSCC1	kd	SRX3185751, SRX3185752, SRX3185753	H9	embryonic_stem_cell	NONE	nc	SRX3185744, SRX3185745, SRX3185746, SRX3185747	kd
PRJNA407255	H9	embryonic_stem_cell	SALL4	kd	SRX3185748, SRX3185749, SRX3185750	H9	embryonic_stem_cell	NONE	nc	SRX3185744, SRX3185745, SRX3185746, SRX3185747	kd
PRJNA407255	H9	embryonic_stem_cell	SEPHS1	kd	SRX3185754, SRX3185755, SRX3185756	H9	embryonic_stem_cell	NONE	nc	SRX3185744, SRX3185745, SRX3185746, SRX3185747	kd
PRJNA407255	H9	embryonic_stem_cell	VRTN	kd	SRX3185757, SRX3185758, SRX3185759	H9	embryonic_stem_cell	NONE	nc	SRX3185744, SRX3185745, SRX3185746, SRX3185747	kd
PRJNA407359	CCRF-CEM	acute_lymphoblastic_T_cell_leukemia	CNOT3	Actinomycin D; kd	SRX3187529, SRX3187530, SRX3187531, SRX3187532, SRX3187533, SRX3187534, SRX3187538, SRX3187539, SRX3187540, SRX3187541, SRX3187542, SRX3187543, SRX3187547, SRX3187548, SRX3187549, SRX3187550, SRX3187551, SRX3187552	CCRF-CEM	acute_lymphoblastic_T_cell_leukemia	NONE	Actinomycin D; nc-kd	SRX3187526, SRX3187527, SRX3187528, SRX3187535, SRX3187536, SRX3187537, SRX3187544, SRX3187545, SRX3187546	kd
PRJNA407359	JURKAT	acute_lymphoblastic_T_cell_leukemia	CNOT3	Actinomycin D; kd	SRX3187556, SRX3187557, SRX3187558, SRX3187562, SRX3187563, SRX3187564, SRX3187568, SRX3187569, SRX3187570	JURKAT	acute_lymphoblastic_T_cell_leukemia	NONE	Actinomycin D; nc-kd	SRX3187553, SRX3187554, SRX3187555, SRX3187559, SRX3187560, SRX3187561, SRX3187565, SRX3187566, SRX3187567	kd
PRJNA412362	HeLa	endometrium;adenocarcinoma	PPP1CC(p.Asp64Ala)-PPP1R8_fusion_transgene	oe	SRX3220860, SRX3220861, SRX3220862	HeLa	endometrium;adenocarcinoma	NONE	nc	SRX3220866, SRX3220867, SRX3220868	oe
PRJNA412362	HeLa	endometrium;adenocarcinoma	PPP1CC-PPP1R8(p.Ser68Ala;Arg69Ala;Val70Ala;His71Ala)_fusion_transgene	oe	SRX3220848, SRX3220849, SRX3220850	HeLa	endometrium;adenocarcinoma	NONE	nc	SRX3220866, SRX3220867, SRX3220868	oe
PRJNA412362	HeLa	endometrium;adenocarcinoma	PPP1CC-PPP1R8_fusion_transgene	oe	SRX3220854, SRX3220855, SRX3220856	HeLa	endometrium;adenocarcinoma	NONE	nc	SRX3220866, SRX3220867, SRX3220868	oe
PRJNA414117	LM2	breast;adenocarcinoma	EZH2	kd	SRX3276711, SRX3276710, SRX3276709	LM2	breast;adenocarcinoma	NONE	nc	SRX3276714, SRX3276713, SRX3276712, SRX3276708, SRX3276707, SRX3276706	kd
PRJNA414117	LM2	breast;adenocarcinoma	ZRANB1	kd	SRX3276717, SRX3276716, SRX3276715	LM2	breast;adenocarcinoma	NONE	nc	SRX3276714, SRX3276713, SRX3276712, SRX3276708, SRX3276707, SRX3276706	kd
PRJNA414971	HeLa S3	endometrium;adenocarcinoma	GTF2B	TNFa; kd	SRX3299817, SRX3299816, SRX3299815	HeLa S3	endometrium;adenocarcinoma	NONE	TNFa; nc-kd	SRX3299814, SRX3299813, SRX3299812	kd
PRJNA414971	HeLa S3	endometrium;adenocarcinoma	GTF2B	nc-drug; kd	SRX3299811, SRX3299810, SRX3299809	HeLa S3	endometrium;adenocarcinoma	NONE	nc-drug; nc-kd	SRX3299820, SRX3299819, SRX3299818	kd
PRJNA415171	PA-1	embryonic_carcinoma_cells	TUT4; TUT7; MOV10	kd; kd; kd	SRX3305752, SRX3305753, SRX3305754	PA-1	embryonic_carcinoma_cells	TUT4; TUT7	kd; kd	SRX3305748, SRX3305749, SRX3305750, SRX3305751	kd
PRJNA415171	PA-1	embryonic_carcinoma_cells	MOV10	kd	SRX3305742, SRX3305743, SRX3305744	PA-1	embryonic_carcinoma_cells	NONE	nc-kd	SRX3305745, SRX3305746, SRX3305747	kd
PRJNA415171	PA-1	embryonic_carcinoma_cells	TUT4	kd	SRX3305755, SRX3305756, SRX3305757	PA-1	embryonic_carcinoma_cells	NONE	nc-kd	SRX3305745, SRX3305746, SRX3305747	kd
PRJNA415171	PA-1	embryonic_carcinoma_cells	TUT7	kd	SRX3305758, SRX3305759, SRX3305760	PA-1	embryonic_carcinoma_cells	NONE	nc-kd	SRX3305745, SRX3305746, SRX3305747	kd
PRJNA415171	HEK293	human_embryonic_kidney	TUT4; TUT7; MOV10	kd; kd; kd	SRX3305764, SRX3305765, SRX3305766	HEK293	human_embryonic_kidney	TUT4; TUT7	kd; kd	SRX3305767, SRX3305768, SRX3305769	kd
PRJNA415171	HEK293	human_embryonic_kidney	MOV10	kd	SRX3305761, SRX3305762, SRX3305763	HEK293	human_embryonic_kidney	NONE	nc-kd	SRX3305770, SRX3305771, SRX3305772	kd
PRJNA415171	HEK293	human_embryonic_kidney	MOV10	oe	SRX3305776, SRX3305777, SRX3305778	HEK293	human_embryonic_kidney	NONE	nc-oe	SRX3305773, SRX3305774, SRX3305775, SRX3305779, SRX3305780, SRX3305781, SRX3305785, SRX3305786, SRX3305787	oe
PRJNA415171	HEK293	human_embryonic_kidney	TUT4	oe	SRX3305782, SRX3305783, SRX3305784	HEK293	human_embryonic_kidney	NONE	nc-oe	SRX3305773, SRX3305774, SRX3305775, SRX3305779, SRX3305780, SRX3305781, SRX3305785, SRX3305786, SRX3305787	oe
PRJNA415171	HEK293	human_embryonic_kidney	TUT7	oe	SRX3305788, SRX3305789, SRX3305790	HEK293	human_embryonic_kidney	NONE	nc-oe	SRX3305773, SRX3305774, SRX3305775, SRX3305779, SRX3305780, SRX3305781, SRX3305785, SRX3305786, SRX3305787	oe
PRJNA415171	HEK293	human_embryonic_kidney	TUT4; TUT7	kd; kd	SRX3305767, SRX3305768, SRX3305769	HEK293	human_embryonic_kidney	TUT4	oe	SRX3305782, SRX3305783, SRX3305784	kd
PRJNA415171	HEK293	human_embryonic_kidney	TUT4; TUT7	kd; kd	SRX3305767, SRX3305768, SRX3305769	HEK293	human_embryonic_kidney	TUT7	oe	SRX3305788, SRX3305789, SRX3305790	kd
PRJNA415413	K-562	blast_phase_chronic_myeloid_leukemia	BRD4	kd	SRX3450822, SRX3450823	K-562	blast_phase_chronic_myeloid_leukemia	NONE	nc-kd	SRX3450828, SRX3450829	kd
PRJNA415413	K-562	blast_phase_chronic_myeloid_leukemia	MTHFD1	kd	SRX3450826, SRX3450827	K-562	blast_phase_chronic_myeloid_leukemia	NONE	nc-kd	SRX3450828, SRX3450829	kd
PRJNA415413	HAP1	chronic_myeloid_leukemia	BRD4	kd	SRX3450794, SRX3450795	HAP1	chronic_myeloid_leukemia	NONE	nc-kd	SRX3450800, SRX3450801, SRX5273972, SRX5273973, SRX5273974	kd
PRJNA415413	HAP1	chronic_myeloid_leukemia	MTHFD1	kd	SRX3450798, SRX3450799, SRX5273966, SRX5273967, SRX5273968, SRX5273969, SRX5273970, SRX5273971	HAP1	chronic_myeloid_leukemia	NONE	nc-kd	SRX3450800, SRX3450801, SRX5273972, SRX5273973, SRX5273974	kd
PRJNA415413	A549	lung;non_small_cell_carcinoma	BRD4	kd	SRX3450766, SRX3450767	A549	lung;non_small_cell_carcinoma	NONE	nc-kd	SRX3450772, SRX3450773	kd
PRJNA415413	A549	lung;non_small_cell_carcinoma	MTHFD1	kd	SRX3450770, SRX3450771	A549	lung;non_small_cell_carcinoma	NONE	nc-kd	SRX3450772, SRX3450773	kd
PRJNA416257	LNCaP	prostate;adenocarcinoma	ONECUT2	oe; hypoxia	SRX4096742, SRX4096741	LNCaP	prostate;adenocarcinoma	NONE	nc-oe; hypoxia	SRX4096740, SRX4096739	oe
PRJNA416257	LNCaP	prostate;adenocarcinoma	ONECUT2	oe; normoxia	SRX4096738, SRX4096737	LNCaP	prostate;adenocarcinoma	NONE	nc-oe; normoxia	SRX4096736, SRX4096735	oe
PRJNA416257	PC3	prostate;adenocarcinoma	ONECUT2	kd; hypoxia	SRX4096749, SRX4096750	PC3	prostate;adenocarcinoma	NONE	nc-kd; hypoxia	SRX4096748, SRX4096747	kd
PRJNA416257	PC3	prostate;adenocarcinoma	ONECUT2	kd; normoxia	SRX4096745, SRX4096746	PC3	prostate;adenocarcinoma	NONE	nc-kd; normoxia	SRX4096744, SRX4096743	kd
PRJNA417538	GIST48	gastrointestinal_stromal_tumor	ETV1	kd	SRX3372059, SRX3372058	GIST48	gastrointestinal_stromal_tumor	NONE	nc	SRX3372057, SRX3372056	kd
PRJNA417538	GIST48	gastrointestinal_stromal_tumor	FOXF1	kd	SRX3372061, SRX3372060	GIST48	gastrointestinal_stromal_tumor	NONE	nc	SRX3372057, SRX3372056	kd
PRJNA418300	NCI-H295R	lung;adrenocortical_carcinoma	NNT	kd	SRX3390615, SRX3390614, SRX3390613, SRX3390612, SRX3390611, SRX3390610, SRX3390609, SRX3390608, SRX3390607, SRX3390606, SRX3390605, SRX3390604, SRX3390603, SRX3390602, SRX3390601, SRX3390600, SRX3390599, SRX3390598, SRX3390597, SRX3390596, SRX3390595, SRX3390594, SRX3390593, SRX3390592, SRX3390591, SRX3390590, SRX3390589, SRX3390588, SRX3390587, SRX3390586, SRX3390585, SRX3390584, SRX3390583, SRX…	NCI-H295R	lung;adrenocortical_carcinoma	NONE	nc	SRX3390639, SRX3390638, SRX3390637, SRX3390636, SRX3390635, SRX3390634, SRX3390633, SRX3390632, SRX3390631, SRX3390630, SRX3390629, SRX3390628, SRX3390627, SRX3390626, SRX3390625, SRX3390624, SRX3390623, SRX3390622, SRX3390621, SRX3390620, SRX3390619, SRX3390618, SRX3390617, SRX3390616	kd
PRJNA420970	HEK293	human_embryonic_kidney	CHERP	kd	SRX3440453, SRX3440452, SRX3440451	HEK293	human_embryonic_kidney	NONE	nc	SRX3440456, SRX3440455, SRX3440454	kd
PRJNA420970	HEK293	human_embryonic_kidney	RBM17	kd	SRX3440447, SRX3440446, SRX3440445	HEK293	human_embryonic_kidney	NONE	nc	SRX3440456, SRX3440455, SRX3440454	kd
PRJNA420970	HEK293	human_embryonic_kidney	U2SURP	kd	SRX3440450, SRX3440449, SRX3440448	HEK293	human_embryonic_kidney	NONE	nc	SRX3440456, SRX3440455, SRX3440454	kd
PRJNA423020	NONE	B_cell;immortalized	NR2F2; rs10846744(G>C)	kd	SRX3482730, SRX3482731, SRX3482732	NONE	B_cell;immortalized	NONE	nc	SRX3482720, SRX3482721, SRX3482722, SRX3482726, SRX3482727	kd
PRJNA423020	NONE	B_cell;immortalized	NR2F2; rs10846744(G>C)	kd	SRX3482730, SRX3482731, SRX3482732	NONE	B_cell;immortalized	TUT4; TUT7; MOV10	nc	SRX3482723, SRX3482724, SRX3482725, SRX3482728, SRX3482729	kd
PRJNA423024	iPSC->NEC	neuroepithelial_cell;in_vitro_differentiated	CHD7	kd	SRX3482842, SRX3482841, SRX3482840, SRX3482839, SRX3482838, SRX3482837, SRX3482836, SRX3482835, SRX3482834, SRX3482833, SRX3482832, SRX3482831, SRX3482830, SRX3482829, SRX3482828, SRX3482827, SRX3482826, SRX3482825, SRX3482824, SRX3482823, SRX3482822, SRX3482821, SRX3482820, SRX3482819, SRX3482818, SRX3482817, SRX3482816, SRX3482815, SRX3482814, SRX3482813, SRX3482812, SRX3482811, SRX3482810, SRX…	iPSC->NEC	neuroepithelial_cell;in_vitro_differentiated	NONE	nc	SRX3482780, SRX3482779, SRX3482778, SRX3482776, SRX3482775, SRX3482774, SRX3482773, SRX3482772, SRX3482771, SRX3482770, SRX3482769, SRX3482768, SRX3482767, SRX3482766, SRX3482765, SRX3482764, SRX3482763, SRX3482762, SRX3482761, SRX3482760, SRX3482759, SRX3482758, SRX3482757, SRX3482756, SRX3482755, SRX3482754, SRX3482753, SRX3482752, SRX3482751, SRX3482750, SRX3482749	kd
PRJNA428150	MDA-MB-231	breast;carcinoma	BPTF	kd	SRX3524938	MDA-MB-231	breast;carcinoma	NONE	nc	SRX3524939	kd
PRJNA428150	MDA-MB-231	breast;carcinoma	BUD31	kd	SRX3524941	MDA-MB-231	breast;carcinoma	NONE	nc	SRX3524939	kd
PRJNA428150	MDA-MB-231	breast;carcinoma	PRPF4B	kd	SRX3524940	MDA-MB-231	breast;carcinoma	NONE	nc	SRX3524939	kd
PRJNA428150	Hs578T	breast;ductal_carcinoma	BPTF	kd	SRX3524942	Hs578T	breast;ductal_carcinoma	NONE	nc	SRX3524943	kd
PRJNA428150	Hs578T	breast;ductal_carcinoma	BUD31	kd	SRX3524945	Hs578T	breast;ductal_carcinoma	NONE	nc	SRX3524943	kd
PRJNA428150	Hs578T	breast;ductal_carcinoma	PRPF4B	kd	SRX3524944	Hs578T	breast;ductal_carcinoma	NONE	nc	SRX3524943	kd
PRJNA430440	hTERT hMEC	breast;immortalized_endothelial_cell	CCND1	oe	SRX3589895, SRX3589896	hTERT hMEC	breast;immortalized_endothelial_cell	NONE	nc-oe	SRX3589901, SRX3589902	oe
PRJNA430440	hTERT hMEC	breast;immortalized_endothelial_cell	KRTAP10-6	oe	SRX3589899, SRX3589900	hTERT hMEC	breast;immortalized_endothelial_cell	NONE	nc-oe	SRX3589901, SRX3589902	oe
PRJNA430440	hTERT hMEC	breast;immortalized_endothelial_cell	MYC	oe	SRX3589893, SRX3589894	hTERT hMEC	breast;immortalized_endothelial_cell	NONE	nc-oe	SRX3589901, SRX3589902	oe
PRJNA430440	hTERT hMEC	breast;immortalized_endothelial_cell	SRC	oe	SRX3589897, SRX3589898	hTERT hMEC	breast;immortalized_endothelial_cell	NONE	nc-oe	SRX3589901, SRX3589902	oe
PRJNA432582	HeLa	endometrium;adenocarcinoma	SUPT6H	kd	SRX3640543, SRX3640542, SRX3640541, SRX3640537, SRX3640536, SRX3640533, SRX3640532, SRX3640529, SRX3640528, SRX3640527, SRX3640523, SRX3640522, SRX3640521, SRX3640520	HeLa	endometrium;adenocarcinoma	NONE	nc	SRX3640540, SRX3640539, SRX3640538, SRX3640535, SRX3640534, SRX3640531, SRX3640530, SRX3640526, SRX3640525, SRX3640524, SRX3640519, SRX3640518, SRX3640517, SRX3640516	kd
PRJNA434402	MCF7	breast;carcinoma	PTHLH	oe	SRX3714427, SRX3714426, SRX3714425	MCF7	breast;carcinoma	NONE	nc	SRX3714424, SRX3714423, SRX3714422	oe
PRJNA437575	LNCaP	prostate;adenocarcinoma	PRMT5	irradiated; kd	SRX3777471, SRX3777469, SRX3777467	LNCaP	prostate;adenocarcinoma	NONE	irradiated; nc-kd	SRX3777470, SRX3777468, SRX3777466	kd
PRJNA437575	LNCaP	prostate;adenocarcinoma	PRMT5	nc-drug; kd	SRX3777465, SRX3777463, SRX3777461	LNCaP	prostate;adenocarcinoma	NONE	nc-drug; nc-kd	SRX3777464, SRX3777462, SRX3777460	kd
PRJNA438591	H14	embryonic_stem_cell	CELSR2	kd	SRX6457613, SRX6457614, SRX6457615	H14	embryonic_stem_cell	NONE	nc	SRX6457616, SRX6457617, SRX6457618	kd
PRJNA438591	H9	embryonic_stem_cell	CELSR2	kd	SRX3802469, SRX3802470, SRX3802471, SRX3802472, SRX3802473, SRX3802474	H9	embryonic_stem_cell	NONE	nc	SRX3802475, SRX3802476, SRX3802477	kd
PRJNA438591	HDF->iPS	induced_pluripotent_cell	CELSR2	kd	SRX6457619, SRX6457620, SRX6457621	HDF->iPS	induced_pluripotent_cell	NONE	nc	SRX6457622, SRX6457623, SRX6457624	kd
PRJNA448451	HEK293	human_embryonic_kidney	ELL2	kd	SRX3873786, SRX3873787	HEK293	human_embryonic_kidney	NONE	nc-kd	SRX3873788, SRX3873789	kd
PRJNA450076	PC3	prostate;adenocarcinoma	CSNK1G3	kd	SRX3933427, SRX3933426	PC3	prostate;adenocarcinoma	NONE	nc-kd	SRX3933424, SRX3933423	kd
PRJNA450076	PC3	prostate;adenocarcinoma	CSNK1G3	oe	SRX3933425	PC3	prostate;adenocarcinoma	NONE	nc-oe	SRX3933422, SRX3933421	oe
PRJNA451362	RWPE-1	prostate;epithelial_cell	ERG	oe; nc-kd	SRX3985506, SRX3985507, SRX3985508	RWPE-1	prostate;epithelial_cell	NONE	nc-kd; nc-oe	SRX3985503, SRX3985504, SRX3985505	oe
PRJNA451362	RWPE-1	prostate;epithelial_cell	ELF1; ERG	kd; oe	SRX3985509, SRX3985510, SRX3985511	RWPE-1	prostate;epithelial_cell	ERG	oe; nc-kd	SRX3985506, SRX3985507, SRX3985508	kd
PRJNA454264	ChaGo-K-1	lung;carcinoma	MAGOHB	kd	SRX4012517, SRX4012518, SRX4012519	ChaGo-K-1	lung;carcinoma	NONE	nc-kd	SRX4012514, SRX4012515, SRX4012516	kd
PRJNA454264	ChaGo-K-1	lung;carcinoma	MAGOHB	oe	SRX4012523, SRX4012524, SRX4012525	ChaGo-K-1	lung;carcinoma	NONE	nc-oe	SRX4012520, SRX4012521, SRX4012522	oe
PRJNA454454	MCF10A	breast;mammary_gland	TP63	kd	SRX4017895, SRX4017896, SRX4017897, SRX4017898	MCF10A	breast;mammary_gland	NONE	nc-kd	SRX4017893, SRX4017894	kd
PRJNA454454	MCF10A	breast;mammary_gland	TCF7	oe	SRX4017901, SRX4017902, SRX4017903, SRX4017904, SRX4017905, SRX4017906	MCF10A	breast;mammary_gland	NONE	nc-oe	SRX4017899, SRX4017900	oe
PRJNA463329	PP2-beta	pancreas;beta	GLIS3; INS	kd; oe	SRX4042200, SRX4042201	PP2-beta	pancreas;beta	INS	oe	SRX4042198, SRX4042199	kd
PRJNA463329	PP2	pancreas;progentior	GLIS3	kd	SRX4042193, SRX4042194, SRX4042195	PP2	pancreas;progentior	NONE	nc	SRX4042190, SRX4042191, SRX4042192	kd
PRJNA473063	HBEC3KT53	immortalized_airway_epithelial_cell	TP53; TMPRSS11B	kd; oe	SRX4123705, SRX4123704, SRX4123703	HBEC3KT53	immortalized_airway_epithelial_cell	TP53	kd; nc-oe	SRX4123702, SRX4123701, SRX4123700	oe
PRJNA473063	HCC2814	lung;squamous_cell_carcinoma	TMPRSS11B	kd	SRX4123711, SRX4123710, SRX4123709	HCC2814	lung;squamous_cell_carcinoma	NONE	nc-kd	SRX4123708, SRX4123707, SRX4123706	kd
PRJNA473370	SH-SY5Y	neuroblastoma	ADARB1; SRSF9	oe; kd	SRX4132650, SRX4132644, SRX4132643	SH-SY5Y	neuroblastoma	SRSF9	kd	SRX4132651, SRX4132646, SRX4132645	oe
PRJNA473370	SH-SY5Y	neuroblastoma	SRSF9	kd	SRX4132651, SRX4132646, SRX4132645	SH-SY5Y	neuroblastoma	NONE	nc	SRX4132649, SRX4132642, SRX4132641	kd
PRJNA473370	SH-SY5Y	neuroblastoma	ADARB1	oe	SRX4132652, SRX4132648, SRX4132647	SH-SY5Y	neuroblastoma	NONE	nc	SRX4132649, SRX4132642, SRX4132641	oe
PRJNA473370	SH-SY5Y	neuroblastoma	ADARB1; SRSF9	oe; kd	SRX4132650, SRX4132644, SRX4132643	SH-SY5Y	neuroblastoma	ADARB1	oe	SRX4132652, SRX4132648, SRX4132647	kd
PRJNA474741	697	acute_lymphoblastic_B_cell_leukemia	CELSR2	prednisolone; kd	SRX4170692, SRX4170693, SRX4170694, SRX4170698, SRX4170699, SRX4170700	697	acute_lymphoblastic_B_cell_leukemia	NONE	prednisolone; nc-kd	SRX4170689, SRX4170690, SRX4170691, SRX4170695, SRX4170696, SRX4170697	kd
PRJNA474741	NALM-6	acute_lymphoblastic_B_cell_leukemia	CELSR2	prednisolone; kd	SRX4170680, SRX4170681, SRX4170682, SRX4170686, SRX4170687, SRX4170688	NALM-6	acute_lymphoblastic_B_cell_leukemia	NONE	prednisolone; nc-kd	SRX4170677, SRX4170678, SRX4170679, SRX4170683, SRX4170684, SRX4170685	kd
PRJNA474911	HEK293	human_embryonic_kidney	CD86; MCL1	oe	SRX4193729	HEK293	human_embryonic_kidney	NONE	nc	SRX4193732, SRX4193721	oe
PRJNA474911	HEK293	human_embryonic_kidney	GFI1	oe	SRX4193724	HEK293	human_embryonic_kidney	NONE	nc	SRX4193732, SRX4193721	oe
PRJNA474911	HEK293	human_embryonic_kidney	SRRM2(zebrafish)	oe	SRX4193726	HEK293	human_embryonic_kidney	NONE	nc	SRX4193732, SRX4193721	oe
PRJNA474911	HEK293	human_embryonic_kidney	SRRM2/3/4(amphioxus; alternative_N_terminus; alternative_C_terminus)	oe	SRX4193730, SRX4193727	HEK293	human_embryonic_kidney	NONE	nc	SRX4193732, SRX4193721	oe
PRJNA474911	HEK293	human_embryonic_kidney	SRRM2/3/4(amphioxus; reference_N_terminus; alternative_C_terminus)	oe	SRX4193728	HEK293	human_embryonic_kidney	NONE	nc	SRX4193732, SRX4193721	oe
PRJNA474911	HEK293	human_embryonic_kidney	SRRM2/3/4(fruitfly; alternative_C_terminus)	oe	SRX4193723	HEK293	human_embryonic_kidney	NONE	nc	SRX4193732, SRX4193721	oe
PRJNA474911	HEK293	human_embryonic_kidney	SRRM3(zebrafish)	oe	SRX4193725	HEK293	human_embryonic_kidney	NONE	nc	SRX4193732, SRX4193721	oe
PRJNA474911	HEK293	human_embryonic_kidney	SRRM4	oe	SRX4193731	HEK293	human_embryonic_kidney	NONE	nc	SRX4193732, SRX4193721	oe
PRJNA474911	HEK293	human_embryonic_kidney	SRRM4(eMIC_domain_del)	oe	SRX4193733	HEK293	human_embryonic_kidney	NONE	nc	SRX4193732, SRX4193721	oe
PRJNA474911	HEK293	human_embryonic_kidney	SRRM4(zebrafish)	oe	SRX4193722	HEK293	human_embryonic_kidney	NONE	nc	SRX4193732, SRX4193721	oe
PRJNA475690	NCI-H460	lung;large_cell_carcinoma	ENSG00000170846	kd	SRX4196556, SRX4196557, SRX4196558	NCI-H460	lung;large_cell_carcinoma	NONE	nc	SRX4196553, SRX4196554, SRX4196555	kd
PRJNA475969	786-M1A	renal_cell_carcinoma	KLF6	kd-CRISPRi	SRX4211775, SRX4211776, SRX4211777, SRX4211778, SRX4211779, SRX4211780, SRX4211781, SRX4211782	786-M1A	renal_cell_carcinoma	NONE	nc-CRISPRi	SRX4211783, SRX4211784, SRX4211785, SRX4211786	kd-CRISPRi
PRJNA475969	NONE	renal_cell_carcinoma	KLF6-super-enhancer	kd-deletion	SRX4966077, SRX4966078, SRX4966079, SRX4966080	NONE	renal_cell_carcinoma	NONE	nc-deletion	SRX4966081, SRX4966082, SRX4966083, SRX4966084	kd-deletion
PRJNA476305	S2-VP10	pancreas;ductal_adenocarcinoma	HSPA5	kd	SRX4220798, SRX4220797, SRX4220796	S2-VP10	pancreas;ductal_adenocarcinoma	NONE	nc	SRX4220795, SRX4220794, SRX4220793	kd
PRJNA478141	HUVEC	Human umbilical vein endothelial cells	CCM2	kd; 2D	SRX4310923	HUVEC	Human umbilical vein endothelial cells	NONE	nc-kd; 2D	SRX4310921	kd
PRJNA478141	HUVEC	Human umbilical vein endothelial cells	KRIT1	kd; 2D	SRX4310922	HUVEC	Human umbilical vein endothelial cells	NONE	nc-kd; 2D	SRX4310921	kd
PRJNA478141	HUVEC	Human umbilical vein endothelial cells	PDCD10	kd; 2D	SRX4310924	HUVEC	Human umbilical vein endothelial cells	NONE	nc-kd; 2D	SRX4310921	kd
PRJNA478141	HUVEC	Human umbilical vein endothelial cells	CCM2	kd; 3D	SRX4310927, SRX4310931	HUVEC	Human umbilical vein endothelial cells	NONE	nc-kd; 3D	SRX4310925, SRX4310929	kd
PRJNA478141	HUVEC	Human umbilical vein endothelial cells	KRIT1	kd; 3D	SRX4310926, SRX4310930	HUVEC	Human umbilical vein endothelial cells	NONE	nc-kd; 3D	SRX4310925, SRX4310929	kd
PRJNA478141	HUVEC	Human umbilical vein endothelial cells	PDCD10	kd; 3D	SRX4310928, SRX4310932	HUVEC	Human umbilical vein endothelial cells	NONE	nc-kd; 3D	SRX4310925, SRX4310929	kd
PRJNA478242	HeLa	endometrium;adenocarcinoma	TENT4B; TENT4A	oe; oe	SRX4314377	HeLa	endometrium;adenocarcinoma	TENT4A	kd	SRX4314374	oe
PRJNA478242	HeLa	endometrium;adenocarcinoma	TENT4B; TENT4A	oe; oe	SRX4314377	HeLa	endometrium;adenocarcinoma	TENT4B	kd	SRX4314373	oe
PRJNA478242	HeLa	endometrium;adenocarcinoma	MTREX	kd	SRX4314386	HeLa	endometrium;adenocarcinoma	NONE	nc-kd	SRX4314372, SRX4314381, SRX4314385, SRX4314392, SRX4314393, SRX4314394	kd
PRJNA478242	HeLa	endometrium;adenocarcinoma	TENT4A	kd	SRX4314374	HeLa	endometrium;adenocarcinoma	NONE	nc-kd	SRX4314372, SRX4314381, SRX4314385, SRX4314392, SRX4314393, SRX4314394	kd
PRJNA478242	HeLa	endometrium;adenocarcinoma	TENT4B	kd	SRX4314373	HeLa	endometrium;adenocarcinoma	NONE	nc-kd	SRX4314372, SRX4314381, SRX4314385, SRX4314392, SRX4314393, SRX4314394	kd
PRJNA478242	HeLa	endometrium;adenocarcinoma	TENT4A	oe	SRX4314379	HeLa	endometrium;adenocarcinoma	NONE	nc-oe	SRX4314380	oe
PRJNA478242	HeLa	endometrium;adenocarcinoma	TENT4B	oe	SRX4314378	HeLa	endometrium;adenocarcinoma	NONE	nc-oe	SRX4314380	oe
PRJNA478242	HeLa	endometrium;adenocarcinoma	TENT4B; TENT4A	kd; kd	SRX4314375, SRX4314383, SRX4314384, SRX4314387, SRX4314395, SRX4314396	HeLa	endometrium;adenocarcinoma	TENT4A	oe	SRX4314379	kd
PRJNA478242	HeLa	endometrium;adenocarcinoma	TENT4B; TENT4A	kd; kd	SRX4314375, SRX4314383, SRX4314384, SRX4314387, SRX4314395, SRX4314396	HeLa	endometrium;adenocarcinoma	TENT4B	oe	SRX4314378	kd
PRJNA480879	NONE	human_dermal_fibroblast	CPSF3	kd; proliferating	SRX4386193, SRX4386192	NONE	human_dermal_fibroblast	NONE	nc-kd; proliferating	SRX4386189, SRX4386188	kd
PRJNA480879	NONE	human_dermal_fibroblast	CSTF2	kd; proliferating	SRX4386195, SRX4386194	NONE	human_dermal_fibroblast	NONE	nc-kd; proliferating	SRX4386189, SRX4386188	kd
PRJNA480879	NONE	human_dermal_fibroblast	NUDT21	kd; proliferating	SRX4386191, SRX4386190	NONE	human_dermal_fibroblast	NONE	nc-kd; proliferating	SRX4386189, SRX4386188	kd
PRJNA481166	WM239A	metastatic_melanoma	BRAF(p.Val600Glu)	nc-drug; oe	SRX4392122, SRX4392123, SRX4392124	WM239A	metastatic_melanoma	NONE	nc-drug; nc-oe	SRX4392119, SRX4392120, SRX4392121	oe
PRJNA481362	LNCaP	prostate;adenocarcinoma	TMEFF2	oe; dihydrotestosterone+	SRX4395282, SRX4395283, SRX4395284	LNCaP	prostate;adenocarcinoma	NONE	nc-oe; dihydrotestosterone+	SRX4395276, SRX4395277, SRX4395278	oe
PRJNA481362	LNCaP	prostate;adenocarcinoma	TMEFF2	oe; dihydrotestosterone-	SRX4395279, SRX4395280, SRX4395281	LNCaP	prostate;adenocarcinoma	NONE	nc-oe; dihydrotestosterone-	SRX4395273, SRX4395274, SRX4395275	oe
PRJNA481680	HeLa	endometrium;adenocarcinoma	METTL3	Actinomycin D; kd	SRX4403387, SRX4403388, SRX4403391, SRX4403392, SRX4403395, SRX4403396, SRX4403399, SRX4403400, SRX4403403, SRX4403404, SRX4403407, SRX4403408, SRX4403411, SRX4403412, SRX4403415, SRX4403416	HeLa	endometrium;adenocarcinoma	NONE	Actinomycin D; nc-kd	SRX4403386, SRX4403390, SRX4403394, SRX4403398, SRX4403402, SRX4403406, SRX4403410, SRX4403414	kd
PRJNA481680	HeLa	endometrium;adenocarcinoma	METTL3	nc-drug; kd	SRX4403379, SRX4403380, SRX4403381, SRX4403382, SRX4403383, SRX4403384	HeLa	endometrium;adenocarcinoma	NONE	nc-drug; nc-kd	SRX4403376, SRX4403377, SRX4403378	kd
PRJNA482003	LNCaP	prostate;adenocarcinoma	SULT2B1	kd	SRX4409681, SRX4409682, SRX4409683, SRX4409684, SRX4409685, SRX4409686, SRX4409687, SRX4409688, SRX4409689, SRX4409690, SRX4409691, SRX4409692, SRX4409693, SRX4409694, SRX4409695, SRX4409696, SRX4409697, SRX4409698, SRX4409699, SRX4409700, SRX4409701, SRX4409702, SRX4409703, SRX4409704, SRX4409705, SRX4409706, SRX4409707, SRX4409708, SRX4409709, SRX4409710, SRX4409711, SRX4409712, SRX4409713, SRX…	LNCaP	prostate;adenocarcinoma	NONE	nc	SRX4409748, SRX4409749, SRX4409750, SRX4409751, SRX4409752, SRX4409753, SRX4409754, SRX4409755, SRX4409756, SRX4409757, SRX4409758, SRX4409759, SRX4409760, SRX4409761, SRX4409762, SRX4409763, SRX4409764, SRX4409765, SRX4409766, SRX4409767, SRX4409768, SRX4409769, SRX4409770, SRX4409771, SRX4409772, SRX4409773, SRX4409774, SRX4409775, SRX4409776, SRX4409777, SRX4409778, SRX4409779, SRX4409780, SRX…	kd
PRJNA483230	HEK293	human_embryonic_kidney	MIR489	oe	SRX4477844, SRX4477843, SRX4477842	HEK293	human_embryonic_kidney	NONE	nc	SRX4477832, SRX4477831, SRX4477830	oe
PRJNA483230	HEK293	human_embryonic_kidney	MIR668	oe	SRX4477838, SRX4477837, SRX4477836	HEK293	human_embryonic_kidney	NONE	nc	SRX4477832, SRX4477831, SRX4477830	oe
PRJNA484363	NONE	keratinocyte	LINC00941	kd	SRX4505166, SRX4505167, SRX4505168, SRX4505169, SRX4505170, SRX4505176, SRX4505177, SRX4505178, SRX4505179	NONE	keratinocyte	NONE	nc	SRX4505161, SRX4505162, SRX4505163, SRX4505164, SRX4505165, SRX4505171, SRX4505172, SRX4505173, SRX4505174, SRX4505175, SRX4505180, SRX4505181, SRX4505182, SRX4505187, SRX4505188, SRX4505189, SRX4505190, SRX4505191	kd
PRJNA484363	NONE	keratinocyte	SPRR5	kd	SRX4505183, SRX4505184, SRX4505185, SRX4505186, SRX4505192, SRX4505193, SRX4505194, SRX4505195	NONE	keratinocyte	NONE	nc	SRX4505161, SRX4505162, SRX4505163, SRX4505164, SRX4505165, SRX4505171, SRX4505172, SRX4505173, SRX4505174, SRX4505175, SRX4505180, SRX4505181, SRX4505182, SRX4505187, SRX4505188, SRX4505189, SRX4505190, SRX4505191	kd
PRJNA486852	NONE	podocytes;immortalized_glomerulus	MYO1C	TGFbeta; kd	SRX4581064, SRX4581063, SRX4581062	NONE	podocytes;immortalized_glomerulus	NONE	TGFbeta; nc-kd	SRX4581058, SRX4581057, SRX4581056	kd
PRJNA486852	NONE	podocytes;immortalized_glomerulus	MYO1C	nc-drug; kd	SRX4581061, SRX4581060, SRX4581059	NONE	podocytes;immortalized_glomerulus	NONE	nc-drug; nc-kd	SRX4581055, SRX4581054, SRX4581053	kd
PRJNA489500	THP-1	acute_myeloid_leukemia	CEBPA	nc-drug; kd	SRX4645606, SRX4645602, SRX4645598	THP-1	acute_myeloid_leukemia	NONE	nc-drug; nc-kd	SRX4645604, SRX4645600, SRX4645596	kd
PRJNA489500	THP-1	acute_myeloid_leukemia	CEBPA	vitaminD; kd	SRX4645607, SRX4645603, SRX4645599	THP-1	acute_myeloid_leukemia	NONE	vitaminD; nc-kd	SRX4645605, SRX4645601, SRX4645597	kd
PRJNA494734	K-562	blast_phase_chronic_myeloid_leukemia	ATP1B3	kd	SRX4801123, SRX4801124	K-562	blast_phase_chronic_myeloid_leukemia	NONE	nc	SRX4801129, SRX4801130, SRX4801131, SRX4801132, SRX4801133, SRX4801134, SRX4801135	kd
PRJNA494734	K-562	blast_phase_chronic_myeloid_leukemia	BEX4	kd	SRX4801103, SRX4801104	K-562	blast_phase_chronic_myeloid_leukemia	NONE	nc	SRX4801129, SRX4801130, SRX4801131, SRX4801132, SRX4801133, SRX4801134, SRX4801135	kd
PRJNA494734	K-562	blast_phase_chronic_myeloid_leukemia	CITED2	kd	SRX4801112, SRX4801113, SRX4801142, SRX4801143	K-562	blast_phase_chronic_myeloid_leukemia	NONE	nc	SRX4801129, SRX4801130, SRX4801131, SRX4801132, SRX4801133, SRX4801134, SRX4801135	kd
PRJNA494734	K-562	blast_phase_chronic_myeloid_leukemia	DECR1	kd	SRX4801121, SRX4801122	K-562	blast_phase_chronic_myeloid_leukemia	NONE	nc	SRX4801129, SRX4801130, SRX4801131, SRX4801132, SRX4801133, SRX4801134, SRX4801135	kd
PRJNA494734	K-562	blast_phase_chronic_myeloid_leukemia	GLUL	kd	SRX4801144, SRX4801145, SRX4801146, SRX4801147	K-562	blast_phase_chronic_myeloid_leukemia	NONE	nc	SRX4801129, SRX4801130, SRX4801131, SRX4801132, SRX4801133, SRX4801134, SRX4801135	kd
PRJNA494734	K-562	blast_phase_chronic_myeloid_leukemia	GYPC	kd	SRX4801110, SRX4801111	K-562	blast_phase_chronic_myeloid_leukemia	NONE	nc	SRX4801129, SRX4801130, SRX4801131, SRX4801132, SRX4801133, SRX4801134, SRX4801135	kd
PRJNA494734	K-562	blast_phase_chronic_myeloid_leukemia	HHEX	kd	SRX4801119, SRX4801120	K-562	blast_phase_chronic_myeloid_leukemia	NONE	nc	SRX4801129, SRX4801130, SRX4801131, SRX4801132, SRX4801133, SRX4801134, SRX4801135	kd
PRJNA494734	K-562	blast_phase_chronic_myeloid_leukemia	LBR	kd	SRX4801125, SRX4801126	K-562	blast_phase_chronic_myeloid_leukemia	NONE	nc	SRX4801129, SRX4801130, SRX4801131, SRX4801132, SRX4801133, SRX4801134, SRX4801135	kd
PRJNA494734	K-562	blast_phase_chronic_myeloid_leukemia	LSM3	kd	SRX4801127, SRX4801128	K-562	blast_phase_chronic_myeloid_leukemia	NONE	nc	SRX4801129, SRX4801130, SRX4801131, SRX4801132, SRX4801133, SRX4801134, SRX4801135	kd
PRJNA494734	K-562	blast_phase_chronic_myeloid_leukemia	NMU	kd	SRX4801101, SRX4801102, SRX4801136, SRX4801137, SRX4801138, SRX4801139, SRX4801140, SRX4801141	K-562	blast_phase_chronic_myeloid_leukemia	NONE	nc	SRX4801129, SRX4801130, SRX4801131, SRX4801132, SRX4801133, SRX4801134, SRX4801135	kd
PRJNA494734	K-562	blast_phase_chronic_myeloid_leukemia	PICALM	kd	SRX4801116	K-562	blast_phase_chronic_myeloid_leukemia	NONE	nc	SRX4801129, SRX4801130, SRX4801131, SRX4801132, SRX4801133, SRX4801134, SRX4801135	kd
PRJNA494734	K-562	blast_phase_chronic_myeloid_leukemia	PRKCB	kd	SRX4801106, SRX4801107	K-562	blast_phase_chronic_myeloid_leukemia	NONE	nc	SRX4801129, SRX4801130, SRX4801131, SRX4801132, SRX4801133, SRX4801134, SRX4801135	kd
PRJNA494734	K-562	blast_phase_chronic_myeloid_leukemia	PTGER3	kd	SRX4801114, SRX4801115	K-562	blast_phase_chronic_myeloid_leukemia	NONE	nc	SRX4801129, SRX4801130, SRX4801131, SRX4801132, SRX4801133, SRX4801134, SRX4801135	kd
PRJNA494734	K-562	blast_phase_chronic_myeloid_leukemia	RHAG	kd	SRX4801105	K-562	blast_phase_chronic_myeloid_leukemia	NONE	nc	SRX4801129, SRX4801130, SRX4801131, SRX4801132, SRX4801133, SRX4801134, SRX4801135	kd
PRJNA494734	K-562	blast_phase_chronic_myeloid_leukemia	SLC25A37	kd	SRX4801108, SRX4801109	K-562	blast_phase_chronic_myeloid_leukemia	NONE	nc	SRX4801129, SRX4801130, SRX4801131, SRX4801132, SRX4801133, SRX4801134, SRX4801135	kd
PRJNA494734	K-562	blast_phase_chronic_myeloid_leukemia	TFRC	kd	SRX4801117, SRX4801118	K-562	blast_phase_chronic_myeloid_leukemia	NONE	nc	SRX4801129, SRX4801130, SRX4801131, SRX4801132, SRX4801133, SRX4801134, SRX4801135	kd
PRJNA495397	COLO320	large_intestine;adenocarcinoma	ALDH1A1	kd	SRX4821457, SRX4821456, SRX4821455	COLO320	large_intestine;adenocarcinoma	NONE	nc	SRX4821460, SRX4821459, SRX4821458	kd
PRJNA495743	NONE	dermal_papilla_cells	LEF1	oe; 2D	SRX4834403, SRX4834404, SRX4834405	NONE	dermal_papilla_cells	NONE	nc-oe; 2D	SRX4834400, SRX4834401, SRX4834402	oe
PRJNA495743	NONE	dermal_papilla_cells	LEF1	oe; 3D	SRX4834409, SRX4834410, SRX4834411	NONE	dermal_papilla_cells	NONE	nc-oe; 3D	SRX4834406, SRX4834407, SRX4834408	oe
PRJNA495849	HT-29	large_intestine;adenocarcinoma	MLKL	TNFalpha; BV6; zVAD-fmk; kd	SRX4866832, SRX6594144, SRX6594145	HT-29	large_intestine;adenocarcinoma	NONE	TNFalpha; BV6; zVAD-fmk; nc-kd	SRX6594140, SRX6594141	kd
PRJNA495849	HT-29	large_intestine;adenocarcinoma	MLKL	nc-drug; kd	SRX4866831, SRX6594142, SRX6594143	HT-29	large_intestine;adenocarcinoma	NONE	nc-drug; nc-kd	SRX6594138, SRX6594139	kd
PRJNA496495	PC3	prostate;adenocarcinoma	E2F1	kd	SRX4887965, SRX4887964, SRX4887963	PC3	prostate;adenocarcinoma	NONE	nc	SRX4887962, SRX4887961, SRX4887960	kd
PRJNA496495	DU145	prostate;carcinoma	E2F1	kd	SRX4887971, SRX4887970, SRX4887969	DU145	prostate;carcinoma	NONE	nc	SRX4887968, SRX4887967, SRX4887966	kd
PRJNA497833	NONE	endometrium;stromal_cells	NCOA2	estradiol; MPA; cAMP; kd	SRX4911613, SRX4911609, SRX4911605	NONE	endometrium;stromal_cells	NONE	estradiol; MPA; cAMP; nc-kd	SRX4911612, SRX4911608, SRX4911604	kd
PRJNA497833	NONE	endometrium;stromal_cells	NCOA2	nc-drug; kd	SRX4911611, SRX4911607, SRX4911603	NONE	endometrium;stromal_cells	NONE	nc-drug; nc-kd	SRX4911610, SRX4911606, SRX4911602	kd
PRJNA497889	JVM-2	small_chronic_lymphocytic_leukemia	UGT2B17	oe	SRX4913578, SRX4913577, SRX4913576	JVM-2	small_chronic_lymphocytic_leukemia	NONE	nc-oe	SRX4913575, SRX4913574, SRX4913573	oe
PRJNA497889	MEC-1	small_chronic_lymphocytic_leukemia	UGT2B17	kd	SRX4913569, SRX4913568, SRX4913567	MEC-1	small_chronic_lymphocytic_leukemia	NONE	nc-kd	SRX4913572, SRX4913571, SRX4913570	kd
PRJNA499120	HTR-8/SVneo cells	trophoblast_cell	PPP1R11	oe	SRX4952734, SRX4952733, SRX4952732	HTR-8/SVneo cells	trophoblast_cell	NONE	nc	SRX4952731, SRX4952730, SRX4952729	oe
PRJNA499122	HepG2	hepatocellular_carcinoma	METTL14	actinomycin D; kd	SRX4952768, SRX4952769, SRX4952770, SRX4952771, SRX4952772, SRX4952773	HepG2	hepatocellular_carcinoma	NONE	actinomycin D; nc-kd	SRX4952752, SRX4952753, SRX4952754, SRX4952755, SRX4952756, SRX4952757	kd
PRJNA499122	HepG2	hepatocellular_carcinoma	SETD2	actinomycin D; kd	SRX4952758, SRX4952759, SRX4952760, SRX4952761, SRX4952762, SRX4952763, SRX4952764, SRX4952765	HepG2	hepatocellular_carcinoma	NONE	actinomycin D; nc-kd	SRX4952752, SRX4952753, SRX4952754, SRX4952755, SRX4952756, SRX4952757	kd
PRJNA499122	HepG2	hepatocellular_carcinoma	METTL14	nc-drug; kd	SRX4952766, SRX4952767	HepG2	hepatocellular_carcinoma	NONE	nc-drug; nc-kd	SRX4952750, SRX4952751	kd
PRJNA504052	FT190	ovary;carcinoma	RNF20	kd	SRX4987737, SRX4987738, SRX4987739, SRX4987740, SRX4987741, SRX4987742	FT190	ovary;carcinoma	NONE	nc	SRX4987734, SRX4987735, SRX4987736	kd
PRJNA504052	FT194	ovary;carcinoma	RNF20	kd	SRX4987746, SRX4987747, SRX4987748, SRX4987749, SRX4987750, SRX4987751	FT194	ovary;carcinoma	NONE	nc	SRX4987743, SRX4987744, SRX4987745	kd
PRJNA509306	LN-229	glioblastoma	NFATC2	kd	SRX5112367, SRX5112366, SRX5112361, SRX5120072, SRX5120071, SRX5120070	LN-229	glioblastoma	NONE	nc-kd	SRX5112363, SRX5112362, SRX5112360, SRX5120075, SRX5120074, SRX5120073	kd
PRJNA509306	T98G	glioblastoma	NFATC2	oe	SRX5112369, SRX5112368, SRX5112359, SRX5120078, SRX5120077, SRX5120076	T98G	glioblastoma	NONE	nc-oe	SRX5112365, SRX5112364, SRX5120069, SRX5120068	oe
PRJNA510364	697	acute_lymphoblastic_B_cell_leukemia	SOX11	kd	SRX5140844, SRX5140843, SRX5140842	697	acute_lymphoblastic_B_cell_leukemia	NONE	nc	SRX5140847, SRX5140846, SRX5140845	kd
PRJNA510364	RCH-ACV	acute_lymphoblastic_B_cell_leukemia	SOX11	kd	SRX5140850, SRX5140849, SRX5140848	RCH-ACV	acute_lymphoblastic_B_cell_leukemia	NONE	nc	SRX5140853, SRX5140852, SRX5140851	kd
PRJNA510364	REH	acute_lymphoblastic_B_cell_leukemia	SOX11	kd	SRX5140838, SRX5140837, SRX5140836	REH	acute_lymphoblastic_B_cell_leukemia	NONE	nc	SRX5140841, SRX5140840, SRX5140839	kd
PRJNA511006	EW1	Ewings_sarcoma	SOX2	kd	SRX5171553, SRX5171552, SRX5171551, SRX5171550	EW1	Ewings_sarcoma	NONE	nc	SRX5171549, SRX5171548	kd
PRJNA511006	POE	Ewings_sarcoma	SOX2	kd	SRX5171559, SRX5171558, SRX5171557, SRX5171556	POE	Ewings_sarcoma	NONE	nc	SRX5171555, SRX5171554	kd
PRJNA511006	RDES	Ewings_sarcoma	SOX2	kd	SRX5171565, SRX5171564, SRX5171563, SRX5171562	RDES	Ewings_sarcoma	NONE	nc	SRX5171561, SRX5171560	kd
PRJNA513330	NONE	CD4+_T_cell	PPP1R11	CD3/CD28; kd	SRX5214057, SRX5214056, SRX5214055	NONE	CD4+_T_cell	NONE	CD3/CD28; nc-kd	SRX5214051, SRX5214050, SRX5214049	kd
PRJNA513330	NONE	CD4+_T_cell	PPP1R11	nc-drug; kd	SRX5214054, SRX5214053, SRX5214052	NONE	CD4+_T_cell	NONE	nc-drug; nc-kd	SRX5214048, SRX5214047, SRX5214046	kd
PRJNA515688	LNCaP	prostate;adenocarcinoma	CDK7	kd	SRX5258153, SRX5258154	LNCaP	prostate;adenocarcinoma	NONE	nc-kd	SRX5258151, SRX5258152	kd
PRJNA515688	LNCaP	prostate;adenocarcinoma	MED1	kd	SRX5258155, SRX5258156	LNCaP	prostate;adenocarcinoma	NONE	nc-kd	SRX5258151, SRX5258152	kd
PRJNA515688	VCaP	prostate;adenocarcinoma	CDK7	kd	SRX5258159, SRX5258160	VCaP	prostate;adenocarcinoma	NONE	nc-kd	SRX5258157, SRX5258158	kd
PRJNA515688	VCaP	prostate;adenocarcinoma	MED1	kd	SRX5258161, SRX5258162	VCaP	prostate;adenocarcinoma	NONE	nc-kd	SRX5258157, SRX5258158	kd
PRJNA525785	M93-047	malignant_melanoma	RPS6KB1	kd; MAPKi_resistant	SRX5485193, SRX5485192, SRX5485191, SRX5485190, SRX5485189, SRX5485188	M93-047	malignant_melanoma	NONE	nc-kd; MAPKi_resistant	SRX5485187, SRX5485186, SRX5485185	kd
PRJNA525785	M93-047	malignant_melanoma	RPS6KB2	kd; MAPKi_resistant	SRX5485199, SRX5485198, SRX5485197, SRX5485196, SRX5485195, SRX5485194	M93-047	malignant_melanoma	NONE	nc-kd; MAPKi_resistant	SRX5485187, SRX5485186, SRX5485185	kd
PRJNA526214	MRC5	induced_pluripotent_cell	LSG1	kd	SRX5495253, SRX5495251, SRX5495249	MRC5	induced_pluripotent_cell	NONE	nc-kd	SRX5495252, SRX5495250, SRX5495248	kd
PRJNA526399	MDA-MB-231	breast;carcinoma	ANKRD12	kd	SRX5565247, SRX5565246, SRX5565244	MDA-MB-231	breast;carcinoma	NONE	nc	SRX5565251, SRX5565250, SRX5565245	kd
PRJNA526399	NCI-H226	lung;mesothelioma	ANKRD12	kd	SRX5565249, SRX5565248, SRX5565242	NCI-H226	lung;mesothelioma	NONE	nc	SRX5565243, SRX5565235, SRX5565234	kd
PRJNA526399	SKOV3	ovary;adenocarcinoma	ANKRD12	kd	SRX5565253, SRX5565233, SRX5565232	SKOV3	ovary;adenocarcinoma	NONE	nc	SRX5565255, SRX5565254, SRX5565252	kd
PRJNA526399	NIH:OVCAR-3	ovary;carcinoma	ANKRD12	kd	SRX5565238, SRX5565237, SRX5565236	NIH:OVCAR-3	ovary;carcinoma	NONE	nc	SRX5565241, SRX5565240, SRX5565239	kd
PRJNA526891	G411	glioblastoma	NDP	kd	SRX5516607, SRX5516606, SRX5516605, SRX5516604, SRX5516603, SRX5516602	G411	glioblastoma	NONE	nc	SRX5516610, SRX5516609, SRX5516608	kd
PRJNA526891	G523	glioblastoma	NDP	kd	SRX5516616, SRX5516615, SRX5516614, SRX5516613, SRX5516612, SRX5516611	G523	glioblastoma	NONE	nc	SRX5516619, SRX5516618, SRX5516617	kd
PRJNA526892	NONE	myometrium	AP1; MED12(p.Gly44Ser)	kd	SRX5516622, SRX5516620	NONE	myometrium	MED12(p.Gly44Ser)	nc	SRX5516623, SRX5516621	kd
PRJNA527139	iPSC->NPC	neural_precursors_cells;in_vitro_differentiated	TCF4	kd	SRX5523888, SRX5523889, SRX5523890	iPSC->NPC	neural_precursors_cells;in_vitro_differentiated	NONE	nc	SRX5523882, SRX5523883, SRX5523884	kd
PRJNA527139	iPSC->glutameric_neurons	neuron;glutamatergic	TCF4	kd	SRX5523885, SRX5523886, SRX5523887	iPSC->glutameric_neurons	neuron;glutamatergic	NONE	nc	SRX5523879, SRX5523880, SRX5523881	kd
PRJNA527139	iPSC->neuron;glutamatergic	neuron;glutamatergic	TCF4	kd	SRX5523893, SRX5523894, SRX5523895, SRX5523899, SRX5523900, SRX5523901	iPSC->neuron;glutamatergic	neuron;glutamatergic	NONE	nc	SRX5523891, SRX5523892, SRX5523896, SRX5523897, SRX5523898	kd
PRJNA530774	MDA-MB-231	breast;carcinoma	CDK12; CDK13	kd; kd	SRX5646145, SRX5646141, SRX5646129	MDA-MB-231	breast;carcinoma	CDK13	kd	SRX5646146, SRX5646142, SRX5646130	kd
PRJNA530774	MDA-MB-231	breast;carcinoma	CDK12	kd	SRX5646143, SRX5646139, SRX5646137	MDA-MB-231	breast;carcinoma	NONE	nc-kd	SRX5646144, SRX5646140, SRX5646138	kd
PRJNA530774	MDA-MB-231	breast;carcinoma	CDK13	kd	SRX5646146, SRX5646142, SRX5646130	MDA-MB-231	breast;carcinoma	NONE	nc-kd	SRX5646144, SRX5646140, SRX5646138	kd
PRJNA532424	BL-41	Burkitt_lymphoma	FOXO1	kd	SRX5670758, SRX5670759	BL-41	Burkitt_lymphoma	NONE	nc	SRX5670755, SRX5670756, SRX5670757	kd
PRJNA532424	BL-Jiyoye	malignant_melanoma	FOXO1	kd	SRX5670768, SRX5670769, SRX5670770	BL-Jiyoye	malignant_melanoma	NONE	nc	SRX5670766, SRX5670767	kd
PRJNA532424	BL-Namalwa	malignant_melanoma	FOXO1	kd	SRX5670763, SRX5670764, SRX5670765	BL-Namalwa	malignant_melanoma	NONE	nc	SRX5670760, SRX5670761, SRX5670762	kd
PRJNA532911	NONE	CD4+_T_cell	MTOR	Plate bound CD3/CD28; kd-CRISPRi	SRX5686070, SRX5686072, SRX5686074, SRX5686079, SRX5686083, SRX5686085	NONE	CD4+_T_cell	NONE	Plate bound CD3/CD28; nc-CRISPRi	SRX5686068, SRX5686071, SRX5686077, SRX5686081, SRX5686082, SRX5686084	kd-CRISPRi
PRJNA532911	NONE	CD4+_T_cell	ZAP70	Plate bound CD3/CD28; kd-CRISPRi	SRX5686069, SRX5686073, SRX5686075, SRX5686076, SRX5686078, SRX5686080	NONE	CD4+_T_cell	NONE	Plate bound CD3/CD28; nc-CRISPRi	SRX5686068, SRX5686071, SRX5686077, SRX5686081, SRX5686082, SRX5686084	kd-CRISPRi
PRJNA533284	22Rv1	prostate;carcinoma	HOXC4	kd	SRX5704217, SRX5704216, SRX5704215, SRX5704214, SRX5704213	22Rv1	prostate;carcinoma	NONE	nc	SRX5704212, SRX5704211, SRX5704210, SRX5704209, SRX5704208	kd
PRJNA533284	22Rv1	prostate;carcinoma	HOXC6	kd	SRX5704222, SRX5704221, SRX5704220, SRX5704219, SRX5704218	22Rv1	prostate;carcinoma	NONE	nc	SRX5704212, SRX5704211, SRX5704210, SRX5704209, SRX5704208	kd
PRJNA540219	H1	embryonic_stem_cell	KLF17	oe	SRX5762940, SRX5762941	H1	embryonic_stem_cell	NONE	nc-oe	SRX5762934, SRX5762935, SRX5762936	oe
PRJNA540219	H1	embryonic_stem_cell	KLF4	oe	SRX5762937, SRX5762938, SRX5762939	H1	embryonic_stem_cell	NONE	nc-oe	SRX5762934, SRX5762935, SRX5762936	oe
PRJNA540435	SW480	large_intestine;adenocarcinoma	TGM2	kd	SRX5770397, SRX5770396, SRX5770395, SRX5770394, SRX5770393, SRX5770392, SRX5770388, SRX5770387	SW480	large_intestine;adenocarcinoma	NONE	nc	SRX5770391, SRX5770390, SRX5770389, SRX5770386	kd
PRJNA541073	HASM	smooth_muscle;airway	GNAS	budesonide; kd	SRX5788188, SRX5788184, SRX5788180, SRX5788176, SRX5788172, SRX5788168	HASM	smooth_muscle;airway	NONE	budesonide; nc-kd	SRX5788186, SRX5788182, SRX5788178, SRX5788174, SRX5788170, SRX5788166	kd
PRJNA541073	HASM	smooth_muscle;airway	GNAS	nc-drug; kd	SRX5788187, SRX5788183, SRX5788179, SRX5788175, SRX5788171, SRX5788167	HASM	smooth_muscle;airway	NONE	nc-drug; nc-kd	SRX5788185, SRX5788181, SRX5788177, SRX5788173, SRX5788169, SRX5788165	kd
PRJNA542927	GBM MGG4	glioblastoma	MYC	nc-drug; kd	SRX5830962	GBM MGG4	glioblastoma	NONE	nc-drug; nc-kd	SRX5830960	kd
PRJNA542927	GBM MGG4	glioblastoma	MYC	olaparib; kd	SRX5830963	GBM MGG4	glioblastoma	NONE	olaparib; nc-kd	SRX5830961	kd
PRJNA544243	BPLER2	cultured_breast_epithelial_cell	HDAC1	kd	SRX5883073, SRX5883072, SRX5883071	BPLER2	cultured_breast_epithelial_cell	NONE	nc	SRX5883067, SRX5883066	kd
PRJNA544243	BPLER2	cultured_breast_epithelial_cell	HDAC7	kd	SRX5883070, SRX5883069, SRX5883068	BPLER2	cultured_breast_epithelial_cell	NONE	nc	SRX5883067, SRX5883066	kd
PRJNA544243	HMLER2	immortalized_breast_epithelial_cell	HDAC1	kd	SRX5883079, SRX5883078	HMLER2	immortalized_breast_epithelial_cell	NONE	nc	SRX5883075, SRX5883074	kd
PRJNA544243	HMLER2	immortalized_breast_epithelial_cell	HDAC7	kd	SRX5883077, SRX5883076	HMLER2	immortalized_breast_epithelial_cell	NONE	nc	SRX5883075, SRX5883074	kd
PRJNA549684	TL-Om1	acute_lymphoblastic_T_cell_leukemia	IRF4	kd	SRX6094624, SRX6094623, SRX6094622, SRX6094621	TL-Om1	acute_lymphoblastic_T_cell_leukemia	NONE	nc	SRX6094620, SRX6094619, SRX6094618, SRX6094617	kd
PRJNA549684	TL-Om1	acute_lymphoblastic_T_cell_leukemia	RELA	kd	SRX6094628, SRX6094627, SRX6094626, SRX6094625	TL-Om1	acute_lymphoblastic_T_cell_leukemia	NONE	nc	SRX6094620, SRX6094619, SRX6094618, SRX6094617	kd
PRJNA551429	HeLa	endometrium;adenocarcinoma	CCNF; E2F7; E2F8	kd; kd; kd	SRX6370258, SRX6370257, SRX6370256, SRX6370255	HeLa	endometrium;adenocarcinoma	E2F7; E2F8	kd; kd	SRX6370254, SRX6370253, SRX6370252, SRX6370251	kd
PRJNA551429	HeLa	endometrium;adenocarcinoma	CCNF	kd	SRX6370250, SRX6370249, SRX6370248, SRX6370247	HeLa	endometrium;adenocarcinoma	NONE	nc	SRX6370246, SRX6370245, SRX6370244, SRX6370243	kd
PRJNA551469	PC3	prostate;adenocarcinoma	ETV4	kd	SRX6371930, SRX6371931, SRX6371932, SRX6371933, SRX6371934, SRX6371935	PC3	prostate;adenocarcinoma	NONE	nc	SRX6371936, SRX6371937, SRX6371938, SRX6371939, SRX6371940	kd
PRJNA551469	PC3	prostate;adenocarcinoma	MED25	kd	SRX6371924, SRX6371925, SRX6371926, SRX6371927, SRX6371928, SRX6371929	PC3	prostate;adenocarcinoma	NONE	nc	SRX6371936, SRX6371937, SRX6371938, SRX6371939, SRX6371940	kd
PRJNA552456	hPAEC	pulmonary_artery;endothelial_cell	BMPR2; ALOX5	kd; oe	SRX6401699, SRX6401700, SRX6401701	hPAEC	pulmonary_artery;endothelial_cell	BMPR2	kd	SRX6401696, SRX6401697, SRX6401698	oe
PRJNA552456	hPAEC	pulmonary_artery;endothelial_cell	BMPR2	kd	SRX6401696, SRX6401697, SRX6401698	hPAEC	pulmonary_artery;endothelial_cell	NONE	nc-kd	SRX6401690, SRX6401691, SRX6401692	kd
PRJNA552456	hPAEC	pulmonary_artery;endothelial_cell	ALOX5	oe	SRX6401693, SRX6401694, SRX6401695	hPAEC	pulmonary_artery;endothelial_cell	NONE	nc-oe	SRX6401687, SRX6401688, SRX6401689	oe
PRJNA552456	hPAEC	pulmonary_artery;endothelial_cell	BMPR2; ALOX5	kd; oe	SRX6401699, SRX6401700, SRX6401701	hPAEC	pulmonary_artery;endothelial_cell	ALOX5	oe	SRX6401693, SRX6401694, SRX6401695	kd
PRJNA554087	HCC-95	lung;squamous_cell_carcinoma	ADGRE4P	TNFalpha; kd	SRX6431143, SRX6431144, SRX6431145	HCC-95	lung;squamous_cell_carcinoma	NONE	TNFalpha; nc-kd	SRX6431137, SRX6431138, SRX6431139	kd
PRJNA554087	HCC-95	lung;squamous_cell_carcinoma	SART3	TNFalpha; kd	SRX6431149, SRX6431150, SRX6431151	HCC-95	lung;squamous_cell_carcinoma	NONE	TNFalpha; nc-kd	SRX6431137, SRX6431138, SRX6431139	kd
PRJNA554087	HCC-95	lung;squamous_cell_carcinoma	ADGRE4P	nc-drug; kd	SRX6431140, SRX6431141, SRX6431142	HCC-95	lung;squamous_cell_carcinoma	NONE	nc-drug; nc-kd	SRX6431134, SRX6431135, SRX6431136	kd
PRJNA554087	HCC-95	lung;squamous_cell_carcinoma	SART3	nc-drug; kd	SRX6431146, SRX6431147, SRX6431148	HCC-95	lung;squamous_cell_carcinoma	NONE	nc-drug; nc-kd	SRX6431134, SRX6431135, SRX6431136	kd
PRJNA555062	JURKAT	acute_lymphoblastic_T_cell_leukemia	RBPJ	kd	SRX6455771, SRX6455770	JURKAT	acute_lymphoblastic_T_cell_leukemia	NONE	nc-kd	SRX6455769, SRX6455768	kd
PRJNA556524	THP-1	acute_myeloid_leukemia	HMGCR	kd	SRX6586256, SRX6586257, SRX6586262, SRX6586263, SRX6586266, SRX6586267	THP-1	acute_myeloid_leukemia	NONE	nc-kd	SRX6586258, SRX6586259, SRX6586260, SRX6586261, SRX6586264, SRX6586265	kd
PRJNA556524	MCF7	breast;carcinoma	HMGCR	kd	SRX6586352, SRX6586359, SRX6586360, SRX6586361, SRX6586362, SRX6586363, SRX6586364, SRX6586371, SRX6586372, SRX6586373, SRX6586374, SRX6586375	MCF7	breast;carcinoma	NONE	nc-kd	SRX6586353, SRX6586354, SRX6586355, SRX6586356, SRX6586357, SRX6586358, SRX6586365, SRX6586366, SRX6586367, SRX6586368, SRX6586369, SRX6586370	kd
PRJNA556524	HepG2	hepatocellular_carcinoma	HMGCR	kd	SRX6586301, SRX6586302, SRX6586305, SRX6586306, SRX6586309, SRX6586310	HepG2	hepatocellular_carcinoma	NONE	nc-kd	SRX6586299, SRX6586300, SRX6586303, SRX6586304, SRX6586307, SRX6586308	kd
PRJNA557038	HEK293	human_embryonic_kidney	DELE1	nc-drug; kd	SRX6605150, SRX6605151, SRX6605152	HEK293	human_embryonic_kidney	NONE	nc-drug; nc-kd	SRX6605144, SRX6605145, SRX6605146	kd
PRJNA557038	HEK293	human_embryonic_kidney	EIF2AK1	nc-drug; kd	SRX6605156, SRX6605157, SRX6605158	HEK293	human_embryonic_kidney	NONE	nc-drug; nc-kd	SRX6605144, SRX6605145, SRX6605146	kd
PRJNA557038	HEK293	human_embryonic_kidney	OMA1	nc-drug; kd	SRX6605162, SRX6605163, SRX6605164	HEK293	human_embryonic_kidney	NONE	nc-drug; nc-kd	SRX6605144, SRX6605145, SRX6605146	kd
PRJNA557038	HEK293	human_embryonic_kidney	DELE1	oligomycin; kd	SRX6605153, SRX6605154, SRX6605155	HEK293	human_embryonic_kidney	NONE	oligomycin; nc-kd	SRX6605147, SRX6605148, SRX6605149	kd
PRJNA557038	HEK293	human_embryonic_kidney	EIF2AK1	oligomycin; kd	SRX6605159, SRX6605160, SRX6605161	HEK293	human_embryonic_kidney	NONE	oligomycin; nc-kd	SRX6605147, SRX6605148, SRX6605149	kd
PRJNA557038	HEK293	human_embryonic_kidney	OMA1	oligomycin; kd	SRX6605165, SRX6605166, SRX6605167	HEK293	human_embryonic_kidney	NONE	oligomycin; nc-kd	SRX6605147, SRX6605148, SRX6605149	kd
PRJNA560280	LNCaP	prostate;adenocarcinoma	MYC	kd	SRX6717257, SRX6717252, SRX6717250, SRX6717249, SRX6717244, SRX6717243, SRX6717242, SRX6717223, SRX6717222, SRX6717221, SRX6717219, SRX6717218, SRX6717217	LNCaP	prostate;adenocarcinoma	NONE	nc-kd	SRX6717256, SRX6717246, SRX6717241, SRX6717224, SRX6717220	kd
PRJNA560280	RWPE-1	prostate;epithelial_cell	MYC	oe	SRX6717262, SRX6717261, SRX6717255, SRX6717248, SRX6717247, SRX6717245	RWPE-1	prostate;epithelial_cell	NONE	nc-oe	SRX6717265, SRX6717264, SRX6717260, SRX6717259	oe
PRJNA561411	HepG2	hepatocellular_carcinoma	MSI1	oe	SRX6749681, SRX6749680	HepG2	hepatocellular_carcinoma	NONE	nc	SRX6749679, SRX6749678	oe
PRJNA561411	HepG2	hepatocellular_carcinoma	PCBP2	oe	SRX6749685, SRX6749684	HepG2	hepatocellular_carcinoma	NONE	nc	SRX6749679, SRX6749678	oe
PRJNA561411	HepG2	hepatocellular_carcinoma	MSI1; PTBP1	oe; kd	SRX6749683, SRX6749682	HepG2	hepatocellular_carcinoma	MSI1	oe	SRX6749681, SRX6749680	kd
PRJNA561411	HepG2	hepatocellular_carcinoma	PCBP2; PTBP1	oe; kd	SRX6749687, SRX6749686	HepG2	hepatocellular_carcinoma	PCBP2	oe	SRX6749685, SRX6749684	kd
PRJNA565047	HCT116	large_intestine;carcinoma	ATF3	Nutlin-3A; kd	SRX6832422, SRX6832423, SRX6832424	HCT116	large_intestine;carcinoma	NONE	Nutlin-3A; nc-kd	SRX6832454, SRX6832455, SRX6832456	kd
PRJNA565047	HCT116	large_intestine;carcinoma	TP53	Nutlin-3A; kd	SRX6832460, SRX6832437, SRX6832438	HCT116	large_intestine;carcinoma	NONE	Nutlin-3A; nc-kd	SRX6832454, SRX6832455, SRX6832456	kd
PRJNA565047	HCT116	large_intestine;carcinoma	ATF3	nc-drug; kd	SRX6832419, SRX6832420, SRX6832421	HCT116	large_intestine;carcinoma	NONE	nc-drug; nc-kd	SRX6832451, SRX6832452, SRX6832453	kd
PRJNA565047	HCT116	large_intestine;carcinoma	TP53	nc-drug; kd	SRX6832457, SRX6832458, SRX6832459	HCT116	large_intestine;carcinoma	NONE	nc-drug; nc-kd	SRX6832451, SRX6832452, SRX6832453	kd
PRJNA565391	MDA-MB-231	breast;carcinoma	TRA2B	kd	SRX6845462, SRX6845463, SRX6845464, SRX6845468, SRX6845469, SRX6845470	MDA-MB-231	breast;carcinoma	NONE	nc	SRX6845474, SRX6845475, SRX6845476	kd
PRJNA573666	NONE	acute_myeloid_leukemia	HOXB-AS3	kd	SRX6889219, SRX6889221, SRX6889223, SRX6889225	NONE	acute_myeloid_leukemia	NONE	nc-kd	SRX6889218, SRX6889220, SRX6889222, SRX6889224	kd
PRJNA573666	NONE	acute_myeloid_leukemia	NPM1	mut	SRX6888996, SRX6888997, SRX6888998, SRX6888999, SRX6889000, SRX6889001, SRX6889002, SRX6889003, SRX6889004, SRX6889005, SRX6889006, SRX6889007, SRX6889008, SRX6889009, SRX6889010, SRX6889011, SRX6889012, SRX6889013, SRX6889014, SRX6889015, SRX6889016, SRX6889017, SRX6889018, SRX6889019, SRX6889020, SRX6889021, SRX6889022, SRX6889023, SRX6889024, SRX6889025, SRX6889026, SRX6889027, SRX6889028, SRX…	NONE	acute_myeloid_leukemia	NONE	nc-mut	SRX6888857, SRX6888858, SRX6888859, SRX6888860, SRX6888861, SRX6888862, SRX6888863, SRX6888864, SRX6888865, SRX6888866, SRX6888867, SRX6888868, SRX6888869, SRX6888870, SRX6888871, SRX6888872, SRX6888873, SRX6888874, SRX6888875, SRX6888876, SRX6888877, SRX6888878, SRX6888879, SRX6888880, SRX6888881, SRX6888882, SRX6888883, SRX6888884, SRX6888885, SRX6888886, SRX6888887, SRX6888888, SRX6888889, SRX…	mut
PRJNA573666	OCI-AML3	acute_myeloid_leukemia	HOXB-AS3	kd	SRX6889229, SRX6889230, SRX6889231, SRX6889235, SRX6889236, SRX6889237, SRX6889241, SRX6889242, SRX6889243	OCI-AML3	acute_myeloid_leukemia	NONE	nc-kd	SRX6889226, SRX6889227, SRX6889228, SRX6889232, SRX6889233, SRX6889234, SRX6889238, SRX6889239, SRX6889240	kd
PRJNA587511	MOLM13	acute_myeloid_leukemia	PDXK	kd	SRX7099248, SRX7099250, SRX7099252, SRX7099254	MOLM13	acute_myeloid_leukemia	NONE	nc	SRX7099246, SRX7099256, SRX7099258, SRX7099245, SRX7099247, SRX7099249, SRX7099251, SRX7099253, SRX7099255, SRX7099257	kd
PRJNA588078	NONE	rhabdomyosarcoma	KDM1A	kd	SRX7107077, SRX7107076, SRX7107075, SRX7107071, SRX7107070, SRX7107069	NONE	rhabdomyosarcoma	NONE	nc	SRX7107074, SRX7107073, SRX7107072, SRX7107068, SRX7107067, SRX7107066	kd
PRJNA589538	MCF10A	breast;mammary_gland	ERBB2	oe; nc-kd	SRX7140980, SRX7140984	MCF10A	breast;mammary_gland	NONE	nc-oe; nc-kd	SRX7140979, SRX7140983	oe
PRJNA589538	MCF10A	breast;mammary_gland	ERBB2; PHF8	oe; kd	SRX7140981, SRX7140982, SRX7140985, SRX7140986	MCF10A	breast;mammary_gland	ERBB2	oe; nc-kd	SRX7140980, SRX7140984	kd
PRJNA592002	THP-1	acute_myeloid_leukemia	RASSF2	kd	SRX7223944, SRX7223945, SRX7223946, SRX7223947, SRX7223948, SRX7223949	THP-1	acute_myeloid_leukemia	NONE	nc	SRX7223941, SRX7223942, SRX7223943	kd
PRJNA595401	HEK293	human_embryonic_kidney	RNF43	oe	SRX7359922, SRX7359921, SRX7359920, SRX7359919	HEK293	human_embryonic_kidney	NONE	nc	SRX7359918, SRX7359917, SRX7359916, SRX7359915	oe
PRJNA595401	HEK293	human_embryonic_kidney	RNF43(p.Arg117fs)	oe	SRX7359926, SRX7359925, SRX7359924, SRX7359923	HEK293	human_embryonic_kidney	NONE	nc	SRX7359918, SRX7359917, SRX7359916, SRX7359915	oe
PRJNA595401	HEK293	human_embryonic_kidney	RNF43(p.Gly659fs)	oe	SRX7359930, SRX7359929, SRX7359928, SRX7359927	HEK293	human_embryonic_kidney	NONE	nc	SRX7359918, SRX7359917, SRX7359916, SRX7359915	oe
PRJNA597127	MCF7	breast;carcinoma	NF1	4OHT; kd; Hormone-deprived media	SRX7427521	MCF7	breast;carcinoma	NONE	4OHT; nc-kd; Hormone-deprived media	SRX7427518	kd
PRJNA597127	MCF7	breast;carcinoma	NF1	estradiol; kd; Hormone-deprived media	SRX7427520	MCF7	breast;carcinoma	NONE	estradiol; nc-kd; Hormone-deprived media	SRX7427517	kd
PRJNA597127	MCF7	breast;carcinoma	NF1	nc-drug; kd; Hormone-deprived media	SRX7427519	MCF7	breast;carcinoma	NONE	nc-drug; nc-kd; Hormone-deprived media	SRX7427516	kd
PRJNA597127	MCF7	breast;carcinoma	NF1(p.Arg1362Gln)	nc-drug; mut; Hormone-deprived media	SRX7427515	MCF7	breast;carcinoma	NF1	nc-drug; nc-mut; Hormone-deprived media	SRX7427513	mut
PRJNA597127	MCF7	breast;carcinoma	NF1(p.Ile417Met)	nc-drug; mut; Hormone-deprived media	SRX7427514	MCF7	breast;carcinoma	NF1	nc-drug; nc-mut; Hormone-deprived media	SRX7427513	mut
PRJNA603292	iPSC->NPC	neural_precursors_cells;in_vitro_differentiated	MBD5(heterozygous_truncation_23_64del)	kd	SRX7635103	iPSC->NPC	neural_precursors_cells;in_vitro_differentiated	NONE	nc	SRX7635106, SRX7635107, SRX7635108	kd
PRJNA603292	iPSC->NPC	neural_precursors_cells;in_vitro_differentiated	MBD5(heterozygous_truncation_66_70del_mutant_66_70del_70_86ins)	kd	SRX7635104	iPSC->NPC	neural_precursors_cells;in_vitro_differentiated	NONE	nc	SRX7635106, SRX7635107, SRX7635108	kd
PRJNA603292	iPSC->NPC	neural_precursors_cells;in_vitro_differentiated	MBD5(homozygous_truncation_23_64del)	kd	SRX7635105	iPSC->NPC	neural_precursors_cells;in_vitro_differentiated	NONE	nc	SRX7635106, SRX7635107, SRX7635108	kd
PRJNA603292	NPC->neuron	neuron;in_vitro_differentiated	MBD5(heterozygous_truncation_23_64del)	kd	SRX7635097	NPC->neuron	neuron;in_vitro_differentiated	NONE	nc	SRX7635100, SRX7635101, SRX7635102	kd
PRJNA603292	NPC->neuron	neuron;in_vitro_differentiated	MBD5(heterozygous_truncation_66_70del_mutant_66_70del_70_86ins)	kd	SRX7635098	NPC->neuron	neuron;in_vitro_differentiated	NONE	nc	SRX7635100, SRX7635101, SRX7635102	kd
PRJNA603292	NPC->neuron	neuron;in_vitro_differentiated	MBD5(homozygous_truncation_23_64del)	kd	SRX7635099	NPC->neuron	neuron;in_vitro_differentiated	NONE	nc	SRX7635100, SRX7635101, SRX7635102	kd
PRJNA606044	WM3248	malignant_melanoma	PPARGC1A	kd	SRX7708015, SRX7708014, SRX7708013	WM3248	malignant_melanoma	NONE	nc	SRX7708012, SRX7708011, SRX7708010	kd
PRJNA606334	HBMEC	microvascular_endothelial_cells	BPIFB3	kd; DENV-2_infected	SRX7714655, SRX7714654	HBMEC	microvascular_endothelial_cells	NONE	nc-kd; DENV-2_infected	SRX7714653, SRX7714652	kd
PRJNA606334	HBMEC	microvascular_endothelial_cells	BPIFB6	kd; DENV-2_infected	SRX7714641, SRX7714640	HBMEC	microvascular_endothelial_cells	NONE	nc-kd; DENV-2_infected	SRX7714653, SRX7714652	kd
PRJNA606334	HBMEC	microvascular_endothelial_cells	BPIFB3	kd; ZIKV_infected	SRX7714645, SRX7714644	HBMEC	microvascular_endothelial_cells	NONE	nc-kd; ZIKV_infected	SRX7714643, SRX7714642	kd
PRJNA606334	HBMEC	microvascular_endothelial_cells	BPIFB6	kd; ZIKV_infected	SRX7714647, SRX7714646	HBMEC	microvascular_endothelial_cells	NONE	nc-kd; ZIKV_infected	SRX7714643, SRX7714642	kd
PRJNA606334	HBMEC	microvascular_endothelial_cells	BPIFB3	kd; nc-infected	SRX7714649, SRX7714648	HBMEC	microvascular_endothelial_cells	NONE	nc-kd; nc-infected	SRX7714639, SRX7714638	kd
PRJNA606334	HBMEC	microvascular_endothelial_cells	BPIFB6	kd; nc-infected	SRX7714651, SRX7714650	HBMEC	microvascular_endothelial_cells	NONE	nc-kd; nc-infected	SRX7714639, SRX7714638	kd
PRJNA607300	HEK293	human_embryonic_kidney	IRF1; TLR4; LY96; CD14	kd-enhancer	SRX7740735, SRX7740736, SRX7740743, SRX7740744, SRX7740746, SRX7740749, SRX7740731, SRX7740752, SRX7740753, SRX7740754, SRX7740755, SRX7740762	HEK293	human_embryonic_kidney	TLR4; LY96; CD14	nc	SRX7740737, SRX7740739, SRX7740740, SRX7740741, SRX7740745, SRX7740747, SRX7740748, SRX7740750, SRX7740751, SRX7740730, SRX7740759, SRX7740760	kd-enhancer
PRJNA607300	HEK293	human_embryonic_kidney	IRF1; TLR4; LY96; CD14	kd-promoter	SRX7740732, SRX7740733, SRX7740734, SRX7740738, SRX7740742, SRX7740756, SRX7740757, SRX7740758, SRX7740761, SRX7740763, SRX7740764, SRX7740765	HEK293	human_embryonic_kidney	TLR4; LY96; CD14	nc	SRX7740737, SRX7740739, SRX7740740, SRX7740741, SRX7740745, SRX7740747, SRX7740748, SRX7740750, SRX7740751, SRX7740730, SRX7740759, SRX7740760	kd-promoter
PRJNA612620	786-O	clear_cell_renal_cell_carcinoma	GPD1	metformin; oe	SRX7912432, SRX7912433, SRX7912434	786-O	clear_cell_renal_cell_carcinoma	NONE	metformin; nc-oe	SRX7912438, SRX7912439, SRX7912440	oe
PRJNA612620	786-O	clear_cell_renal_cell_carcinoma	GPD1	nc-drug; oe	SRX7912435, SRX7912436, SRX7912437	786-O	clear_cell_renal_cell_carcinoma	NONE	nc-drug; nc-oe	SRX7912441, SRX7912442, SRX7912443	oe
PRJNA612620	A549	lung;non_small_cell_carcinoma	GPD1	metformin; oe	SRX7912420, SRX7912421, SRX7912422	A549	lung;non_small_cell_carcinoma	NONE	metformin; nc-oe	SRX7912426, SRX7912427, SRX7912428	oe
PRJNA612620	A549	lung;non_small_cell_carcinoma	GPD1	nc-drug; oe	SRX7912423, SRX7912424, SRX7912425	A549	lung;non_small_cell_carcinoma	NONE	nc-drug; nc-oe	SRX7912429, SRX7912430, SRX7912431	oe
PRJNA622524	HCT116	large_intestine;carcinoma	ESRRA	kd	SRX8042281, SRX8042280, SRX8042279, SRX8042278, SRX8042277, SRX8042276, SRX8042275, SRX8042274	HCT116	large_intestine;carcinoma	NONE	nc	SRX8042265, SRX8042264, SRX8042263, SRX8042262, SRX8042261, SRX8042260, SRX8042259, SRX8042258	kd
PRJNA622524	HCT116	large_intestine;carcinoma	PPARGC1B	kd	SRX8042273, SRX8042272, SRX8042271, SRX8042270, SRX8042269, SRX8042268, SRX8042267, SRX8042266	HCT116	large_intestine;carcinoma	NONE	nc	SRX8042265, SRX8042264, SRX8042263, SRX8042262, SRX8042261, SRX8042260, SRX8042259, SRX8042258	kd
ENCODE	K-562	blast_phase_chronic_myeloid_leukemia	AARS	kd	ENCFF006XHX, ENCFF942UPQ	K-562	blast_phase_chronic_myeloid_leukemia	NONE	nc	ENCFF543TXB, ENCFF026ESK, ENCFF213TLT, ENCFF664UCL, ENCFF089HPB, ENCFF808DUP, ENCFF841AXV, ENCFF834UXF, ENCFF366VLE, ENCFF290YBH, ENCFF866LWU, ENCFF609JIF, ENCFF903UNS, ENCFF714HMY, ENCFF675IJS, ENCFF737OTU, ENCFF846YZP, ENCFF575VQI, ENCFF137HPM, ENCFF665EIC, ENCFF794BAP, ENCFF404IOE, ENCFF223LJT, ENCFF558YYA, ENCFF632WBF, ENCFF232WNR, ENCFF712XYW, ENCFF183DSU, ENCFF439FIP, ENCFF071ZJD, ENCFF281Q…	kd
ENCODE	K-562	blast_phase_chronic_myeloid_leukemia	AATF	kd	ENCFF281XSX, ENCFF570VMK	K-562	blast_phase_chronic_myeloid_leukemia	NONE	nc	ENCFF543TXB, ENCFF026ESK, ENCFF213TLT, ENCFF664UCL, ENCFF089HPB, ENCFF808DUP, ENCFF841AXV, ENCFF834UXF, ENCFF366VLE, ENCFF290YBH, ENCFF866LWU, ENCFF609JIF, ENCFF903UNS, ENCFF714HMY, ENCFF675IJS, ENCFF737OTU, ENCFF846YZP, ENCFF575VQI, ENCFF137HPM, ENCFF665EIC, ENCFF794BAP, ENCFF404IOE, ENCFF223LJT, ENCFF558YYA, ENCFF632WBF, ENCFF232WNR, ENCFF712XYW, ENCFF183DSU, ENCFF439FIP, ENCFF071ZJD, ENCFF281Q…	kd
ENCODE	K-562	blast_phase_chronic_myeloid_leukemia	ABCF1	kd	ENCFF498KDG, ENCFF662EUV	K-562	blast_phase_chronic_myeloid_leukemia	NONE	nc	ENCFF543TXB, ENCFF026ESK, ENCFF213TLT, ENCFF664UCL, ENCFF089HPB, ENCFF808DUP, ENCFF841AXV, ENCFF834UXF, ENCFF366VLE, ENCFF290YBH, ENCFF866LWU, ENCFF609JIF, ENCFF903UNS, ENCFF714HMY, ENCFF675IJS, ENCFF737OTU, ENCFF846YZP, ENCFF575VQI, ENCFF137HPM, ENCFF665EIC, ENCFF794BAP, ENCFF404IOE, ENCFF223LJT, ENCFF558YYA, ENCFF632WBF, ENCFF232WNR, ENCFF712XYW, ENCFF183DSU, ENCFF439FIP, ENCFF071ZJD, ENCFF281Q…	kd
ENCODE	K-562	blast_phase_chronic_myeloid_leukemia	ADAR	kd	ENCFF806PEV, ENCFF280EPA	K-562	blast_phase_chronic_myeloid_leukemia	NONE	nc	ENCFF543TXB, ENCFF026ESK, ENCFF213TLT, ENCFF664UCL, ENCFF089HPB, ENCFF808DUP, ENCFF841AXV, ENCFF834UXF, ENCFF366VLE, ENCFF290YBH, ENCFF866LWU, ENCFF609JIF, ENCFF903UNS, ENCFF714HMY, ENCFF675IJS, ENCFF737OTU, ENCFF846YZP, ENCFF575VQI, ENCFF137HPM, ENCFF665EIC, ENCFF794BAP, ENCFF404IOE, ENCFF223LJT, ENCFF558YYA, ENCFF632WBF, ENCFF232WNR, ENCFF712XYW, ENCFF183DSU, ENCFF439FIP, ENCFF071ZJD, ENCFF281Q…	kd
ENCODE	K-562	blast_phase_chronic_myeloid_leukemia	AGGF1	kd	ENCFF777BTK, ENCFF021KQN	K-562	blast_phase_chronic_myeloid_leukemia	NONE	nc	ENCFF543TXB, ENCFF026ESK, ENCFF213TLT, ENCFF664UCL, ENCFF089HPB, ENCFF808DUP, ENCFF841AXV, ENCFF834UXF, ENCFF366VLE, ENCFF290YBH, ENCFF866LWU, ENCFF609JIF, ENCFF903UNS, ENCFF714HMY, ENCFF675IJS, ENCFF737OTU, ENCFF846YZP, ENCFF575VQI, ENCFF137HPM, ENCFF665EIC, ENCFF794BAP, ENCFF404IOE, ENCFF223LJT, ENCFF558YYA, ENCFF632WBF, ENCFF232WNR, ENCFF712XYW, ENCFF183DSU, ENCFF439FIP, ENCFF071ZJD, ENCFF281Q…	kd
ENCODE	K-562	blast_phase_chronic_myeloid_leukemia	AGO1	kd	ENCFF287OWY, ENCFF636MJT	K-562	blast_phase_chronic_myeloid_leukemia	NONE	nc	ENCFF543TXB, ENCFF026ESK, ENCFF213TLT, ENCFF664UCL, ENCFF089HPB, ENCFF808DUP, ENCFF841AXV, ENCFF834UXF, ENCFF366VLE, ENCFF290YBH, ENCFF866LWU, ENCFF609JIF, ENCFF903UNS, ENCFF714HMY, ENCFF675IJS, ENCFF737OTU, ENCFF846YZP, ENCFF575VQI, ENCFF137HPM, ENCFF665EIC, ENCFF794BAP, ENCFF404IOE, ENCFF223LJT, ENCFF558YYA, ENCFF632WBF, ENCFF232WNR, ENCFF712XYW, ENCFF183DSU, ENCFF439FIP, ENCFF071ZJD, ENCFF281Q…	kd
ENCODE	K-562	blast_phase_chronic_myeloid_leukemia	AGO2	kd	ENCFF168GNX, ENCFF663TDK	K-562	blast_phase_chronic_myeloid_leukemia	NONE	nc	ENCFF543TXB, ENCFF026ESK, ENCFF213TLT, ENCFF664UCL, ENCFF089HPB, ENCFF808DUP, ENCFF841AXV, ENCFF834UXF, ENCFF366VLE, ENCFF290YBH, ENCFF866LWU, ENCFF609JIF, ENCFF903UNS, ENCFF714HMY, ENCFF675IJS, ENCFF737OTU, ENCFF846YZP, ENCFF575VQI, ENCFF137HPM, ENCFF665EIC, ENCFF794BAP, ENCFF404IOE, ENCFF223LJT, ENCFF558YYA, ENCFF632WBF, ENCFF232WNR, ENCFF712XYW, ENCFF183DSU, ENCFF439FIP, ENCFF071ZJD, ENCFF281Q…	kd
ENCODE	K-562	blast_phase_chronic_myeloid_leukemia	AGO3	kd	ENCFF898GGK, ENCFF107GWM	K-562	blast_phase_chronic_myeloid_leukemia	NONE	nc	ENCFF543TXB, ENCFF026ESK, ENCFF213TLT, ENCFF664UCL, ENCFF089HPB, ENCFF808DUP, ENCFF841AXV, ENCFF834UXF, ENCFF366VLE, ENCFF290YBH, ENCFF866LWU, ENCFF609JIF, ENCFF903UNS, ENCFF714HMY, ENCFF675IJS, ENCFF737OTU, ENCFF846YZP, ENCFF575VQI, ENCFF137HPM, ENCFF665EIC, ENCFF794BAP, ENCFF404IOE, ENCFF223LJT, ENCFF558YYA, ENCFF632WBF, ENCFF232WNR, ENCFF712XYW, ENCFF183DSU, ENCFF439FIP, ENCFF071ZJD, ENCFF281Q…	kd
ENCODE	K-562	blast_phase_chronic_myeloid_leukemia	AKAP1	kd	ENCFF650HIW, ENCFF683XJD	K-562	blast_phase_chronic_myeloid_leukemia	NONE	nc	ENCFF543TXB, ENCFF026ESK, ENCFF213TLT, ENCFF664UCL, ENCFF089HPB, ENCFF808DUP, ENCFF841AXV, ENCFF834UXF, ENCFF366VLE, ENCFF290YBH, ENCFF866LWU, ENCFF609JIF, ENCFF903UNS, ENCFF714HMY, ENCFF675IJS, ENCFF737OTU, ENCFF846YZP, ENCFF575VQI, ENCFF137HPM, ENCFF665EIC, ENCFF794BAP, ENCFF404IOE, ENCFF223LJT, ENCFF558YYA, ENCFF632WBF, ENCFF232WNR, ENCFF712XYW, ENCFF183DSU, ENCFF439FIP, ENCFF071ZJD, ENCFF281Q…	kd
ENCODE	K-562	blast_phase_chronic_myeloid_leukemia	AKAP8	kd	ENCFF748JYH, ENCFF884OTP	K-562	blast_phase_chronic_myeloid_leukemia	NONE	nc	ENCFF543TXB, ENCFF026ESK, ENCFF213TLT, ENCFF664UCL, ENCFF089HPB, ENCFF808DUP, ENCFF841AXV, ENCFF834UXF, ENCFF366VLE, ENCFF290YBH, ENCFF866LWU, ENCFF609JIF, ENCFF903UNS, ENCFF714HMY, ENCFF675IJS, ENCFF737OTU, ENCFF846YZP, ENCFF575VQI, ENCFF137HPM, ENCFF665EIC, ENCFF794BAP, ENCFF404IOE, ENCFF223LJT, ENCFF558YYA, ENCFF632WBF, ENCFF232WNR, ENCFF712XYW, ENCFF183DSU, ENCFF439FIP, ENCFF071ZJD, ENCFF281Q…	kd
ENCODE	K-562	blast_phase_chronic_myeloid_leukemia	AKAP8L	kd	ENCFF901EMD, ENCFF681TOD	K-562	blast_phase_chronic_myeloid_leukemia	NONE	nc	ENCFF543TXB, ENCFF026ESK, ENCFF213TLT, ENCFF664UCL, ENCFF089HPB, ENCFF808DUP, ENCFF841AXV, ENCFF834UXF, ENCFF366VLE, ENCFF290YBH, ENCFF866LWU, ENCFF609JIF, ENCFF903UNS, ENCFF714HMY, ENCFF675IJS, ENCFF737OTU, ENCFF846YZP, ENCFF575VQI, ENCFF137HPM, ENCFF665EIC, ENCFF794BAP, ENCFF404IOE, ENCFF223LJT, ENCFF558YYA, ENCFF632WBF, ENCFF232WNR, ENCFF712XYW, ENCFF183DSU, ENCFF439FIP, ENCFF071ZJD, ENCFF281Q…	kd
ENCODE	K-562	blast_phase_chronic_myeloid_leukemia	APOBEC3C	kd	ENCFF567IQE, ENCFF411GWO	K-562	blast_phase_chronic_myeloid_leukemia	NONE	nc	ENCFF543TXB, ENCFF026ESK, ENCFF213TLT, ENCFF664UCL, ENCFF089HPB, ENCFF808DUP, ENCFF841AXV, ENCFF834UXF, ENCFF366VLE, ENCFF290YBH, ENCFF866LWU, ENCFF609JIF, ENCFF903UNS, ENCFF714HMY, ENCFF675IJS, ENCFF737OTU, ENCFF846YZP, ENCFF575VQI, ENCFF137HPM, ENCFF665EIC, ENCFF794BAP, ENCFF404IOE, ENCFF223LJT, ENCFF558YYA, ENCFF632WBF, ENCFF232WNR, ENCFF712XYW, ENCFF183DSU, ENCFF439FIP, ENCFF071ZJD, ENCFF281Q…	kd
ENCODE	K-562	blast_phase_chronic_myeloid_leukemia	AQR	kd	ENCFF690AQT, ENCFF491OVD	K-562	blast_phase_chronic_myeloid_leukemia	NONE	nc	ENCFF543TXB, ENCFF026ESK, ENCFF213TLT, ENCFF664UCL, ENCFF089HPB, ENCFF808DUP, ENCFF841AXV, ENCFF834UXF, ENCFF366VLE, ENCFF290YBH, ENCFF866LWU, ENCFF609JIF, ENCFF903UNS, ENCFF714HMY, ENCFF675IJS, ENCFF737OTU, ENCFF846YZP, ENCFF575VQI, ENCFF137HPM, ENCFF665EIC, ENCFF794BAP, ENCFF404IOE, ENCFF223LJT, ENCFF558YYA, ENCFF632WBF, ENCFF232WNR, ENCFF712XYW, ENCFF183DSU, ENCFF439FIP, ENCFF071ZJD, ENCFF281Q…	kd
ENCODE	K-562	blast_phase_chronic_myeloid_leukemia	ARID3A	kd	ENCFF691AVZ, ENCFF698TVC, ENCFF165OWP, ENCFF035UJT, ENCFF692HJE	K-562	blast_phase_chronic_myeloid_leukemia	NONE	nc	ENCFF543TXB, ENCFF026ESK, ENCFF213TLT, ENCFF664UCL, ENCFF089HPB, ENCFF808DUP, ENCFF841AXV, ENCFF834UXF, ENCFF366VLE, ENCFF290YBH, ENCFF866LWU, ENCFF609JIF, ENCFF903UNS, ENCFF714HMY, ENCFF675IJS, ENCFF737OTU, ENCFF846YZP, ENCFF575VQI, ENCFF137HPM, ENCFF665EIC, ENCFF794BAP, ENCFF404IOE, ENCFF223LJT, ENCFF558YYA, ENCFF632WBF, ENCFF232WNR, ENCFF712XYW, ENCFF183DSU, ENCFF439FIP, ENCFF071ZJD, ENCFF281Q…	kd
ENCODE	K-562	blast_phase_chronic_myeloid_leukemia	ASCC1	kd	ENCFF078EGY, ENCFF252XWE	K-562	blast_phase_chronic_myeloid_leukemia	NONE	nc	ENCFF543TXB, ENCFF026ESK, ENCFF213TLT, ENCFF664UCL, ENCFF089HPB, ENCFF808DUP, ENCFF841AXV, ENCFF834UXF, ENCFF366VLE, ENCFF290YBH, ENCFF866LWU, ENCFF609JIF, ENCFF903UNS, ENCFF714HMY, ENCFF675IJS, ENCFF737OTU, ENCFF846YZP, ENCFF575VQI, ENCFF137HPM, ENCFF665EIC, ENCFF794BAP, ENCFF404IOE, ENCFF223LJT, ENCFF558YYA, ENCFF632WBF, ENCFF232WNR, ENCFF712XYW, ENCFF183DSU, ENCFF439FIP, ENCFF071ZJD, ENCFF281Q…	kd
ENCODE	K-562	blast_phase_chronic_myeloid_leukemia	ATF3	kd	ENCFF242JAC, ENCFF814HIA, ENCFF028NFH, ENCFF248TEC	K-562	blast_phase_chronic_myeloid_leukemia	NONE	nc	ENCFF543TXB, ENCFF026ESK, ENCFF213TLT, ENCFF664UCL, ENCFF089HPB, ENCFF808DUP, ENCFF841AXV, ENCFF834UXF, ENCFF366VLE, ENCFF290YBH, ENCFF866LWU, ENCFF609JIF, ENCFF903UNS, ENCFF714HMY, ENCFF675IJS, ENCFF737OTU, ENCFF846YZP, ENCFF575VQI, ENCFF137HPM, ENCFF665EIC, ENCFF794BAP, ENCFF404IOE, ENCFF223LJT, ENCFF558YYA, ENCFF632WBF, ENCFF232WNR, ENCFF712XYW, ENCFF183DSU, ENCFF439FIP, ENCFF071ZJD, ENCFF281Q…	kd
ENCODE	K-562	blast_phase_chronic_myeloid_leukemia	ATP5C1	kd	ENCFF791CJE, ENCFF587OHC	K-562	blast_phase_chronic_myeloid_leukemia	NONE	nc	ENCFF543TXB, ENCFF026ESK, ENCFF213TLT, ENCFF664UCL, ENCFF089HPB, ENCFF808DUP, ENCFF841AXV, ENCFF834UXF, ENCFF366VLE, ENCFF290YBH, ENCFF866LWU, ENCFF609JIF, ENCFF903UNS, ENCFF714HMY, ENCFF675IJS, ENCFF737OTU, ENCFF846YZP, ENCFF575VQI, ENCFF137HPM, ENCFF665EIC, ENCFF794BAP, ENCFF404IOE, ENCFF223LJT, ENCFF558YYA, ENCFF632WBF, ENCFF232WNR, ENCFF712XYW, ENCFF183DSU, ENCFF439FIP, ENCFF071ZJD, ENCFF281Q…	kd
ENCODE	K-562	blast_phase_chronic_myeloid_leukemia	AUH	kd	ENCFF008IBD, ENCFF348OFH	K-562	blast_phase_chronic_myeloid_leukemia	NONE	nc	ENCFF543TXB, ENCFF026ESK, ENCFF213TLT, ENCFF664UCL, ENCFF089HPB, ENCFF808DUP, ENCFF841AXV, ENCFF834UXF, ENCFF366VLE, ENCFF290YBH, ENCFF866LWU, ENCFF609JIF, ENCFF903UNS, ENCFF714HMY, ENCFF675IJS, ENCFF737OTU, ENCFF846YZP, ENCFF575VQI, ENCFF137HPM, ENCFF665EIC, ENCFF794BAP, ENCFF404IOE, ENCFF223LJT, ENCFF558YYA, ENCFF632WBF, ENCFF232WNR, ENCFF712XYW, ENCFF183DSU, ENCFF439FIP, ENCFF071ZJD, ENCFF281Q…	kd
ENCODE	K-562	blast_phase_chronic_myeloid_leukemia	BACH1	kd	ENCFF965QZJ, ENCFF365HDG, ENCFF523WPG, ENCFF253LFQ	K-562	blast_phase_chronic_myeloid_leukemia	NONE	nc	ENCFF543TXB, ENCFF026ESK, ENCFF213TLT, ENCFF664UCL, ENCFF089HPB, ENCFF808DUP, ENCFF841AXV, ENCFF834UXF, ENCFF366VLE, ENCFF290YBH, ENCFF866LWU, ENCFF609JIF, ENCFF903UNS, ENCFF714HMY, ENCFF675IJS, ENCFF737OTU, ENCFF846YZP, ENCFF575VQI, ENCFF137HPM, ENCFF665EIC, ENCFF794BAP, ENCFF404IOE, ENCFF223LJT, ENCFF558YYA, ENCFF632WBF, ENCFF232WNR, ENCFF712XYW, ENCFF183DSU, ENCFF439FIP, ENCFF071ZJD, ENCFF281Q…	kd
ENCODE	K-562	blast_phase_chronic_myeloid_leukemia	BCCIP	kd	ENCFF561ARI, ENCFF101OEM	K-562	blast_phase_chronic_myeloid_leukemia	NONE	nc	ENCFF543TXB, ENCFF026ESK, ENCFF213TLT, ENCFF664UCL, ENCFF089HPB, ENCFF808DUP, ENCFF841AXV, ENCFF834UXF, ENCFF366VLE, ENCFF290YBH, ENCFF866LWU, ENCFF609JIF, ENCFF903UNS, ENCFF714HMY, ENCFF675IJS, ENCFF737OTU, ENCFF846YZP, ENCFF575VQI, ENCFF137HPM, ENCFF665EIC, ENCFF794BAP, ENCFF404IOE, ENCFF223LJT, ENCFF558YYA, ENCFF632WBF, ENCFF232WNR, ENCFF712XYW, ENCFF183DSU, ENCFF439FIP, ENCFF071ZJD, ENCFF281Q…	kd
ENCODE	K-562	blast_phase_chronic_myeloid_leukemia	BCLAF1	kd	ENCFF615XXS, ENCFF905KNH	K-562	blast_phase_chronic_myeloid_leukemia	NONE	nc	ENCFF543TXB, ENCFF026ESK, ENCFF213TLT, ENCFF664UCL, ENCFF089HPB, ENCFF808DUP, ENCFF841AXV, ENCFF834UXF, ENCFF366VLE, ENCFF290YBH, ENCFF866LWU, ENCFF609JIF, ENCFF903UNS, ENCFF714HMY, ENCFF675IJS, ENCFF737OTU, ENCFF846YZP, ENCFF575VQI, ENCFF137HPM, ENCFF665EIC, ENCFF794BAP, ENCFF404IOE, ENCFF223LJT, ENCFF558YYA, ENCFF632WBF, ENCFF232WNR, ENCFF712XYW, ENCFF183DSU, ENCFF439FIP, ENCFF071ZJD, ENCFF281Q…	kd
ENCODE	K-562	blast_phase_chronic_myeloid_leukemia	BHLHE40	kd	ENCFF256SDV, ENCFF034UNQ	K-562	blast_phase_chronic_myeloid_leukemia	NONE	nc	ENCFF543TXB, ENCFF026ESK, ENCFF213TLT, ENCFF664UCL, ENCFF089HPB, ENCFF808DUP, ENCFF841AXV, ENCFF834UXF, ENCFF366VLE, ENCFF290YBH, ENCFF866LWU, ENCFF609JIF, ENCFF903UNS, ENCFF714HMY, ENCFF675IJS, ENCFF737OTU, ENCFF846YZP, ENCFF575VQI, ENCFF137HPM, ENCFF665EIC, ENCFF794BAP, ENCFF404IOE, ENCFF223LJT, ENCFF558YYA, ENCFF632WBF, ENCFF232WNR, ENCFF712XYW, ENCFF183DSU, ENCFF439FIP, ENCFF071ZJD, ENCFF281Q…	kd
ENCODE	K-562	blast_phase_chronic_myeloid_leukemia	BOP1	kd	ENCFF996QLH, ENCFF992UCH	K-562	blast_phase_chronic_myeloid_leukemia	NONE	nc	ENCFF543TXB, ENCFF026ESK, ENCFF213TLT, ENCFF664UCL, ENCFF089HPB, ENCFF808DUP, ENCFF841AXV, ENCFF834UXF, ENCFF366VLE, ENCFF290YBH, ENCFF866LWU, ENCFF609JIF, ENCFF903UNS, ENCFF714HMY, ENCFF675IJS, ENCFF737OTU, ENCFF846YZP, ENCFF575VQI, ENCFF137HPM, ENCFF665EIC, ENCFF794BAP, ENCFF404IOE, ENCFF223LJT, ENCFF558YYA, ENCFF632WBF, ENCFF232WNR, ENCFF712XYW, ENCFF183DSU, ENCFF439FIP, ENCFF071ZJD, ENCFF281Q…	kd
ENCODE	K-562	blast_phase_chronic_myeloid_leukemia	BRCA1	kd	ENCFF507LQF, ENCFF481UUI	K-562	blast_phase_chronic_myeloid_leukemia	NONE	nc	ENCFF543TXB, ENCFF026ESK, ENCFF213TLT, ENCFF664UCL, ENCFF089HPB, ENCFF808DUP, ENCFF841AXV, ENCFF834UXF, ENCFF366VLE, ENCFF290YBH, ENCFF866LWU, ENCFF609JIF, ENCFF903UNS, ENCFF714HMY, ENCFF675IJS, ENCFF737OTU, ENCFF846YZP, ENCFF575VQI, ENCFF137HPM, ENCFF665EIC, ENCFF794BAP, ENCFF404IOE, ENCFF223LJT, ENCFF558YYA, ENCFF632WBF, ENCFF232WNR, ENCFF712XYW, ENCFF183DSU, ENCFF439FIP, ENCFF071ZJD, ENCFF281Q…	kd
ENCODE	K-562	blast_phase_chronic_myeloid_leukemia	BUD13	kd	ENCFF022PON, ENCFF065NGC	K-562	blast_phase_chronic_myeloid_leukemia	NONE	nc	ENCFF543TXB, ENCFF026ESK, ENCFF213TLT, ENCFF664UCL, ENCFF089HPB, ENCFF808DUP, ENCFF841AXV, ENCFF834UXF, ENCFF366VLE, ENCFF290YBH, ENCFF866LWU, ENCFF609JIF, ENCFF903UNS, ENCFF714HMY, ENCFF675IJS, ENCFF737OTU, ENCFF846YZP, ENCFF575VQI, ENCFF137HPM, ENCFF665EIC, ENCFF794BAP, ENCFF404IOE, ENCFF223LJT, ENCFF558YYA, ENCFF632WBF, ENCFF232WNR, ENCFF712XYW, ENCFF183DSU, ENCFF439FIP, ENCFF071ZJD, ENCFF281Q…	kd
ENCODE	K-562	blast_phase_chronic_myeloid_leukemia	CCAR1	kd	ENCFF388ETI, ENCFF400COU	K-562	blast_phase_chronic_myeloid_leukemia	NONE	nc	ENCFF543TXB, ENCFF026ESK, ENCFF213TLT, ENCFF664UCL, ENCFF089HPB, ENCFF808DUP, ENCFF841AXV, ENCFF834UXF, ENCFF366VLE, ENCFF290YBH, ENCFF866LWU, ENCFF609JIF, ENCFF903UNS, ENCFF714HMY, ENCFF675IJS, ENCFF737OTU, ENCFF846YZP, ENCFF575VQI, ENCFF137HPM, ENCFF665EIC, ENCFF794BAP, ENCFF404IOE, ENCFF223LJT, ENCFF558YYA, ENCFF632WBF, ENCFF232WNR, ENCFF712XYW, ENCFF183DSU, ENCFF439FIP, ENCFF071ZJD, ENCFF281Q…	kd
ENCODE	K-562	blast_phase_chronic_myeloid_leukemia	CCAR2	kd	ENCFF608TDG, ENCFF240EPR	K-562	blast_phase_chronic_myeloid_leukemia	NONE	nc	ENCFF543TXB, ENCFF026ESK, ENCFF213TLT, ENCFF664UCL, ENCFF089HPB, ENCFF808DUP, ENCFF841AXV, ENCFF834UXF, ENCFF366VLE, ENCFF290YBH, ENCFF866LWU, ENCFF609JIF, ENCFF903UNS, ENCFF714HMY, ENCFF675IJS, ENCFF737OTU, ENCFF846YZP, ENCFF575VQI, ENCFF137HPM, ENCFF665EIC, ENCFF794BAP, ENCFF404IOE, ENCFF223LJT, ENCFF558YYA, ENCFF632WBF, ENCFF232WNR, ENCFF712XYW, ENCFF183DSU, ENCFF439FIP, ENCFF071ZJD, ENCFF281Q…	kd
ENCODE	K-562	blast_phase_chronic_myeloid_leukemia	CCDC124	kd	ENCFF119RYM, ENCFF918YUF	K-562	blast_phase_chronic_myeloid_leukemia	NONE	nc	ENCFF543TXB, ENCFF026ESK, ENCFF213TLT, ENCFF664UCL, ENCFF089HPB, ENCFF808DUP, ENCFF841AXV, ENCFF834UXF, ENCFF366VLE, ENCFF290YBH, ENCFF866LWU, ENCFF609JIF, ENCFF903UNS, ENCFF714HMY, ENCFF675IJS, ENCFF737OTU, ENCFF846YZP, ENCFF575VQI, ENCFF137HPM, ENCFF665EIC, ENCFF794BAP, ENCFF404IOE, ENCFF223LJT, ENCFF558YYA, ENCFF632WBF, ENCFF232WNR, ENCFF712XYW, ENCFF183DSU, ENCFF439FIP, ENCFF071ZJD, ENCFF281Q…	kd
ENCODE	K-562	blast_phase_chronic_myeloid_leukemia	CDAN1	kd	ENCFF393DBM, ENCFF723IQO	K-562	blast_phase_chronic_myeloid_leukemia	NONE	nc	ENCFF543TXB, ENCFF026ESK, ENCFF213TLT, ENCFF664UCL, ENCFF089HPB, ENCFF808DUP, ENCFF841AXV, ENCFF834UXF, ENCFF366VLE, ENCFF290YBH, ENCFF866LWU, ENCFF609JIF, ENCFF903UNS, ENCFF714HMY, ENCFF675IJS, ENCFF737OTU, ENCFF846YZP, ENCFF575VQI, ENCFF137HPM, ENCFF665EIC, ENCFF794BAP, ENCFF404IOE, ENCFF223LJT, ENCFF558YYA, ENCFF632WBF, ENCFF232WNR, ENCFF712XYW, ENCFF183DSU, ENCFF439FIP, ENCFF071ZJD, ENCFF281Q…	kd
ENCODE	K-562	blast_phase_chronic_myeloid_leukemia	CEBPZ	kd	ENCFF218GLB, ENCFF631COG, ENCFF038JZC, ENCFF386JFE	K-562	blast_phase_chronic_myeloid_leukemia	NONE	nc	ENCFF543TXB, ENCFF026ESK, ENCFF213TLT, ENCFF664UCL, ENCFF089HPB, ENCFF808DUP, ENCFF841AXV, ENCFF834UXF, ENCFF366VLE, ENCFF290YBH, ENCFF866LWU, ENCFF609JIF, ENCFF903UNS, ENCFF714HMY, ENCFF675IJS, ENCFF737OTU, ENCFF846YZP, ENCFF575VQI, ENCFF137HPM, ENCFF665EIC, ENCFF794BAP, ENCFF404IOE, ENCFF223LJT, ENCFF558YYA, ENCFF632WBF, ENCFF232WNR, ENCFF712XYW, ENCFF183DSU, ENCFF439FIP, ENCFF071ZJD, ENCFF281Q…	kd
ENCODE	K-562	blast_phase_chronic_myeloid_leukemia	CELF1	kd	ENCFF631LQS, ENCFF840HOC, ENCFF209EGI, ENCFF791FLP	K-562	blast_phase_chronic_myeloid_leukemia	NONE	nc	ENCFF543TXB, ENCFF026ESK, ENCFF213TLT, ENCFF664UCL, ENCFF089HPB, ENCFF808DUP, ENCFF841AXV, ENCFF834UXF, ENCFF366VLE, ENCFF290YBH, ENCFF866LWU, ENCFF609JIF, ENCFF903UNS, ENCFF714HMY, ENCFF675IJS, ENCFF737OTU, ENCFF846YZP, ENCFF575VQI, ENCFF137HPM, ENCFF665EIC, ENCFF794BAP, ENCFF404IOE, ENCFF223LJT, ENCFF558YYA, ENCFF632WBF, ENCFF232WNR, ENCFF712XYW, ENCFF183DSU, ENCFF439FIP, ENCFF071ZJD, ENCFF281Q…	kd
ENCODE	K-562	blast_phase_chronic_myeloid_leukemia	CHD1	kd	ENCFF835GQL, ENCFF981WYV	K-562	blast_phase_chronic_myeloid_leukemia	NONE	nc	ENCFF543TXB, ENCFF026ESK, ENCFF213TLT, ENCFF664UCL, ENCFF089HPB, ENCFF808DUP, ENCFF841AXV, ENCFF834UXF, ENCFF366VLE, ENCFF290YBH, ENCFF866LWU, ENCFF609JIF, ENCFF903UNS, ENCFF714HMY, ENCFF675IJS, ENCFF737OTU, ENCFF846YZP, ENCFF575VQI, ENCFF137HPM, ENCFF665EIC, ENCFF794BAP, ENCFF404IOE, ENCFF223LJT, ENCFF558YYA, ENCFF632WBF, ENCFF232WNR, ENCFF712XYW, ENCFF183DSU, ENCFF439FIP, ENCFF071ZJD, ENCFF281Q…	kd
ENCODE	K-562	blast_phase_chronic_myeloid_leukemia	CHD2	kd	ENCFF470KII, ENCFF478EUJ	K-562	blast_phase_chronic_myeloid_leukemia	NONE	nc	ENCFF543TXB, ENCFF026ESK, ENCFF213TLT, ENCFF664UCL, ENCFF089HPB, ENCFF808DUP, ENCFF841AXV, ENCFF834UXF, ENCFF366VLE, ENCFF290YBH, ENCFF866LWU, ENCFF609JIF, ENCFF903UNS, ENCFF714HMY, ENCFF675IJS, ENCFF737OTU, ENCFF846YZP, ENCFF575VQI, ENCFF137HPM, ENCFF665EIC, ENCFF794BAP, ENCFF404IOE, ENCFF223LJT, ENCFF558YYA, ENCFF632WBF, ENCFF232WNR, ENCFF712XYW, ENCFF183DSU, ENCFF439FIP, ENCFF071ZJD, ENCFF281Q…	kd
ENCODE	K-562	blast_phase_chronic_myeloid_leukemia	CIRBP	kd	ENCFF627ABT, ENCFF590LBH	K-562	blast_phase_chronic_myeloid_leukemia	NONE	nc	ENCFF543TXB, ENCFF026ESK, ENCFF213TLT, ENCFF664UCL, ENCFF089HPB, ENCFF808DUP, ENCFF841AXV, ENCFF834UXF, ENCFF366VLE, ENCFF290YBH, ENCFF866LWU, ENCFF609JIF, ENCFF903UNS, ENCFF714HMY, ENCFF675IJS, ENCFF737OTU, ENCFF846YZP, ENCFF575VQI, ENCFF137HPM, ENCFF665EIC, ENCFF794BAP, ENCFF404IOE, ENCFF223LJT, ENCFF558YYA, ENCFF632WBF, ENCFF232WNR, ENCFF712XYW, ENCFF183DSU, ENCFF439FIP, ENCFF071ZJD, ENCFF281Q…	kd
ENCODE	K-562	blast_phase_chronic_myeloid_leukemia	CITED2	kd	ENCFF477BDC, ENCFF792CRJ	K-562	blast_phase_chronic_myeloid_leukemia	NONE	nc	ENCFF543TXB, ENCFF026ESK, ENCFF213TLT, ENCFF664UCL, ENCFF089HPB, ENCFF808DUP, ENCFF841AXV, ENCFF834UXF, ENCFF366VLE, ENCFF290YBH, ENCFF866LWU, ENCFF609JIF, ENCFF903UNS, ENCFF714HMY, ENCFF675IJS, ENCFF737OTU, ENCFF846YZP, ENCFF575VQI, ENCFF137HPM, ENCFF665EIC, ENCFF794BAP, ENCFF404IOE, ENCFF223LJT, ENCFF558YYA, ENCFF632WBF, ENCFF232WNR, ENCFF712XYW, ENCFF183DSU, ENCFF439FIP, ENCFF071ZJD, ENCFF281Q…	kd
ENCODE	K-562	blast_phase_chronic_myeloid_leukemia	CKAP4	kd	ENCFF251CKP, ENCFF802ZCK	K-562	blast_phase_chronic_myeloid_leukemia	NONE	nc	ENCFF543TXB, ENCFF026ESK, ENCFF213TLT, ENCFF664UCL, ENCFF089HPB, ENCFF808DUP, ENCFF841AXV, ENCFF834UXF, ENCFF366VLE, ENCFF290YBH, ENCFF866LWU, ENCFF609JIF, ENCFF903UNS, ENCFF714HMY, ENCFF675IJS, ENCFF737OTU, ENCFF846YZP, ENCFF575VQI, ENCFF137HPM, ENCFF665EIC, ENCFF794BAP, ENCFF404IOE, ENCFF223LJT, ENCFF558YYA, ENCFF632WBF, ENCFF232WNR, ENCFF712XYW, ENCFF183DSU, ENCFF439FIP, ENCFF071ZJD, ENCFF281Q…	kd
ENCODE	K-562	blast_phase_chronic_myeloid_leukemia	CNOT7	kd	ENCFF365QTS, ENCFF065GFX	K-562	blast_phase_chronic_myeloid_leukemia	NONE	nc	ENCFF543TXB, ENCFF026ESK, ENCFF213TLT, ENCFF664UCL, ENCFF089HPB, ENCFF808DUP, ENCFF841AXV, ENCFF834UXF, ENCFF366VLE, ENCFF290YBH, ENCFF866LWU, ENCFF609JIF, ENCFF903UNS, ENCFF714HMY, ENCFF675IJS, ENCFF737OTU, ENCFF846YZP, ENCFF575VQI, ENCFF137HPM, ENCFF665EIC, ENCFF794BAP, ENCFF404IOE, ENCFF223LJT, ENCFF558YYA, ENCFF632WBF, ENCFF232WNR, ENCFF712XYW, ENCFF183DSU, ENCFF439FIP, ENCFF071ZJD, ENCFF281Q…	kd
ENCODE	K-562	blast_phase_chronic_myeloid_leukemia	CNOT8	kd	ENCFF851JWF, ENCFF998TNC	K-562	blast_phase_chronic_myeloid_leukemia	NONE	nc	ENCFF543TXB, ENCFF026ESK, ENCFF213TLT, ENCFF664UCL, ENCFF089HPB, ENCFF808DUP, ENCFF841AXV, ENCFF834UXF, ENCFF366VLE, ENCFF290YBH, ENCFF866LWU, ENCFF609JIF, ENCFF903UNS, ENCFF714HMY, ENCFF675IJS, ENCFF737OTU, ENCFF846YZP, ENCFF575VQI, ENCFF137HPM, ENCFF665EIC, ENCFF794BAP, ENCFF404IOE, ENCFF223LJT, ENCFF558YYA, ENCFF632WBF, ENCFF232WNR, ENCFF712XYW, ENCFF183DSU, ENCFF439FIP, ENCFF071ZJD, ENCFF281Q…	kd
ENCODE	K-562	blast_phase_chronic_myeloid_leukemia	CPEB4	kd	ENCFF880VCG, ENCFF515IPL	K-562	blast_phase_chronic_myeloid_leukemia	NONE	nc	ENCFF543TXB, ENCFF026ESK, ENCFF213TLT, ENCFF664UCL, ENCFF089HPB, ENCFF808DUP, ENCFF841AXV, ENCFF834UXF, ENCFF366VLE, ENCFF290YBH, ENCFF866LWU, ENCFF609JIF, ENCFF903UNS, ENCFF714HMY, ENCFF675IJS, ENCFF737OTU, ENCFF846YZP, ENCFF575VQI, ENCFF137HPM, ENCFF665EIC, ENCFF794BAP, ENCFF404IOE, ENCFF223LJT, ENCFF558YYA, ENCFF632WBF, ENCFF232WNR, ENCFF712XYW, ENCFF183DSU, ENCFF439FIP, ENCFF071ZJD, ENCFF281Q…	kd
ENCODE	K-562	blast_phase_chronic_myeloid_leukemia	CPSF6	kd	ENCFF714OQV, ENCFF392BAM	K-562	blast_phase_chronic_myeloid_leukemia	NONE	nc	ENCFF543TXB, ENCFF026ESK, ENCFF213TLT, ENCFF664UCL, ENCFF089HPB, ENCFF808DUP, ENCFF841AXV, ENCFF834UXF, ENCFF366VLE, ENCFF290YBH, ENCFF866LWU, ENCFF609JIF, ENCFF903UNS, ENCFF714HMY, ENCFF675IJS, ENCFF737OTU, ENCFF846YZP, ENCFF575VQI, ENCFF137HPM, ENCFF665EIC, ENCFF794BAP, ENCFF404IOE, ENCFF223LJT, ENCFF558YYA, ENCFF632WBF, ENCFF232WNR, ENCFF712XYW, ENCFF183DSU, ENCFF439FIP, ENCFF071ZJD, ENCFF281Q…	kd
ENCODE	K-562	blast_phase_chronic_myeloid_leukemia	CPSF7	kd	ENCFF594DWM, ENCFF149AVF	K-562	blast_phase_chronic_myeloid_leukemia	NONE	nc	ENCFF543TXB, ENCFF026ESK, ENCFF213TLT, ENCFF664UCL, ENCFF089HPB, ENCFF808DUP, ENCFF841AXV, ENCFF834UXF, ENCFF366VLE, ENCFF290YBH, ENCFF866LWU, ENCFF609JIF, ENCFF903UNS, ENCFF714HMY, ENCFF675IJS, ENCFF737OTU, ENCFF846YZP, ENCFF575VQI, ENCFF137HPM, ENCFF665EIC, ENCFF794BAP, ENCFF404IOE, ENCFF223LJT, ENCFF558YYA, ENCFF632WBF, ENCFF232WNR, ENCFF712XYW, ENCFF183DSU, ENCFF439FIP, ENCFF071ZJD, ENCFF281Q…	kd
ENCODE	K-562	blast_phase_chronic_myeloid_leukemia	CSTF2	kd	ENCFF227TKE, ENCFF254AMO	K-562	blast_phase_chronic_myeloid_leukemia	NONE	nc	ENCFF543TXB, ENCFF026ESK, ENCFF213TLT, ENCFF664UCL, ENCFF089HPB, ENCFF808DUP, ENCFF841AXV, ENCFF834UXF, ENCFF366VLE, ENCFF290YBH, ENCFF866LWU, ENCFF609JIF, ENCFF903UNS, ENCFF714HMY, ENCFF675IJS, ENCFF737OTU, ENCFF846YZP, ENCFF575VQI, ENCFF137HPM, ENCFF665EIC, ENCFF794BAP, ENCFF404IOE, ENCFF223LJT, ENCFF558YYA, ENCFF632WBF, ENCFF232WNR, ENCFF712XYW, ENCFF183DSU, ENCFF439FIP, ENCFF071ZJD, ENCFF281Q…	kd
ENCODE	K-562	blast_phase_chronic_myeloid_leukemia	CSTF2T	kd	ENCFF541EPZ, ENCFF622OVY	K-562	blast_phase_chronic_myeloid_leukemia	NONE	nc	ENCFF543TXB, ENCFF026ESK, ENCFF213TLT, ENCFF664UCL, ENCFF089HPB, ENCFF808DUP, ENCFF841AXV, ENCFF834UXF, ENCFF366VLE, ENCFF290YBH, ENCFF866LWU, ENCFF609JIF, ENCFF903UNS, ENCFF714HMY, ENCFF675IJS, ENCFF737OTU, ENCFF846YZP, ENCFF575VQI, ENCFF137HPM, ENCFF665EIC, ENCFF794BAP, ENCFF404IOE, ENCFF223LJT, ENCFF558YYA, ENCFF632WBF, ENCFF232WNR, ENCFF712XYW, ENCFF183DSU, ENCFF439FIP, ENCFF071ZJD, ENCFF281Q…	kd
ENCODE	K-562	blast_phase_chronic_myeloid_leukemia	CTBP1	kd	ENCFF572PDD, ENCFF759CPS	K-562	blast_phase_chronic_myeloid_leukemia	NONE	nc	ENCFF543TXB, ENCFF026ESK, ENCFF213TLT, ENCFF664UCL, ENCFF089HPB, ENCFF808DUP, ENCFF841AXV, ENCFF834UXF, ENCFF366VLE, ENCFF290YBH, ENCFF866LWU, ENCFF609JIF, ENCFF903UNS, ENCFF714HMY, ENCFF675IJS, ENCFF737OTU, ENCFF846YZP, ENCFF575VQI, ENCFF137HPM, ENCFF665EIC, ENCFF794BAP, ENCFF404IOE, ENCFF223LJT, ENCFF558YYA, ENCFF632WBF, ENCFF232WNR, ENCFF712XYW, ENCFF183DSU, ENCFF439FIP, ENCFF071ZJD, ENCFF281Q…	kd
ENCODE	K-562	blast_phase_chronic_myeloid_leukemia	CTCF	kd	ENCFF825IIC, ENCFF659KPI	K-562	blast_phase_chronic_myeloid_leukemia	NONE	nc	ENCFF543TXB, ENCFF026ESK, ENCFF213TLT, ENCFF664UCL, ENCFF089HPB, ENCFF808DUP, ENCFF841AXV, ENCFF834UXF, ENCFF366VLE, ENCFF290YBH, ENCFF866LWU, ENCFF609JIF, ENCFF903UNS, ENCFF714HMY, ENCFF675IJS, ENCFF737OTU, ENCFF846YZP, ENCFF575VQI, ENCFF137HPM, ENCFF665EIC, ENCFF794BAP, ENCFF404IOE, ENCFF223LJT, ENCFF558YYA, ENCFF632WBF, ENCFF232WNR, ENCFF712XYW, ENCFF183DSU, ENCFF439FIP, ENCFF071ZJD, ENCFF281Q…	kd
ENCODE	K-562	blast_phase_chronic_myeloid_leukemia	DAZAP1	kd	ENCFF624OEL, ENCFF721HKP	K-562	blast_phase_chronic_myeloid_leukemia	NONE	nc	ENCFF543TXB, ENCFF026ESK, ENCFF213TLT, ENCFF664UCL, ENCFF089HPB, ENCFF808DUP, ENCFF841AXV, ENCFF834UXF, ENCFF366VLE, ENCFF290YBH, ENCFF866LWU, ENCFF609JIF, ENCFF903UNS, ENCFF714HMY, ENCFF675IJS, ENCFF737OTU, ENCFF846YZP, ENCFF575VQI, ENCFF137HPM, ENCFF665EIC, ENCFF794BAP, ENCFF404IOE, ENCFF223LJT, ENCFF558YYA, ENCFF632WBF, ENCFF232WNR, ENCFF712XYW, ENCFF183DSU, ENCFF439FIP, ENCFF071ZJD, ENCFF281Q…	kd
ENCODE	K-562	blast_phase_chronic_myeloid_leukemia	DDX1	kd	ENCFF601FFK, ENCFF756IOS	K-562	blast_phase_chronic_myeloid_leukemia	NONE	nc	ENCFF543TXB, ENCFF026ESK, ENCFF213TLT, ENCFF664UCL, ENCFF089HPB, ENCFF808DUP, ENCFF841AXV, ENCFF834UXF, ENCFF366VLE, ENCFF290YBH, ENCFF866LWU, ENCFF609JIF, ENCFF903UNS, ENCFF714HMY, ENCFF675IJS, ENCFF737OTU, ENCFF846YZP, ENCFF575VQI, ENCFF137HPM, ENCFF665EIC, ENCFF794BAP, ENCFF404IOE, ENCFF223LJT, ENCFF558YYA, ENCFF632WBF, ENCFF232WNR, ENCFF712XYW, ENCFF183DSU, ENCFF439FIP, ENCFF071ZJD, ENCFF281Q…	kd
ENCODE	K-562	blast_phase_chronic_myeloid_leukemia	DDX19B	kd	ENCFF602TJN, ENCFF554ULH	K-562	blast_phase_chronic_myeloid_leukemia	NONE	nc	ENCFF543TXB, ENCFF026ESK, ENCFF213TLT, ENCFF664UCL, ENCFF089HPB, ENCFF808DUP, ENCFF841AXV, ENCFF834UXF, ENCFF366VLE, ENCFF290YBH, ENCFF866LWU, ENCFF609JIF, ENCFF903UNS, ENCFF714HMY, ENCFF675IJS, ENCFF737OTU, ENCFF846YZP, ENCFF575VQI, ENCFF137HPM, ENCFF665EIC, ENCFF794BAP, ENCFF404IOE, ENCFF223LJT, ENCFF558YYA, ENCFF632WBF, ENCFF232WNR, ENCFF712XYW, ENCFF183DSU, ENCFF439FIP, ENCFF071ZJD, ENCFF281Q…	kd
ENCODE	K-562	blast_phase_chronic_myeloid_leukemia	DDX21	kd	ENCFF840THN, ENCFF083ZER, ENCFF713JSB, ENCFF734DJP	K-562	blast_phase_chronic_myeloid_leukemia	NONE	nc	ENCFF543TXB, ENCFF026ESK, ENCFF213TLT, ENCFF664UCL, ENCFF089HPB, ENCFF808DUP, ENCFF841AXV, ENCFF834UXF, ENCFF366VLE, ENCFF290YBH, ENCFF866LWU, ENCFF609JIF, ENCFF903UNS, ENCFF714HMY, ENCFF675IJS, ENCFF737OTU, ENCFF846YZP, ENCFF575VQI, ENCFF137HPM, ENCFF665EIC, ENCFF794BAP, ENCFF404IOE, ENCFF223LJT, ENCFF558YYA, ENCFF632WBF, ENCFF232WNR, ENCFF712XYW, ENCFF183DSU, ENCFF439FIP, ENCFF071ZJD, ENCFF281Q…	kd
ENCODE	K-562	blast_phase_chronic_myeloid_leukemia	DDX24	kd	ENCFF071LVY, ENCFF164JNO	K-562	blast_phase_chronic_myeloid_leukemia	NONE	nc	ENCFF543TXB, ENCFF026ESK, ENCFF213TLT, ENCFF664UCL, ENCFF089HPB, ENCFF808DUP, ENCFF841AXV, ENCFF834UXF, ENCFF366VLE, ENCFF290YBH, ENCFF866LWU, ENCFF609JIF, ENCFF903UNS, ENCFF714HMY, ENCFF675IJS, ENCFF737OTU, ENCFF846YZP, ENCFF575VQI, ENCFF137HPM, ENCFF665EIC, ENCFF794BAP, ENCFF404IOE, ENCFF223LJT, ENCFF558YYA, ENCFF632WBF, ENCFF232WNR, ENCFF712XYW, ENCFF183DSU, ENCFF439FIP, ENCFF071ZJD, ENCFF281Q…	kd
ENCODE	K-562	blast_phase_chronic_myeloid_leukemia	DDX27	kd	ENCFF422RCG, ENCFF589HWI	K-562	blast_phase_chronic_myeloid_leukemia	NONE	nc	ENCFF543TXB, ENCFF026ESK, ENCFF213TLT, ENCFF664UCL, ENCFF089HPB, ENCFF808DUP, ENCFF841AXV, ENCFF834UXF, ENCFF366VLE, ENCFF290YBH, ENCFF866LWU, ENCFF609JIF, ENCFF903UNS, ENCFF714HMY, ENCFF675IJS, ENCFF737OTU, ENCFF846YZP, ENCFF575VQI, ENCFF137HPM, ENCFF665EIC, ENCFF794BAP, ENCFF404IOE, ENCFF223LJT, ENCFF558YYA, ENCFF632WBF, ENCFF232WNR, ENCFF712XYW, ENCFF183DSU, ENCFF439FIP, ENCFF071ZJD, ENCFF281Q…	kd
ENCODE	K-562	blast_phase_chronic_myeloid_leukemia	DDX28	kd	ENCFF162XWU, ENCFF830IGK	K-562	blast_phase_chronic_myeloid_leukemia	NONE	nc	ENCFF543TXB, ENCFF026ESK, ENCFF213TLT, ENCFF664UCL, ENCFF089HPB, ENCFF808DUP, ENCFF841AXV, ENCFF834UXF, ENCFF366VLE, ENCFF290YBH, ENCFF866LWU, ENCFF609JIF, ENCFF903UNS, ENCFF714HMY, ENCFF675IJS, ENCFF737OTU, ENCFF846YZP, ENCFF575VQI, ENCFF137HPM, ENCFF665EIC, ENCFF794BAP, ENCFF404IOE, ENCFF223LJT, ENCFF558YYA, ENCFF632WBF, ENCFF232WNR, ENCFF712XYW, ENCFF183DSU, ENCFF439FIP, ENCFF071ZJD, ENCFF281Q…	kd
ENCODE	K-562	blast_phase_chronic_myeloid_leukemia	DDX3X	kd	ENCFF349ERK, ENCFF531JLY	K-562	blast_phase_chronic_myeloid_leukemia	NONE	nc	ENCFF543TXB, ENCFF026ESK, ENCFF213TLT, ENCFF664UCL, ENCFF089HPB, ENCFF808DUP, ENCFF841AXV, ENCFF834UXF, ENCFF366VLE, ENCFF290YBH, ENCFF866LWU, ENCFF609JIF, ENCFF903UNS, ENCFF714HMY, ENCFF675IJS, ENCFF737OTU, ENCFF846YZP, ENCFF575VQI, ENCFF137HPM, ENCFF665EIC, ENCFF794BAP, ENCFF404IOE, ENCFF223LJT, ENCFF558YYA, ENCFF632WBF, ENCFF232WNR, ENCFF712XYW, ENCFF183DSU, ENCFF439FIP, ENCFF071ZJD, ENCFF281Q…	kd
ENCODE	K-562	blast_phase_chronic_myeloid_leukemia	DDX47	kd	ENCFF944IFI, ENCFF602IWF, ENCFF594FOZ, ENCFF484MCD	K-562	blast_phase_chronic_myeloid_leukemia	NONE	nc	ENCFF543TXB, ENCFF026ESK, ENCFF213TLT, ENCFF664UCL, ENCFF089HPB, ENCFF808DUP, ENCFF841AXV, ENCFF834UXF, ENCFF366VLE, ENCFF290YBH, ENCFF866LWU, ENCFF609JIF, ENCFF903UNS, ENCFF714HMY, ENCFF675IJS, ENCFF737OTU, ENCFF846YZP, ENCFF575VQI, ENCFF137HPM, ENCFF665EIC, ENCFF794BAP, ENCFF404IOE, ENCFF223LJT, ENCFF558YYA, ENCFF632WBF, ENCFF232WNR, ENCFF712XYW, ENCFF183DSU, ENCFF439FIP, ENCFF071ZJD, ENCFF281Q…	kd
ENCODE	K-562	blast_phase_chronic_myeloid_leukemia	DDX51	kd	ENCFF526WOG, ENCFF497QLL	K-562	blast_phase_chronic_myeloid_leukemia	NONE	nc	ENCFF543TXB, ENCFF026ESK, ENCFF213TLT, ENCFF664UCL, ENCFF089HPB, ENCFF808DUP, ENCFF841AXV, ENCFF834UXF, ENCFF366VLE, ENCFF290YBH, ENCFF866LWU, ENCFF609JIF, ENCFF903UNS, ENCFF714HMY, ENCFF675IJS, ENCFF737OTU, ENCFF846YZP, ENCFF575VQI, ENCFF137HPM, ENCFF665EIC, ENCFF794BAP, ENCFF404IOE, ENCFF223LJT, ENCFF558YYA, ENCFF632WBF, ENCFF232WNR, ENCFF712XYW, ENCFF183DSU, ENCFF439FIP, ENCFF071ZJD, ENCFF281Q…	kd
ENCODE	K-562	blast_phase_chronic_myeloid_leukemia	DDX52	kd	ENCFF928QMV, ENCFF472TXR	K-562	blast_phase_chronic_myeloid_leukemia	NONE	nc	ENCFF543TXB, ENCFF026ESK, ENCFF213TLT, ENCFF664UCL, ENCFF089HPB, ENCFF808DUP, ENCFF841AXV, ENCFF834UXF, ENCFF366VLE, ENCFF290YBH, ENCFF866LWU, ENCFF609JIF, ENCFF903UNS, ENCFF714HMY, ENCFF675IJS, ENCFF737OTU, ENCFF846YZP, ENCFF575VQI, ENCFF137HPM, ENCFF665EIC, ENCFF794BAP, ENCFF404IOE, ENCFF223LJT, ENCFF558YYA, ENCFF632WBF, ENCFF232WNR, ENCFF712XYW, ENCFF183DSU, ENCFF439FIP, ENCFF071ZJD, ENCFF281Q…	kd
ENCODE	K-562	blast_phase_chronic_myeloid_leukemia	DDX55	kd	ENCFF997MRI, ENCFF355BLK	K-562	blast_phase_chronic_myeloid_leukemia	NONE	nc	ENCFF543TXB, ENCFF026ESK, ENCFF213TLT, ENCFF664UCL, ENCFF089HPB, ENCFF808DUP, ENCFF841AXV, ENCFF834UXF, ENCFF366VLE, ENCFF290YBH, ENCFF866LWU, ENCFF609JIF, ENCFF903UNS, ENCFF714HMY, ENCFF675IJS, ENCFF737OTU, ENCFF846YZP, ENCFF575VQI, ENCFF137HPM, ENCFF665EIC, ENCFF794BAP, ENCFF404IOE, ENCFF223LJT, ENCFF558YYA, ENCFF632WBF, ENCFF232WNR, ENCFF712XYW, ENCFF183DSU, ENCFF439FIP, ENCFF071ZJD, ENCFF281Q…	kd
ENCODE	K-562	blast_phase_chronic_myeloid_leukemia	DDX6	kd	ENCFF470GSQ, ENCFF575XDO	K-562	blast_phase_chronic_myeloid_leukemia	NONE	nc	ENCFF543TXB, ENCFF026ESK, ENCFF213TLT, ENCFF664UCL, ENCFF089HPB, ENCFF808DUP, ENCFF841AXV, ENCFF834UXF, ENCFF366VLE, ENCFF290YBH, ENCFF866LWU, ENCFF609JIF, ENCFF903UNS, ENCFF714HMY, ENCFF675IJS, ENCFF737OTU, ENCFF846YZP, ENCFF575VQI, ENCFF137HPM, ENCFF665EIC, ENCFF794BAP, ENCFF404IOE, ENCFF223LJT, ENCFF558YYA, ENCFF632WBF, ENCFF232WNR, ENCFF712XYW, ENCFF183DSU, ENCFF439FIP, ENCFF071ZJD, ENCFF281Q…	kd
ENCODE	K-562	blast_phase_chronic_myeloid_leukemia	DGCR8	kd	ENCFF549PPK, ENCFF948GVP, ENCFF755VPZ, ENCFF985VHQ, ENCFF202BSC, ENCFF865CIR	K-562	blast_phase_chronic_myeloid_leukemia	NONE	nc	ENCFF543TXB, ENCFF026ESK, ENCFF213TLT, ENCFF664UCL, ENCFF089HPB, ENCFF808DUP, ENCFF841AXV, ENCFF834UXF, ENCFF366VLE, ENCFF290YBH, ENCFF866LWU, ENCFF609JIF, ENCFF903UNS, ENCFF714HMY, ENCFF675IJS, ENCFF737OTU, ENCFF846YZP, ENCFF575VQI, ENCFF137HPM, ENCFF665EIC, ENCFF794BAP, ENCFF404IOE, ENCFF223LJT, ENCFF558YYA, ENCFF632WBF, ENCFF232WNR, ENCFF712XYW, ENCFF183DSU, ENCFF439FIP, ENCFF071ZJD, ENCFF281Q…	kd
ENCODE	K-562	blast_phase_chronic_myeloid_leukemia	DHX30	kd	ENCFF584FUZ, ENCFF480VYU	K-562	blast_phase_chronic_myeloid_leukemia	NONE	nc	ENCFF543TXB, ENCFF026ESK, ENCFF213TLT, ENCFF664UCL, ENCFF089HPB, ENCFF808DUP, ENCFF841AXV, ENCFF834UXF, ENCFF366VLE, ENCFF290YBH, ENCFF866LWU, ENCFF609JIF, ENCFF903UNS, ENCFF714HMY, ENCFF675IJS, ENCFF737OTU, ENCFF846YZP, ENCFF575VQI, ENCFF137HPM, ENCFF665EIC, ENCFF794BAP, ENCFF404IOE, ENCFF223LJT, ENCFF558YYA, ENCFF632WBF, ENCFF232WNR, ENCFF712XYW, ENCFF183DSU, ENCFF439FIP, ENCFF071ZJD, ENCFF281Q…	kd
ENCODE	K-562	blast_phase_chronic_myeloid_leukemia	DKC1	kd	ENCFF742OUA, ENCFF074EAO	K-562	blast_phase_chronic_myeloid_leukemia	NONE	nc	ENCFF543TXB, ENCFF026ESK, ENCFF213TLT, ENCFF664UCL, ENCFF089HPB, ENCFF808DUP, ENCFF841AXV, ENCFF834UXF, ENCFF366VLE, ENCFF290YBH, ENCFF866LWU, ENCFF609JIF, ENCFF903UNS, ENCFF714HMY, ENCFF675IJS, ENCFF737OTU, ENCFF846YZP, ENCFF575VQI, ENCFF137HPM, ENCFF665EIC, ENCFF794BAP, ENCFF404IOE, ENCFF223LJT, ENCFF558YYA, ENCFF632WBF, ENCFF232WNR, ENCFF712XYW, ENCFF183DSU, ENCFF439FIP, ENCFF071ZJD, ENCFF281Q…	kd
ENCODE	K-562	blast_phase_chronic_myeloid_leukemia	DLX1	kd	ENCFF693TJT, ENCFF003CWG	K-562	blast_phase_chronic_myeloid_leukemia	NONE	nc	ENCFF543TXB, ENCFF026ESK, ENCFF213TLT, ENCFF664UCL, ENCFF089HPB, ENCFF808DUP, ENCFF841AXV, ENCFF834UXF, ENCFF366VLE, ENCFF290YBH, ENCFF866LWU, ENCFF609JIF, ENCFF903UNS, ENCFF714HMY, ENCFF675IJS, ENCFF737OTU, ENCFF846YZP, ENCFF575VQI, ENCFF137HPM, ENCFF665EIC, ENCFF794BAP, ENCFF404IOE, ENCFF223LJT, ENCFF558YYA, ENCFF632WBF, ENCFF232WNR, ENCFF712XYW, ENCFF183DSU, ENCFF439FIP, ENCFF071ZJD, ENCFF281Q…	kd
ENCODE	K-562	blast_phase_chronic_myeloid_leukemia	DNAJC2	kd	ENCFF095NDS, ENCFF714IFM	K-562	blast_phase_chronic_myeloid_leukemia	NONE	nc	ENCFF543TXB, ENCFF026ESK, ENCFF213TLT, ENCFF664UCL, ENCFF089HPB, ENCFF808DUP, ENCFF841AXV, ENCFF834UXF, ENCFF366VLE, ENCFF290YBH, ENCFF866LWU, ENCFF609JIF, ENCFF903UNS, ENCFF714HMY, ENCFF675IJS, ENCFF737OTU, ENCFF846YZP, ENCFF575VQI, ENCFF137HPM, ENCFF665EIC, ENCFF794BAP, ENCFF404IOE, ENCFF223LJT, ENCFF558YYA, ENCFF632WBF, ENCFF232WNR, ENCFF712XYW, ENCFF183DSU, ENCFF439FIP, ENCFF071ZJD, ENCFF281Q…	kd
ENCODE	K-562	blast_phase_chronic_myeloid_leukemia	DNAJC21	kd	ENCFF624QGG, ENCFF017FCR	K-562	blast_phase_chronic_myeloid_leukemia	NONE	nc	ENCFF543TXB, ENCFF026ESK, ENCFF213TLT, ENCFF664UCL, ENCFF089HPB, ENCFF808DUP, ENCFF841AXV, ENCFF834UXF, ENCFF366VLE, ENCFF290YBH, ENCFF866LWU, ENCFF609JIF, ENCFF903UNS, ENCFF714HMY, ENCFF675IJS, ENCFF737OTU, ENCFF846YZP, ENCFF575VQI, ENCFF137HPM, ENCFF665EIC, ENCFF794BAP, ENCFF404IOE, ENCFF223LJT, ENCFF558YYA, ENCFF632WBF, ENCFF232WNR, ENCFF712XYW, ENCFF183DSU, ENCFF439FIP, ENCFF071ZJD, ENCFF281Q…	kd
ENCODE	K-562	blast_phase_chronic_myeloid_leukemia	DPF2	kd	ENCFF642TCK, ENCFF299RKM	K-562	blast_phase_chronic_myeloid_leukemia	NONE	nc	ENCFF543TXB, ENCFF026ESK, ENCFF213TLT, ENCFF664UCL, ENCFF089HPB, ENCFF808DUP, ENCFF841AXV, ENCFF834UXF, ENCFF366VLE, ENCFF290YBH, ENCFF866LWU, ENCFF609JIF, ENCFF903UNS, ENCFF714HMY, ENCFF675IJS, ENCFF737OTU, ENCFF846YZP, ENCFF575VQI, ENCFF137HPM, ENCFF665EIC, ENCFF794BAP, ENCFF404IOE, ENCFF223LJT, ENCFF558YYA, ENCFF632WBF, ENCFF232WNR, ENCFF712XYW, ENCFF183DSU, ENCFF439FIP, ENCFF071ZJD, ENCFF281Q…	kd
ENCODE	K-562	blast_phase_chronic_myeloid_leukemia	DROSHA	kd	ENCFF129DKP, ENCFF427JWG	K-562	blast_phase_chronic_myeloid_leukemia	NONE	nc	ENCFF543TXB, ENCFF026ESK, ENCFF213TLT, ENCFF664UCL, ENCFF089HPB, ENCFF808DUP, ENCFF841AXV, ENCFF834UXF, ENCFF366VLE, ENCFF290YBH, ENCFF866LWU, ENCFF609JIF, ENCFF903UNS, ENCFF714HMY, ENCFF675IJS, ENCFF737OTU, ENCFF846YZP, ENCFF575VQI, ENCFF137HPM, ENCFF665EIC, ENCFF794BAP, ENCFF404IOE, ENCFF223LJT, ENCFF558YYA, ENCFF632WBF, ENCFF232WNR, ENCFF712XYW, ENCFF183DSU, ENCFF439FIP, ENCFF071ZJD, ENCFF281Q…	kd
ENCODE	K-562	blast_phase_chronic_myeloid_leukemia	E2F4	kd	ENCFF064IKK, ENCFF645VAV	K-562	blast_phase_chronic_myeloid_leukemia	NONE	nc	ENCFF543TXB, ENCFF026ESK, ENCFF213TLT, ENCFF664UCL, ENCFF089HPB, ENCFF808DUP, ENCFF841AXV, ENCFF834UXF, ENCFF366VLE, ENCFF290YBH, ENCFF866LWU, ENCFF609JIF, ENCFF903UNS, ENCFF714HMY, ENCFF675IJS, ENCFF737OTU, ENCFF846YZP, ENCFF575VQI, ENCFF137HPM, ENCFF665EIC, ENCFF794BAP, ENCFF404IOE, ENCFF223LJT, ENCFF558YYA, ENCFF632WBF, ENCFF232WNR, ENCFF712XYW, ENCFF183DSU, ENCFF439FIP, ENCFF071ZJD, ENCFF281Q…	kd
ENCODE	K-562	blast_phase_chronic_myeloid_leukemia	E2F6	kd	ENCFF612LCP, ENCFF086XFQ	K-562	blast_phase_chronic_myeloid_leukemia	NONE	nc	ENCFF543TXB, ENCFF026ESK, ENCFF213TLT, ENCFF664UCL, ENCFF089HPB, ENCFF808DUP, ENCFF841AXV, ENCFF834UXF, ENCFF366VLE, ENCFF290YBH, ENCFF866LWU, ENCFF609JIF, ENCFF903UNS, ENCFF714HMY, ENCFF675IJS, ENCFF737OTU, ENCFF846YZP, ENCFF575VQI, ENCFF137HPM, ENCFF665EIC, ENCFF794BAP, ENCFF404IOE, ENCFF223LJT, ENCFF558YYA, ENCFF632WBF, ENCFF232WNR, ENCFF712XYW, ENCFF183DSU, ENCFF439FIP, ENCFF071ZJD, ENCFF281Q…	kd
ENCODE	K-562	blast_phase_chronic_myeloid_leukemia	EEF2	kd	ENCFF347FZA, ENCFF073ODL	K-562	blast_phase_chronic_myeloid_leukemia	NONE	nc	ENCFF543TXB, ENCFF026ESK, ENCFF213TLT, ENCFF664UCL, ENCFF089HPB, ENCFF808DUP, ENCFF841AXV, ENCFF834UXF, ENCFF366VLE, ENCFF290YBH, ENCFF866LWU, ENCFF609JIF, ENCFF903UNS, ENCFF714HMY, ENCFF675IJS, ENCFF737OTU, ENCFF846YZP, ENCFF575VQI, ENCFF137HPM, ENCFF665EIC, ENCFF794BAP, ENCFF404IOE, ENCFF223LJT, ENCFF558YYA, ENCFF632WBF, ENCFF232WNR, ENCFF712XYW, ENCFF183DSU, ENCFF439FIP, ENCFF071ZJD, ENCFF281Q…	kd
ENCODE	K-562	blast_phase_chronic_myeloid_leukemia	EFTUD2	kd	ENCFF466BXX, ENCFF154YIJ	K-562	blast_phase_chronic_myeloid_leukemia	NONE	nc	ENCFF543TXB, ENCFF026ESK, ENCFF213TLT, ENCFF664UCL, ENCFF089HPB, ENCFF808DUP, ENCFF841AXV, ENCFF834UXF, ENCFF366VLE, ENCFF290YBH, ENCFF866LWU, ENCFF609JIF, ENCFF903UNS, ENCFF714HMY, ENCFF675IJS, ENCFF737OTU, ENCFF846YZP, ENCFF575VQI, ENCFF137HPM, ENCFF665EIC, ENCFF794BAP, ENCFF404IOE, ENCFF223LJT, ENCFF558YYA, ENCFF632WBF, ENCFF232WNR, ENCFF712XYW, ENCFF183DSU, ENCFF439FIP, ENCFF071ZJD, ENCFF281Q…	kd
ENCODE	K-562	blast_phase_chronic_myeloid_leukemia	EIF2S1	kd	ENCFF932SQO, ENCFF287BYU	K-562	blast_phase_chronic_myeloid_leukemia	NONE	nc	ENCFF543TXB, ENCFF026ESK, ENCFF213TLT, ENCFF664UCL, ENCFF089HPB, ENCFF808DUP, ENCFF841AXV, ENCFF834UXF, ENCFF366VLE, ENCFF290YBH, ENCFF866LWU, ENCFF609JIF, ENCFF903UNS, ENCFF714HMY, ENCFF675IJS, ENCFF737OTU, ENCFF846YZP, ENCFF575VQI, ENCFF137HPM, ENCFF665EIC, ENCFF794BAP, ENCFF404IOE, ENCFF223LJT, ENCFF558YYA, ENCFF632WBF, ENCFF232WNR, ENCFF712XYW, ENCFF183DSU, ENCFF439FIP, ENCFF071ZJD, ENCFF281Q…	kd
ENCODE	K-562	blast_phase_chronic_myeloid_leukemia	EIF2S2	kd	ENCFF679YQT, ENCFF239BVI	K-562	blast_phase_chronic_myeloid_leukemia	NONE	nc	ENCFF543TXB, ENCFF026ESK, ENCFF213TLT, ENCFF664UCL, ENCFF089HPB, ENCFF808DUP, ENCFF841AXV, ENCFF834UXF, ENCFF366VLE, ENCFF290YBH, ENCFF866LWU, ENCFF609JIF, ENCFF903UNS, ENCFF714HMY, ENCFF675IJS, ENCFF737OTU, ENCFF846YZP, ENCFF575VQI, ENCFF137HPM, ENCFF665EIC, ENCFF794BAP, ENCFF404IOE, ENCFF223LJT, ENCFF558YYA, ENCFF632WBF, ENCFF232WNR, ENCFF712XYW, ENCFF183DSU, ENCFF439FIP, ENCFF071ZJD, ENCFF281Q…	kd
ENCODE	K-562	blast_phase_chronic_myeloid_leukemia	EIF3A	kd	ENCFF553UQH, ENCFF171OAW	K-562	blast_phase_chronic_myeloid_leukemia	NONE	nc	ENCFF543TXB, ENCFF026ESK, ENCFF213TLT, ENCFF664UCL, ENCFF089HPB, ENCFF808DUP, ENCFF841AXV, ENCFF834UXF, ENCFF366VLE, ENCFF290YBH, ENCFF866LWU, ENCFF609JIF, ENCFF903UNS, ENCFF714HMY, ENCFF675IJS, ENCFF737OTU, ENCFF846YZP, ENCFF575VQI, ENCFF137HPM, ENCFF665EIC, ENCFF794BAP, ENCFF404IOE, ENCFF223LJT, ENCFF558YYA, ENCFF632WBF, ENCFF232WNR, ENCFF712XYW, ENCFF183DSU, ENCFF439FIP, ENCFF071ZJD, ENCFF281Q…	kd
ENCODE	K-562	blast_phase_chronic_myeloid_leukemia	EIF3D	kd	ENCFF057IGJ, ENCFF112UMW	K-562	blast_phase_chronic_myeloid_leukemia	NONE	nc	ENCFF543TXB, ENCFF026ESK, ENCFF213TLT, ENCFF664UCL, ENCFF089HPB, ENCFF808DUP, ENCFF841AXV, ENCFF834UXF, ENCFF366VLE, ENCFF290YBH, ENCFF866LWU, ENCFF609JIF, ENCFF903UNS, ENCFF714HMY, ENCFF675IJS, ENCFF737OTU, ENCFF846YZP, ENCFF575VQI, ENCFF137HPM, ENCFF665EIC, ENCFF794BAP, ENCFF404IOE, ENCFF223LJT, ENCFF558YYA, ENCFF632WBF, ENCFF232WNR, ENCFF712XYW, ENCFF183DSU, ENCFF439FIP, ENCFF071ZJD, ENCFF281Q…	kd
ENCODE	K-562	blast_phase_chronic_myeloid_leukemia	EIF3G	kd	ENCFF401GUE, ENCFF109VQC	K-562	blast_phase_chronic_myeloid_leukemia	NONE	nc	ENCFF543TXB, ENCFF026ESK, ENCFF213TLT, ENCFF664UCL, ENCFF089HPB, ENCFF808DUP, ENCFF841AXV, ENCFF834UXF, ENCFF366VLE, ENCFF290YBH, ENCFF866LWU, ENCFF609JIF, ENCFF903UNS, ENCFF714HMY, ENCFF675IJS, ENCFF737OTU, ENCFF846YZP, ENCFF575VQI, ENCFF137HPM, ENCFF665EIC, ENCFF794BAP, ENCFF404IOE, ENCFF223LJT, ENCFF558YYA, ENCFF632WBF, ENCFF232WNR, ENCFF712XYW, ENCFF183DSU, ENCFF439FIP, ENCFF071ZJD, ENCFF281Q…	kd
ENCODE	K-562	blast_phase_chronic_myeloid_leukemia	EIF3H	kd	ENCFF316LMY, ENCFF400AAE	K-562	blast_phase_chronic_myeloid_leukemia	NONE	nc	ENCFF543TXB, ENCFF026ESK, ENCFF213TLT, ENCFF664UCL, ENCFF089HPB, ENCFF808DUP, ENCFF841AXV, ENCFF834UXF, ENCFF366VLE, ENCFF290YBH, ENCFF866LWU, ENCFF609JIF, ENCFF903UNS, ENCFF714HMY, ENCFF675IJS, ENCFF737OTU, ENCFF846YZP, ENCFF575VQI, ENCFF137HPM, ENCFF665EIC, ENCFF794BAP, ENCFF404IOE, ENCFF223LJT, ENCFF558YYA, ENCFF632WBF, ENCFF232WNR, ENCFF712XYW, ENCFF183DSU, ENCFF439FIP, ENCFF071ZJD, ENCFF281Q…	kd
ENCODE	K-562	blast_phase_chronic_myeloid_leukemia	EIF4A3	kd	ENCFF244HMG, ENCFF279SIG	K-562	blast_phase_chronic_myeloid_leukemia	NONE	nc	ENCFF543TXB, ENCFF026ESK, ENCFF213TLT, ENCFF664UCL, ENCFF089HPB, ENCFF808DUP, ENCFF841AXV, ENCFF834UXF, ENCFF366VLE, ENCFF290YBH, ENCFF866LWU, ENCFF609JIF, ENCFF903UNS, ENCFF714HMY, ENCFF675IJS, ENCFF737OTU, ENCFF846YZP, ENCFF575VQI, ENCFF137HPM, ENCFF665EIC, ENCFF794BAP, ENCFF404IOE, ENCFF223LJT, ENCFF558YYA, ENCFF632WBF, ENCFF232WNR, ENCFF712XYW, ENCFF183DSU, ENCFF439FIP, ENCFF071ZJD, ENCFF281Q…	kd
ENCODE	K-562	blast_phase_chronic_myeloid_leukemia	EIF4B	kd	ENCFF667IZY, ENCFF327ATH	K-562	blast_phase_chronic_myeloid_leukemia	NONE	nc	ENCFF543TXB, ENCFF026ESK, ENCFF213TLT, ENCFF664UCL, ENCFF089HPB, ENCFF808DUP, ENCFF841AXV, ENCFF834UXF, ENCFF366VLE, ENCFF290YBH, ENCFF866LWU, ENCFF609JIF, ENCFF903UNS, ENCFF714HMY, ENCFF675IJS, ENCFF737OTU, ENCFF846YZP, ENCFF575VQI, ENCFF137HPM, ENCFF665EIC, ENCFF794BAP, ENCFF404IOE, ENCFF223LJT, ENCFF558YYA, ENCFF632WBF, ENCFF232WNR, ENCFF712XYW, ENCFF183DSU, ENCFF439FIP, ENCFF071ZJD, ENCFF281Q…	kd
ENCODE	K-562	blast_phase_chronic_myeloid_leukemia	EIF4G1	kd	ENCFF951RQF, ENCFF328ILX	K-562	blast_phase_chronic_myeloid_leukemia	NONE	nc	ENCFF543TXB, ENCFF026ESK, ENCFF213TLT, ENCFF664UCL, ENCFF089HPB, ENCFF808DUP, ENCFF841AXV, ENCFF834UXF, ENCFF366VLE, ENCFF290YBH, ENCFF866LWU, ENCFF609JIF, ENCFF903UNS, ENCFF714HMY, ENCFF675IJS, ENCFF737OTU, ENCFF846YZP, ENCFF575VQI, ENCFF137HPM, ENCFF665EIC, ENCFF794BAP, ENCFF404IOE, ENCFF223LJT, ENCFF558YYA, ENCFF632WBF, ENCFF232WNR, ENCFF712XYW, ENCFF183DSU, ENCFF439FIP, ENCFF071ZJD, ENCFF281Q…	kd
ENCODE	K-562	blast_phase_chronic_myeloid_leukemia	EIF4G2	kd	ENCFF348EVP, ENCFF463YOA	K-562	blast_phase_chronic_myeloid_leukemia	NONE	nc	ENCFF543TXB, ENCFF026ESK, ENCFF213TLT, ENCFF664UCL, ENCFF089HPB, ENCFF808DUP, ENCFF841AXV, ENCFF834UXF, ENCFF366VLE, ENCFF290YBH, ENCFF866LWU, ENCFF609JIF, ENCFF903UNS, ENCFF714HMY, ENCFF675IJS, ENCFF737OTU, ENCFF846YZP, ENCFF575VQI, ENCFF137HPM, ENCFF665EIC, ENCFF794BAP, ENCFF404IOE, ENCFF223LJT, ENCFF558YYA, ENCFF632WBF, ENCFF232WNR, ENCFF712XYW, ENCFF183DSU, ENCFF439FIP, ENCFF071ZJD, ENCFF281Q…	kd
ENCODE	K-562	blast_phase_chronic_myeloid_leukemia	ERF	kd	ENCFF887QKD, ENCFF840NZN	K-562	blast_phase_chronic_myeloid_leukemia	NONE	nc	ENCFF543TXB, ENCFF026ESK, ENCFF213TLT, ENCFF664UCL, ENCFF089HPB, ENCFF808DUP, ENCFF841AXV, ENCFF834UXF, ENCFF366VLE, ENCFF290YBH, ENCFF866LWU, ENCFF609JIF, ENCFF903UNS, ENCFF714HMY, ENCFF675IJS, ENCFF737OTU, ENCFF846YZP, ENCFF575VQI, ENCFF137HPM, ENCFF665EIC, ENCFF794BAP, ENCFF404IOE, ENCFF223LJT, ENCFF558YYA, ENCFF632WBF, ENCFF232WNR, ENCFF712XYW, ENCFF183DSU, ENCFF439FIP, ENCFF071ZJD, ENCFF281Q…	kd
ENCODE	K-562	blast_phase_chronic_myeloid_leukemia	ESF1	kd	ENCFF999NTC, ENCFF958YFK	K-562	blast_phase_chronic_myeloid_leukemia	NONE	nc	ENCFF543TXB, ENCFF026ESK, ENCFF213TLT, ENCFF664UCL, ENCFF089HPB, ENCFF808DUP, ENCFF841AXV, ENCFF834UXF, ENCFF366VLE, ENCFF290YBH, ENCFF866LWU, ENCFF609JIF, ENCFF903UNS, ENCFF714HMY, ENCFF675IJS, ENCFF737OTU, ENCFF846YZP, ENCFF575VQI, ENCFF137HPM, ENCFF665EIC, ENCFF794BAP, ENCFF404IOE, ENCFF223LJT, ENCFF558YYA, ENCFF632WBF, ENCFF232WNR, ENCFF712XYW, ENCFF183DSU, ENCFF439FIP, ENCFF071ZJD, ENCFF281Q…	kd
ENCODE	K-562	blast_phase_chronic_myeloid_leukemia	EWSR1	kd	ENCFF932BOE, ENCFF932XRR	K-562	blast_phase_chronic_myeloid_leukemia	NONE	nc	ENCFF543TXB, ENCFF026ESK, ENCFF213TLT, ENCFF664UCL, ENCFF089HPB, ENCFF808DUP, ENCFF841AXV, ENCFF834UXF, ENCFF366VLE, ENCFF290YBH, ENCFF866LWU, ENCFF609JIF, ENCFF903UNS, ENCFF714HMY, ENCFF675IJS, ENCFF737OTU, ENCFF846YZP, ENCFF575VQI, ENCFF137HPM, ENCFF665EIC, ENCFF794BAP, ENCFF404IOE, ENCFF223LJT, ENCFF558YYA, ENCFF632WBF, ENCFF232WNR, ENCFF712XYW, ENCFF183DSU, ENCFF439FIP, ENCFF071ZJD, ENCFF281Q…	kd
ENCODE	K-562	blast_phase_chronic_myeloid_leukemia	EXOSC5	kd	ENCFF182JUI, ENCFF770KDN	K-562	blast_phase_chronic_myeloid_leukemia	NONE	nc	ENCFF543TXB, ENCFF026ESK, ENCFF213TLT, ENCFF664UCL, ENCFF089HPB, ENCFF808DUP, ENCFF841AXV, ENCFF834UXF, ENCFF366VLE, ENCFF290YBH, ENCFF866LWU, ENCFF609JIF, ENCFF903UNS, ENCFF714HMY, ENCFF675IJS, ENCFF737OTU, ENCFF846YZP, ENCFF575VQI, ENCFF137HPM, ENCFF665EIC, ENCFF794BAP, ENCFF404IOE, ENCFF223LJT, ENCFF558YYA, ENCFF632WBF, ENCFF232WNR, ENCFF712XYW, ENCFF183DSU, ENCFF439FIP, ENCFF071ZJD, ENCFF281Q…	kd
ENCODE	K-562	blast_phase_chronic_myeloid_leukemia	EXOSC9	kd	ENCFF512SQM, ENCFF638RNU	K-562	blast_phase_chronic_myeloid_leukemia	NONE	nc	ENCFF543TXB, ENCFF026ESK, ENCFF213TLT, ENCFF664UCL, ENCFF089HPB, ENCFF808DUP, ENCFF841AXV, ENCFF834UXF, ENCFF366VLE, ENCFF290YBH, ENCFF866LWU, ENCFF609JIF, ENCFF903UNS, ENCFF714HMY, ENCFF675IJS, ENCFF737OTU, ENCFF846YZP, ENCFF575VQI, ENCFF137HPM, ENCFF665EIC, ENCFF794BAP, ENCFF404IOE, ENCFF223LJT, ENCFF558YYA, ENCFF632WBF, ENCFF232WNR, ENCFF712XYW, ENCFF183DSU, ENCFF439FIP, ENCFF071ZJD, ENCFF281Q…	kd
ENCODE	K-562	blast_phase_chronic_myeloid_leukemia	FAM120A	kd	ENCFF582XQN, ENCFF065SPZ	K-562	blast_phase_chronic_myeloid_leukemia	NONE	nc	ENCFF543TXB, ENCFF026ESK, ENCFF213TLT, ENCFF664UCL, ENCFF089HPB, ENCFF808DUP, ENCFF841AXV, ENCFF834UXF, ENCFF366VLE, ENCFF290YBH, ENCFF866LWU, ENCFF609JIF, ENCFF903UNS, ENCFF714HMY, ENCFF675IJS, ENCFF737OTU, ENCFF846YZP, ENCFF575VQI, ENCFF137HPM, ENCFF665EIC, ENCFF794BAP, ENCFF404IOE, ENCFF223LJT, ENCFF558YYA, ENCFF632WBF, ENCFF232WNR, ENCFF712XYW, ENCFF183DSU, ENCFF439FIP, ENCFF071ZJD, ENCFF281Q…	kd
ENCODE	K-562	blast_phase_chronic_myeloid_leukemia	FASTKD2	kd	ENCFF961OZZ, ENCFF115JEM	K-562	blast_phase_chronic_myeloid_leukemia	NONE	nc	ENCFF543TXB, ENCFF026ESK, ENCFF213TLT, ENCFF664UCL, ENCFF089HPB, ENCFF808DUP, ENCFF841AXV, ENCFF834UXF, ENCFF366VLE, ENCFF290YBH, ENCFF866LWU, ENCFF609JIF, ENCFF903UNS, ENCFF714HMY, ENCFF675IJS, ENCFF737OTU, ENCFF846YZP, ENCFF575VQI, ENCFF137HPM, ENCFF665EIC, ENCFF794BAP, ENCFF404IOE, ENCFF223LJT, ENCFF558YYA, ENCFF632WBF, ENCFF232WNR, ENCFF712XYW, ENCFF183DSU, ENCFF439FIP, ENCFF071ZJD, ENCFF281Q…	kd
ENCODE	K-562	blast_phase_chronic_myeloid_leukemia	FIP1L1	kd	ENCFF182BFT, ENCFF303LYI	K-562	blast_phase_chronic_myeloid_leukemia	NONE	nc	ENCFF543TXB, ENCFF026ESK, ENCFF213TLT, ENCFF664UCL, ENCFF089HPB, ENCFF808DUP, ENCFF841AXV, ENCFF834UXF, ENCFF366VLE, ENCFF290YBH, ENCFF866LWU, ENCFF609JIF, ENCFF903UNS, ENCFF714HMY, ENCFF675IJS, ENCFF737OTU, ENCFF846YZP, ENCFF575VQI, ENCFF137HPM, ENCFF665EIC, ENCFF794BAP, ENCFF404IOE, ENCFF223LJT, ENCFF558YYA, ENCFF632WBF, ENCFF232WNR, ENCFF712XYW, ENCFF183DSU, ENCFF439FIP, ENCFF071ZJD, ENCFF281Q…	kd
ENCODE	K-562	blast_phase_chronic_myeloid_leukemia	FKBP4	kd	ENCFF094BDF, ENCFF419GIZ	K-562	blast_phase_chronic_myeloid_leukemia	NONE	nc	ENCFF543TXB, ENCFF026ESK, ENCFF213TLT, ENCFF664UCL, ENCFF089HPB, ENCFF808DUP, ENCFF841AXV, ENCFF834UXF, ENCFF366VLE, ENCFF290YBH, ENCFF866LWU, ENCFF609JIF, ENCFF903UNS, ENCFF714HMY, ENCFF675IJS, ENCFF737OTU, ENCFF846YZP, ENCFF575VQI, ENCFF137HPM, ENCFF665EIC, ENCFF794BAP, ENCFF404IOE, ENCFF223LJT, ENCFF558YYA, ENCFF632WBF, ENCFF232WNR, ENCFF712XYW, ENCFF183DSU, ENCFF439FIP, ENCFF071ZJD, ENCFF281Q…	kd
ENCODE	K-562	blast_phase_chronic_myeloid_leukemia	FMR1	kd	ENCFF179IPO, ENCFF275UHP	K-562	blast_phase_chronic_myeloid_leukemia	NONE	nc	ENCFF543TXB, ENCFF026ESK, ENCFF213TLT, ENCFF664UCL, ENCFF089HPB, ENCFF808DUP, ENCFF841AXV, ENCFF834UXF, ENCFF366VLE, ENCFF290YBH, ENCFF866LWU, ENCFF609JIF, ENCFF903UNS, ENCFF714HMY, ENCFF675IJS, ENCFF737OTU, ENCFF846YZP, ENCFF575VQI, ENCFF137HPM, ENCFF665EIC, ENCFF794BAP, ENCFF404IOE, ENCFF223LJT, ENCFF558YYA, ENCFF632WBF, ENCFF232WNR, ENCFF712XYW, ENCFF183DSU, ENCFF439FIP, ENCFF071ZJD, ENCFF281Q…	kd
ENCODE	K-562	blast_phase_chronic_myeloid_leukemia	FOXK2	kd	ENCFF069RJT, ENCFF362JGN	K-562	blast_phase_chronic_myeloid_leukemia	NONE	nc	ENCFF543TXB, ENCFF026ESK, ENCFF213TLT, ENCFF664UCL, ENCFF089HPB, ENCFF808DUP, ENCFF841AXV, ENCFF834UXF, ENCFF366VLE, ENCFF290YBH, ENCFF866LWU, ENCFF609JIF, ENCFF903UNS, ENCFF714HMY, ENCFF675IJS, ENCFF737OTU, ENCFF846YZP, ENCFF575VQI, ENCFF137HPM, ENCFF665EIC, ENCFF794BAP, ENCFF404IOE, ENCFF223LJT, ENCFF558YYA, ENCFF632WBF, ENCFF232WNR, ENCFF712XYW, ENCFF183DSU, ENCFF439FIP, ENCFF071ZJD, ENCFF281Q…	kd
ENCODE	K-562	blast_phase_chronic_myeloid_leukemia	FOXM1	kd	ENCFF328UNL, ENCFF723WNB	K-562	blast_phase_chronic_myeloid_leukemia	NONE	nc	ENCFF543TXB, ENCFF026ESK, ENCFF213TLT, ENCFF664UCL, ENCFF089HPB, ENCFF808DUP, ENCFF841AXV, ENCFF834UXF, ENCFF366VLE, ENCFF290YBH, ENCFF866LWU, ENCFF609JIF, ENCFF903UNS, ENCFF714HMY, ENCFF675IJS, ENCFF737OTU, ENCFF846YZP, ENCFF575VQI, ENCFF137HPM, ENCFF665EIC, ENCFF794BAP, ENCFF404IOE, ENCFF223LJT, ENCFF558YYA, ENCFF632WBF, ENCFF232WNR, ENCFF712XYW, ENCFF183DSU, ENCFF439FIP, ENCFF071ZJD, ENCFF281Q…	kd
ENCODE	K-562	blast_phase_chronic_myeloid_leukemia	FTO	kd	ENCFF826FQP, ENCFF930LYD	K-562	blast_phase_chronic_myeloid_leukemia	NONE	nc	ENCFF543TXB, ENCFF026ESK, ENCFF213TLT, ENCFF664UCL, ENCFF089HPB, ENCFF808DUP, ENCFF841AXV, ENCFF834UXF, ENCFF366VLE, ENCFF290YBH, ENCFF866LWU, ENCFF609JIF, ENCFF903UNS, ENCFF714HMY, ENCFF675IJS, ENCFF737OTU, ENCFF846YZP, ENCFF575VQI, ENCFF137HPM, ENCFF665EIC, ENCFF794BAP, ENCFF404IOE, ENCFF223LJT, ENCFF558YYA, ENCFF632WBF, ENCFF232WNR, ENCFF712XYW, ENCFF183DSU, ENCFF439FIP, ENCFF071ZJD, ENCFF281Q…	kd
ENCODE	K-562	blast_phase_chronic_myeloid_leukemia	FUBP3	kd	ENCFF404FXV, ENCFF936JJF	K-562	blast_phase_chronic_myeloid_leukemia	NONE	nc	ENCFF543TXB, ENCFF026ESK, ENCFF213TLT, ENCFF664UCL, ENCFF089HPB, ENCFF808DUP, ENCFF841AXV, ENCFF834UXF, ENCFF366VLE, ENCFF290YBH, ENCFF866LWU, ENCFF609JIF, ENCFF903UNS, ENCFF714HMY, ENCFF675IJS, ENCFF737OTU, ENCFF846YZP, ENCFF575VQI, ENCFF137HPM, ENCFF665EIC, ENCFF794BAP, ENCFF404IOE, ENCFF223LJT, ENCFF558YYA, ENCFF632WBF, ENCFF232WNR, ENCFF712XYW, ENCFF183DSU, ENCFF439FIP, ENCFF071ZJD, ENCFF281Q…	kd
ENCODE	K-562	blast_phase_chronic_myeloid_leukemia	FUS	kd	ENCFF113WQQ, ENCFF290ZPK	K-562	blast_phase_chronic_myeloid_leukemia	NONE	nc	ENCFF543TXB, ENCFF026ESK, ENCFF213TLT, ENCFF664UCL, ENCFF089HPB, ENCFF808DUP, ENCFF841AXV, ENCFF834UXF, ENCFF366VLE, ENCFF290YBH, ENCFF866LWU, ENCFF609JIF, ENCFF903UNS, ENCFF714HMY, ENCFF675IJS, ENCFF737OTU, ENCFF846YZP, ENCFF575VQI, ENCFF137HPM, ENCFF665EIC, ENCFF794BAP, ENCFF404IOE, ENCFF223LJT, ENCFF558YYA, ENCFF632WBF, ENCFF232WNR, ENCFF712XYW, ENCFF183DSU, ENCFF439FIP, ENCFF071ZJD, ENCFF281Q…	kd
ENCODE	K-562	blast_phase_chronic_myeloid_leukemia	FXR1	kd	ENCFF169QHR, ENCFF994SLW	K-562	blast_phase_chronic_myeloid_leukemia	NONE	nc	ENCFF543TXB, ENCFF026ESK, ENCFF213TLT, ENCFF664UCL, ENCFF089HPB, ENCFF808DUP, ENCFF841AXV, ENCFF834UXF, ENCFF366VLE, ENCFF290YBH, ENCFF866LWU, ENCFF609JIF, ENCFF903UNS, ENCFF714HMY, ENCFF675IJS, ENCFF737OTU, ENCFF846YZP, ENCFF575VQI, ENCFF137HPM, ENCFF665EIC, ENCFF794BAP, ENCFF404IOE, ENCFF223LJT, ENCFF558YYA, ENCFF632WBF, ENCFF232WNR, ENCFF712XYW, ENCFF183DSU, ENCFF439FIP, ENCFF071ZJD, ENCFF281Q…	kd
ENCODE	K-562	blast_phase_chronic_myeloid_leukemia	FXR2	kd	ENCFF242KRA, ENCFF006ECV, ENCFF408LZU, ENCFF082WPU, ENCFF613XOT, ENCFF325EIO	K-562	blast_phase_chronic_myeloid_leukemia	NONE	nc	ENCFF543TXB, ENCFF026ESK, ENCFF213TLT, ENCFF664UCL, ENCFF089HPB, ENCFF808DUP, ENCFF841AXV, ENCFF834UXF, ENCFF366VLE, ENCFF290YBH, ENCFF866LWU, ENCFF609JIF, ENCFF903UNS, ENCFF714HMY, ENCFF675IJS, ENCFF737OTU, ENCFF846YZP, ENCFF575VQI, ENCFF137HPM, ENCFF665EIC, ENCFF794BAP, ENCFF404IOE, ENCFF223LJT, ENCFF558YYA, ENCFF632WBF, ENCFF232WNR, ENCFF712XYW, ENCFF183DSU, ENCFF439FIP, ENCFF071ZJD, ENCFF281Q…	kd
ENCODE	K-562	blast_phase_chronic_myeloid_leukemia	G3BP1	kd	ENCFF289ONV, ENCFF465MSE	K-562	blast_phase_chronic_myeloid_leukemia	NONE	nc	ENCFF543TXB, ENCFF026ESK, ENCFF213TLT, ENCFF664UCL, ENCFF089HPB, ENCFF808DUP, ENCFF841AXV, ENCFF834UXF, ENCFF366VLE, ENCFF290YBH, ENCFF866LWU, ENCFF609JIF, ENCFF903UNS, ENCFF714HMY, ENCFF675IJS, ENCFF737OTU, ENCFF846YZP, ENCFF575VQI, ENCFF137HPM, ENCFF665EIC, ENCFF794BAP, ENCFF404IOE, ENCFF223LJT, ENCFF558YYA, ENCFF632WBF, ENCFF232WNR, ENCFF712XYW, ENCFF183DSU, ENCFF439FIP, ENCFF071ZJD, ENCFF281Q…	kd
ENCODE	K-562	blast_phase_chronic_myeloid_leukemia	G3BP2	kd	ENCFF693RQR, ENCFF215PHL	K-562	blast_phase_chronic_myeloid_leukemia	NONE	nc	ENCFF543TXB, ENCFF026ESK, ENCFF213TLT, ENCFF664UCL, ENCFF089HPB, ENCFF808DUP, ENCFF841AXV, ENCFF834UXF, ENCFF366VLE, ENCFF290YBH, ENCFF866LWU, ENCFF609JIF, ENCFF903UNS, ENCFF714HMY, ENCFF675IJS, ENCFF737OTU, ENCFF846YZP, ENCFF575VQI, ENCFF137HPM, ENCFF665EIC, ENCFF794BAP, ENCFF404IOE, ENCFF223LJT, ENCFF558YYA, ENCFF632WBF, ENCFF232WNR, ENCFF712XYW, ENCFF183DSU, ENCFF439FIP, ENCFF071ZJD, ENCFF281Q…	kd
ENCODE	K-562	blast_phase_chronic_myeloid_leukemia	GATA1	kd	ENCFF301TSK, ENCFF098MXX	K-562	blast_phase_chronic_myeloid_leukemia	NONE	nc	ENCFF543TXB, ENCFF026ESK, ENCFF213TLT, ENCFF664UCL, ENCFF089HPB, ENCFF808DUP, ENCFF841AXV, ENCFF834UXF, ENCFF366VLE, ENCFF290YBH, ENCFF866LWU, ENCFF609JIF, ENCFF903UNS, ENCFF714HMY, ENCFF675IJS, ENCFF737OTU, ENCFF846YZP, ENCFF575VQI, ENCFF137HPM, ENCFF665EIC, ENCFF794BAP, ENCFF404IOE, ENCFF223LJT, ENCFF558YYA, ENCFF632WBF, ENCFF232WNR, ENCFF712XYW, ENCFF183DSU, ENCFF439FIP, ENCFF071ZJD, ENCFF281Q…	kd
ENCODE	K-562	blast_phase_chronic_myeloid_leukemia	GATA2	kd	ENCFF231OWX, ENCFF778NLI	K-562	blast_phase_chronic_myeloid_leukemia	NONE	nc	ENCFF543TXB, ENCFF026ESK, ENCFF213TLT, ENCFF664UCL, ENCFF089HPB, ENCFF808DUP, ENCFF841AXV, ENCFF834UXF, ENCFF366VLE, ENCFF290YBH, ENCFF866LWU, ENCFF609JIF, ENCFF903UNS, ENCFF714HMY, ENCFF675IJS, ENCFF737OTU, ENCFF846YZP, ENCFF575VQI, ENCFF137HPM, ENCFF665EIC, ENCFF794BAP, ENCFF404IOE, ENCFF223LJT, ENCFF558YYA, ENCFF632WBF, ENCFF232WNR, ENCFF712XYW, ENCFF183DSU, ENCFF439FIP, ENCFF071ZJD, ENCFF281Q…	kd
ENCODE	K-562	blast_phase_chronic_myeloid_leukemia	GEMIN5	kd	ENCFF748MHF, ENCFF260GWM	K-562	blast_phase_chronic_myeloid_leukemia	NONE	nc	ENCFF543TXB, ENCFF026ESK, ENCFF213TLT, ENCFF664UCL, ENCFF089HPB, ENCFF808DUP, ENCFF841AXV, ENCFF834UXF, ENCFF366VLE, ENCFF290YBH, ENCFF866LWU, ENCFF609JIF, ENCFF903UNS, ENCFF714HMY, ENCFF675IJS, ENCFF737OTU, ENCFF846YZP, ENCFF575VQI, ENCFF137HPM, ENCFF665EIC, ENCFF794BAP, ENCFF404IOE, ENCFF223LJT, ENCFF558YYA, ENCFF632WBF, ENCFF232WNR, ENCFF712XYW, ENCFF183DSU, ENCFF439FIP, ENCFF071ZJD, ENCFF281Q…	kd
ENCODE	K-562	blast_phase_chronic_myeloid_leukemia	GLRX3	kd	ENCFF976ZUF, ENCFF038FBZ	K-562	blast_phase_chronic_myeloid_leukemia	NONE	nc	ENCFF543TXB, ENCFF026ESK, ENCFF213TLT, ENCFF664UCL, ENCFF089HPB, ENCFF808DUP, ENCFF841AXV, ENCFF834UXF, ENCFF366VLE, ENCFF290YBH, ENCFF866LWU, ENCFF609JIF, ENCFF903UNS, ENCFF714HMY, ENCFF675IJS, ENCFF737OTU, ENCFF846YZP, ENCFF575VQI, ENCFF137HPM, ENCFF665EIC, ENCFF794BAP, ENCFF404IOE, ENCFF223LJT, ENCFF558YYA, ENCFF632WBF, ENCFF232WNR, ENCFF712XYW, ENCFF183DSU, ENCFF439FIP, ENCFF071ZJD, ENCFF281Q…	kd
ENCODE	K-562	blast_phase_chronic_myeloid_leukemia	GPKOW	kd	ENCFF252YLE, ENCFF106HQR	K-562	blast_phase_chronic_myeloid_leukemia	NONE	nc	ENCFF543TXB, ENCFF026ESK, ENCFF213TLT, ENCFF664UCL, ENCFF089HPB, ENCFF808DUP, ENCFF841AXV, ENCFF834UXF, ENCFF366VLE, ENCFF290YBH, ENCFF866LWU, ENCFF609JIF, ENCFF903UNS, ENCFF714HMY, ENCFF675IJS, ENCFF737OTU, ENCFF846YZP, ENCFF575VQI, ENCFF137HPM, ENCFF665EIC, ENCFF794BAP, ENCFF404IOE, ENCFF223LJT, ENCFF558YYA, ENCFF632WBF, ENCFF232WNR, ENCFF712XYW, ENCFF183DSU, ENCFF439FIP, ENCFF071ZJD, ENCFF281Q…	kd
ENCODE	K-562	blast_phase_chronic_myeloid_leukemia	GRSF1	kd	ENCFF274KVV, ENCFF032SVF	K-562	blast_phase_chronic_myeloid_leukemia	NONE	nc	ENCFF543TXB, ENCFF026ESK, ENCFF213TLT, ENCFF664UCL, ENCFF089HPB, ENCFF808DUP, ENCFF841AXV, ENCFF834UXF, ENCFF366VLE, ENCFF290YBH, ENCFF866LWU, ENCFF609JIF, ENCFF903UNS, ENCFF714HMY, ENCFF675IJS, ENCFF737OTU, ENCFF846YZP, ENCFF575VQI, ENCFF137HPM, ENCFF665EIC, ENCFF794BAP, ENCFF404IOE, ENCFF223LJT, ENCFF558YYA, ENCFF632WBF, ENCFF232WNR, ENCFF712XYW, ENCFF183DSU, ENCFF439FIP, ENCFF071ZJD, ENCFF281Q…	kd
ENCODE	K-562	blast_phase_chronic_myeloid_leukemia	GRWD1	kd	ENCFF621MTL, ENCFF248TQS	K-562	blast_phase_chronic_myeloid_leukemia	NONE	nc	ENCFF543TXB, ENCFF026ESK, ENCFF213TLT, ENCFF664UCL, ENCFF089HPB, ENCFF808DUP, ENCFF841AXV, ENCFF834UXF, ENCFF366VLE, ENCFF290YBH, ENCFF866LWU, ENCFF609JIF, ENCFF903UNS, ENCFF714HMY, ENCFF675IJS, ENCFF737OTU, ENCFF846YZP, ENCFF575VQI, ENCFF137HPM, ENCFF665EIC, ENCFF794BAP, ENCFF404IOE, ENCFF223LJT, ENCFF558YYA, ENCFF632WBF, ENCFF232WNR, ENCFF712XYW, ENCFF183DSU, ENCFF439FIP, ENCFF071ZJD, ENCFF281Q…	kd
ENCODE	K-562	blast_phase_chronic_myeloid_leukemia	GTF2F1	kd	ENCFF458EMG, ENCFF487UKP	K-562	blast_phase_chronic_myeloid_leukemia	NONE	nc	ENCFF543TXB, ENCFF026ESK, ENCFF213TLT, ENCFF664UCL, ENCFF089HPB, ENCFF808DUP, ENCFF841AXV, ENCFF834UXF, ENCFF366VLE, ENCFF290YBH, ENCFF866LWU, ENCFF609JIF, ENCFF903UNS, ENCFF714HMY, ENCFF675IJS, ENCFF737OTU, ENCFF846YZP, ENCFF575VQI, ENCFF137HPM, ENCFF665EIC, ENCFF794BAP, ENCFF404IOE, ENCFF223LJT, ENCFF558YYA, ENCFF632WBF, ENCFF232WNR, ENCFF712XYW, ENCFF183DSU, ENCFF439FIP, ENCFF071ZJD, ENCFF281Q…	kd
ENCODE	K-562	blast_phase_chronic_myeloid_leukemia	HDAC8	kd	ENCFF395OOR, ENCFF018GDN	K-562	blast_phase_chronic_myeloid_leukemia	NONE	nc	ENCFF543TXB, ENCFF026ESK, ENCFF213TLT, ENCFF664UCL, ENCFF089HPB, ENCFF808DUP, ENCFF841AXV, ENCFF834UXF, ENCFF366VLE, ENCFF290YBH, ENCFF866LWU, ENCFF609JIF, ENCFF903UNS, ENCFF714HMY, ENCFF675IJS, ENCFF737OTU, ENCFF846YZP, ENCFF575VQI, ENCFF137HPM, ENCFF665EIC, ENCFF794BAP, ENCFF404IOE, ENCFF223LJT, ENCFF558YYA, ENCFF632WBF, ENCFF232WNR, ENCFF712XYW, ENCFF183DSU, ENCFF439FIP, ENCFF071ZJD, ENCFF281Q…	kd
ENCODE	K-562	blast_phase_chronic_myeloid_leukemia	HINFP	kd	ENCFF793TRB, ENCFF098CBW	K-562	blast_phase_chronic_myeloid_leukemia	NONE	nc	ENCFF543TXB, ENCFF026ESK, ENCFF213TLT, ENCFF664UCL, ENCFF089HPB, ENCFF808DUP, ENCFF841AXV, ENCFF834UXF, ENCFF366VLE, ENCFF290YBH, ENCFF866LWU, ENCFF609JIF, ENCFF903UNS, ENCFF714HMY, ENCFF675IJS, ENCFF737OTU, ENCFF846YZP, ENCFF575VQI, ENCFF137HPM, ENCFF665EIC, ENCFF794BAP, ENCFF404IOE, ENCFF223LJT, ENCFF558YYA, ENCFF632WBF, ENCFF232WNR, ENCFF712XYW, ENCFF183DSU, ENCFF439FIP, ENCFF071ZJD, ENCFF281Q…	kd
ENCODE	K-562	blast_phase_chronic_myeloid_leukemia	HLTF	kd	ENCFF335SMR, ENCFF202UGO	K-562	blast_phase_chronic_myeloid_leukemia	NONE	nc	ENCFF543TXB, ENCFF026ESK, ENCFF213TLT, ENCFF664UCL, ENCFF089HPB, ENCFF808DUP, ENCFF841AXV, ENCFF834UXF, ENCFF366VLE, ENCFF290YBH, ENCFF866LWU, ENCFF609JIF, ENCFF903UNS, ENCFF714HMY, ENCFF675IJS, ENCFF737OTU, ENCFF846YZP, ENCFF575VQI, ENCFF137HPM, ENCFF665EIC, ENCFF794BAP, ENCFF404IOE, ENCFF223LJT, ENCFF558YYA, ENCFF632WBF, ENCFF232WNR, ENCFF712XYW, ENCFF183DSU, ENCFF439FIP, ENCFF071ZJD, ENCFF281Q…	kd
ENCODE	K-562	blast_phase_chronic_myeloid_leukemia	HMBOX1	kd	ENCFF771BUY, ENCFF964TJI	K-562	blast_phase_chronic_myeloid_leukemia	NONE	nc	ENCFF543TXB, ENCFF026ESK, ENCFF213TLT, ENCFF664UCL, ENCFF089HPB, ENCFF808DUP, ENCFF841AXV, ENCFF834UXF, ENCFF366VLE, ENCFF290YBH, ENCFF866LWU, ENCFF609JIF, ENCFF903UNS, ENCFF714HMY, ENCFF675IJS, ENCFF737OTU, ENCFF846YZP, ENCFF575VQI, ENCFF137HPM, ENCFF665EIC, ENCFF794BAP, ENCFF404IOE, ENCFF223LJT, ENCFF558YYA, ENCFF632WBF, ENCFF232WNR, ENCFF712XYW, ENCFF183DSU, ENCFF439FIP, ENCFF071ZJD, ENCFF281Q…	kd
ENCODE	K-562	blast_phase_chronic_myeloid_leukemia	HMGA1	kd	ENCFF011DUZ, ENCFF659DNA	K-562	blast_phase_chronic_myeloid_leukemia	NONE	nc	ENCFF543TXB, ENCFF026ESK, ENCFF213TLT, ENCFF664UCL, ENCFF089HPB, ENCFF808DUP, ENCFF841AXV, ENCFF834UXF, ENCFF366VLE, ENCFF290YBH, ENCFF866LWU, ENCFF609JIF, ENCFF903UNS, ENCFF714HMY, ENCFF675IJS, ENCFF737OTU, ENCFF846YZP, ENCFF575VQI, ENCFF137HPM, ENCFF665EIC, ENCFF794BAP, ENCFF404IOE, ENCFF223LJT, ENCFF558YYA, ENCFF632WBF, ENCFF232WNR, ENCFF712XYW, ENCFF183DSU, ENCFF439FIP, ENCFF071ZJD, ENCFF281Q…	kd
ENCODE	K-562	blast_phase_chronic_myeloid_leukemia	HMGB2	kd	ENCFF900HSU, ENCFF890NON	K-562	blast_phase_chronic_myeloid_leukemia	NONE	nc	ENCFF543TXB, ENCFF026ESK, ENCFF213TLT, ENCFF664UCL, ENCFF089HPB, ENCFF808DUP, ENCFF841AXV, ENCFF834UXF, ENCFF366VLE, ENCFF290YBH, ENCFF866LWU, ENCFF609JIF, ENCFF903UNS, ENCFF714HMY, ENCFF675IJS, ENCFF737OTU, ENCFF846YZP, ENCFF575VQI, ENCFF137HPM, ENCFF665EIC, ENCFF794BAP, ENCFF404IOE, ENCFF223LJT, ENCFF558YYA, ENCFF632WBF, ENCFF232WNR, ENCFF712XYW, ENCFF183DSU, ENCFF439FIP, ENCFF071ZJD, ENCFF281Q…	kd
ENCODE	K-562	blast_phase_chronic_myeloid_leukemia	HMGN1	kd	ENCFF255CBF, ENCFF304ANK	K-562	blast_phase_chronic_myeloid_leukemia	NONE	nc	ENCFF543TXB, ENCFF026ESK, ENCFF213TLT, ENCFF664UCL, ENCFF089HPB, ENCFF808DUP, ENCFF841AXV, ENCFF834UXF, ENCFF366VLE, ENCFF290YBH, ENCFF866LWU, ENCFF609JIF, ENCFF903UNS, ENCFF714HMY, ENCFF675IJS, ENCFF737OTU, ENCFF846YZP, ENCFF575VQI, ENCFF137HPM, ENCFF665EIC, ENCFF794BAP, ENCFF404IOE, ENCFF223LJT, ENCFF558YYA, ENCFF632WBF, ENCFF232WNR, ENCFF712XYW, ENCFF183DSU, ENCFF439FIP, ENCFF071ZJD, ENCFF281Q…	kd
ENCODE	K-562	blast_phase_chronic_myeloid_leukemia	HMGN2	kd	ENCFF902OLI, ENCFF652NSZ	K-562	blast_phase_chronic_myeloid_leukemia	NONE	nc	ENCFF543TXB, ENCFF026ESK, ENCFF213TLT, ENCFF664UCL, ENCFF089HPB, ENCFF808DUP, ENCFF841AXV, ENCFF834UXF, ENCFF366VLE, ENCFF290YBH, ENCFF866LWU, ENCFF609JIF, ENCFF903UNS, ENCFF714HMY, ENCFF675IJS, ENCFF737OTU, ENCFF846YZP, ENCFF575VQI, ENCFF137HPM, ENCFF665EIC, ENCFF794BAP, ENCFF404IOE, ENCFF223LJT, ENCFF558YYA, ENCFF632WBF, ENCFF232WNR, ENCFF712XYW, ENCFF183DSU, ENCFF439FIP, ENCFF071ZJD, ENCFF281Q…	kd
ENCODE	K-562	blast_phase_chronic_myeloid_leukemia	HMGN3	kd	ENCFF358CMX, ENCFF713JYY	K-562	blast_phase_chronic_myeloid_leukemia	NONE	nc	ENCFF543TXB, ENCFF026ESK, ENCFF213TLT, ENCFF664UCL, ENCFF089HPB, ENCFF808DUP, ENCFF841AXV, ENCFF834UXF, ENCFF366VLE, ENCFF290YBH, ENCFF866LWU, ENCFF609JIF, ENCFF903UNS, ENCFF714HMY, ENCFF675IJS, ENCFF737OTU, ENCFF846YZP, ENCFF575VQI, ENCFF137HPM, ENCFF665EIC, ENCFF794BAP, ENCFF404IOE, ENCFF223LJT, ENCFF558YYA, ENCFF632WBF, ENCFF232WNR, ENCFF712XYW, ENCFF183DSU, ENCFF439FIP, ENCFF071ZJD, ENCFF281Q…	kd
ENCODE	K-562	blast_phase_chronic_myeloid_leukemia	HNRNPA0	kd	ENCFF844LKH, ENCFF307AXO	K-562	blast_phase_chronic_myeloid_leukemia	NONE	nc	ENCFF543TXB, ENCFF026ESK, ENCFF213TLT, ENCFF664UCL, ENCFF089HPB, ENCFF808DUP, ENCFF841AXV, ENCFF834UXF, ENCFF366VLE, ENCFF290YBH, ENCFF866LWU, ENCFF609JIF, ENCFF903UNS, ENCFF714HMY, ENCFF675IJS, ENCFF737OTU, ENCFF846YZP, ENCFF575VQI, ENCFF137HPM, ENCFF665EIC, ENCFF794BAP, ENCFF404IOE, ENCFF223LJT, ENCFF558YYA, ENCFF632WBF, ENCFF232WNR, ENCFF712XYW, ENCFF183DSU, ENCFF439FIP, ENCFF071ZJD, ENCFF281Q…	kd
ENCODE	K-562	blast_phase_chronic_myeloid_leukemia	HNRNPA1	kd	ENCFF864FLD, ENCFF239OGJ	K-562	blast_phase_chronic_myeloid_leukemia	NONE	nc	ENCFF543TXB, ENCFF026ESK, ENCFF213TLT, ENCFF664UCL, ENCFF089HPB, ENCFF808DUP, ENCFF841AXV, ENCFF834UXF, ENCFF366VLE, ENCFF290YBH, ENCFF866LWU, ENCFF609JIF, ENCFF903UNS, ENCFF714HMY, ENCFF675IJS, ENCFF737OTU, ENCFF846YZP, ENCFF575VQI, ENCFF137HPM, ENCFF665EIC, ENCFF794BAP, ENCFF404IOE, ENCFF223LJT, ENCFF558YYA, ENCFF632WBF, ENCFF232WNR, ENCFF712XYW, ENCFF183DSU, ENCFF439FIP, ENCFF071ZJD, ENCFF281Q…	kd
ENCODE	K-562	blast_phase_chronic_myeloid_leukemia	HNRNPA2B1	kd	ENCFF849LQK, ENCFF465OIZ	K-562	blast_phase_chronic_myeloid_leukemia	NONE	nc	ENCFF543TXB, ENCFF026ESK, ENCFF213TLT, ENCFF664UCL, ENCFF089HPB, ENCFF808DUP, ENCFF841AXV, ENCFF834UXF, ENCFF366VLE, ENCFF290YBH, ENCFF866LWU, ENCFF609JIF, ENCFF903UNS, ENCFF714HMY, ENCFF675IJS, ENCFF737OTU, ENCFF846YZP, ENCFF575VQI, ENCFF137HPM, ENCFF665EIC, ENCFF794BAP, ENCFF404IOE, ENCFF223LJT, ENCFF558YYA, ENCFF632WBF, ENCFF232WNR, ENCFF712XYW, ENCFF183DSU, ENCFF439FIP, ENCFF071ZJD, ENCFF281Q…	kd
ENCODE	K-562	blast_phase_chronic_myeloid_leukemia	HNRNPAB	kd	ENCFF041UDY, ENCFF409NRX	K-562	blast_phase_chronic_myeloid_leukemia	NONE	nc	ENCFF543TXB, ENCFF026ESK, ENCFF213TLT, ENCFF664UCL, ENCFF089HPB, ENCFF808DUP, ENCFF841AXV, ENCFF834UXF, ENCFF366VLE, ENCFF290YBH, ENCFF866LWU, ENCFF609JIF, ENCFF903UNS, ENCFF714HMY, ENCFF675IJS, ENCFF737OTU, ENCFF846YZP, ENCFF575VQI, ENCFF137HPM, ENCFF665EIC, ENCFF794BAP, ENCFF404IOE, ENCFF223LJT, ENCFF558YYA, ENCFF632WBF, ENCFF232WNR, ENCFF712XYW, ENCFF183DSU, ENCFF439FIP, ENCFF071ZJD, ENCFF281Q…	kd
ENCODE	K-562	blast_phase_chronic_myeloid_leukemia	HNRNPC	kd	ENCFF198VOG, ENCFF520DWR, ENCFF662YRZ, ENCFF134HVA	K-562	blast_phase_chronic_myeloid_leukemia	NONE	nc	ENCFF543TXB, ENCFF026ESK, ENCFF213TLT, ENCFF664UCL, ENCFF089HPB, ENCFF808DUP, ENCFF841AXV, ENCFF834UXF, ENCFF366VLE, ENCFF290YBH, ENCFF866LWU, ENCFF609JIF, ENCFF903UNS, ENCFF714HMY, ENCFF675IJS, ENCFF737OTU, ENCFF846YZP, ENCFF575VQI, ENCFF137HPM, ENCFF665EIC, ENCFF794BAP, ENCFF404IOE, ENCFF223LJT, ENCFF558YYA, ENCFF632WBF, ENCFF232WNR, ENCFF712XYW, ENCFF183DSU, ENCFF439FIP, ENCFF071ZJD, ENCFF281Q…	kd
ENCODE	K-562	blast_phase_chronic_myeloid_leukemia	HNRNPF	kd	ENCFF833OZV, ENCFF478YCG, ENCFF675VSJ, ENCFF287POL	K-562	blast_phase_chronic_myeloid_leukemia	NONE	nc	ENCFF543TXB, ENCFF026ESK, ENCFF213TLT, ENCFF664UCL, ENCFF089HPB, ENCFF808DUP, ENCFF841AXV, ENCFF834UXF, ENCFF366VLE, ENCFF290YBH, ENCFF866LWU, ENCFF609JIF, ENCFF903UNS, ENCFF714HMY, ENCFF675IJS, ENCFF737OTU, ENCFF846YZP, ENCFF575VQI, ENCFF137HPM, ENCFF665EIC, ENCFF794BAP, ENCFF404IOE, ENCFF223LJT, ENCFF558YYA, ENCFF632WBF, ENCFF232WNR, ENCFF712XYW, ENCFF183DSU, ENCFF439FIP, ENCFF071ZJD, ENCFF281Q…	kd
ENCODE	K-562	blast_phase_chronic_myeloid_leukemia	HNRNPH1	kd	ENCFF709GDJ, ENCFF391OKE	K-562	blast_phase_chronic_myeloid_leukemia	NONE	nc	ENCFF543TXB, ENCFF026ESK, ENCFF213TLT, ENCFF664UCL, ENCFF089HPB, ENCFF808DUP, ENCFF841AXV, ENCFF834UXF, ENCFF366VLE, ENCFF290YBH, ENCFF866LWU, ENCFF609JIF, ENCFF903UNS, ENCFF714HMY, ENCFF675IJS, ENCFF737OTU, ENCFF846YZP, ENCFF575VQI, ENCFF137HPM, ENCFF665EIC, ENCFF794BAP, ENCFF404IOE, ENCFF223LJT, ENCFF558YYA, ENCFF632WBF, ENCFF232WNR, ENCFF712XYW, ENCFF183DSU, ENCFF439FIP, ENCFF071ZJD, ENCFF281Q…	kd
ENCODE	K-562	blast_phase_chronic_myeloid_leukemia	HNRNPK	kd	ENCFF855LBA, ENCFF130OJM	K-562	blast_phase_chronic_myeloid_leukemia	NONE	nc	ENCFF543TXB, ENCFF026ESK, ENCFF213TLT, ENCFF664UCL, ENCFF089HPB, ENCFF808DUP, ENCFF841AXV, ENCFF834UXF, ENCFF366VLE, ENCFF290YBH, ENCFF866LWU, ENCFF609JIF, ENCFF903UNS, ENCFF714HMY, ENCFF675IJS, ENCFF737OTU, ENCFF846YZP, ENCFF575VQI, ENCFF137HPM, ENCFF665EIC, ENCFF794BAP, ENCFF404IOE, ENCFF223LJT, ENCFF558YYA, ENCFF632WBF, ENCFF232WNR, ENCFF712XYW, ENCFF183DSU, ENCFF439FIP, ENCFF071ZJD, ENCFF281Q…	kd
ENCODE	K-562	blast_phase_chronic_myeloid_leukemia	HNRNPL	kd	ENCFF860FAZ, ENCFF030VKM	K-562	blast_phase_chronic_myeloid_leukemia	NONE	nc	ENCFF543TXB, ENCFF026ESK, ENCFF213TLT, ENCFF664UCL, ENCFF089HPB, ENCFF808DUP, ENCFF841AXV, ENCFF834UXF, ENCFF366VLE, ENCFF290YBH, ENCFF866LWU, ENCFF609JIF, ENCFF903UNS, ENCFF714HMY, ENCFF675IJS, ENCFF737OTU, ENCFF846YZP, ENCFF575VQI, ENCFF137HPM, ENCFF665EIC, ENCFF794BAP, ENCFF404IOE, ENCFF223LJT, ENCFF558YYA, ENCFF632WBF, ENCFF232WNR, ENCFF712XYW, ENCFF183DSU, ENCFF439FIP, ENCFF071ZJD, ENCFF281Q…	kd
ENCODE	K-562	blast_phase_chronic_myeloid_leukemia	HNRNPM	kd	ENCFF532JQW, ENCFF652HWN	K-562	blast_phase_chronic_myeloid_leukemia	NONE	nc	ENCFF543TXB, ENCFF026ESK, ENCFF213TLT, ENCFF664UCL, ENCFF089HPB, ENCFF808DUP, ENCFF841AXV, ENCFF834UXF, ENCFF366VLE, ENCFF290YBH, ENCFF866LWU, ENCFF609JIF, ENCFF903UNS, ENCFF714HMY, ENCFF675IJS, ENCFF737OTU, ENCFF846YZP, ENCFF575VQI, ENCFF137HPM, ENCFF665EIC, ENCFF794BAP, ENCFF404IOE, ENCFF223LJT, ENCFF558YYA, ENCFF632WBF, ENCFF232WNR, ENCFF712XYW, ENCFF183DSU, ENCFF439FIP, ENCFF071ZJD, ENCFF281Q…	kd
ENCODE	K-562	blast_phase_chronic_myeloid_leukemia	HNRNPU	kd	ENCFF248ZDM, ENCFF814GRY, ENCFF888EVI, ENCFF196VEP	K-562	blast_phase_chronic_myeloid_leukemia	NONE	nc	ENCFF543TXB, ENCFF026ESK, ENCFF213TLT, ENCFF664UCL, ENCFF089HPB, ENCFF808DUP, ENCFF841AXV, ENCFF834UXF, ENCFF366VLE, ENCFF290YBH, ENCFF866LWU, ENCFF609JIF, ENCFF903UNS, ENCFF714HMY, ENCFF675IJS, ENCFF737OTU, ENCFF846YZP, ENCFF575VQI, ENCFF137HPM, ENCFF665EIC, ENCFF794BAP, ENCFF404IOE, ENCFF223LJT, ENCFF558YYA, ENCFF632WBF, ENCFF232WNR, ENCFF712XYW, ENCFF183DSU, ENCFF439FIP, ENCFF071ZJD, ENCFF281Q…	kd
ENCODE	K-562	blast_phase_chronic_myeloid_leukemia	HNRNPUL1	kd	ENCFF434BTL, ENCFF307VSF	K-562	blast_phase_chronic_myeloid_leukemia	NONE	nc	ENCFF543TXB, ENCFF026ESK, ENCFF213TLT, ENCFF664UCL, ENCFF089HPB, ENCFF808DUP, ENCFF841AXV, ENCFF834UXF, ENCFF366VLE, ENCFF290YBH, ENCFF866LWU, ENCFF609JIF, ENCFF903UNS, ENCFF714HMY, ENCFF675IJS, ENCFF737OTU, ENCFF846YZP, ENCFF575VQI, ENCFF137HPM, ENCFF665EIC, ENCFF794BAP, ENCFF404IOE, ENCFF223LJT, ENCFF558YYA, ENCFF632WBF, ENCFF232WNR, ENCFF712XYW, ENCFF183DSU, ENCFF439FIP, ENCFF071ZJD, ENCFF281Q…	kd
ENCODE	K-562	blast_phase_chronic_myeloid_leukemia	HOXB4	kd	ENCFF456SUS, ENCFF269DOR	K-562	blast_phase_chronic_myeloid_leukemia	NONE	nc	ENCFF543TXB, ENCFF026ESK, ENCFF213TLT, ENCFF664UCL, ENCFF089HPB, ENCFF808DUP, ENCFF841AXV, ENCFF834UXF, ENCFF366VLE, ENCFF290YBH, ENCFF866LWU, ENCFF609JIF, ENCFF903UNS, ENCFF714HMY, ENCFF675IJS, ENCFF737OTU, ENCFF846YZP, ENCFF575VQI, ENCFF137HPM, ENCFF665EIC, ENCFF794BAP, ENCFF404IOE, ENCFF223LJT, ENCFF558YYA, ENCFF632WBF, ENCFF232WNR, ENCFF712XYW, ENCFF183DSU, ENCFF439FIP, ENCFF071ZJD, ENCFF281Q…	kd
ENCODE	K-562	blast_phase_chronic_myeloid_leukemia	HOXB9	kd	ENCFF142EUZ, ENCFF962XVC	K-562	blast_phase_chronic_myeloid_leukemia	NONE	nc	ENCFF543TXB, ENCFF026ESK, ENCFF213TLT, ENCFF664UCL, ENCFF089HPB, ENCFF808DUP, ENCFF841AXV, ENCFF834UXF, ENCFF366VLE, ENCFF290YBH, ENCFF866LWU, ENCFF609JIF, ENCFF903UNS, ENCFF714HMY, ENCFF675IJS, ENCFF737OTU, ENCFF846YZP, ENCFF575VQI, ENCFF137HPM, ENCFF665EIC, ENCFF794BAP, ENCFF404IOE, ENCFF223LJT, ENCFF558YYA, ENCFF632WBF, ENCFF232WNR, ENCFF712XYW, ENCFF183DSU, ENCFF439FIP, ENCFF071ZJD, ENCFF281Q…	kd
ENCODE	K-562	blast_phase_chronic_myeloid_leukemia	HSF1	kd	ENCFF525TCS, ENCFF233BYD	K-562	blast_phase_chronic_myeloid_leukemia	NONE	nc	ENCFF543TXB, ENCFF026ESK, ENCFF213TLT, ENCFF664UCL, ENCFF089HPB, ENCFF808DUP, ENCFF841AXV, ENCFF834UXF, ENCFF366VLE, ENCFF290YBH, ENCFF866LWU, ENCFF609JIF, ENCFF903UNS, ENCFF714HMY, ENCFF675IJS, ENCFF737OTU, ENCFF846YZP, ENCFF575VQI, ENCFF137HPM, ENCFF665EIC, ENCFF794BAP, ENCFF404IOE, ENCFF223LJT, ENCFF558YYA, ENCFF632WBF, ENCFF232WNR, ENCFF712XYW, ENCFF183DSU, ENCFF439FIP, ENCFF071ZJD, ENCFF281Q…	kd
ENCODE	K-562	blast_phase_chronic_myeloid_leukemia	HSPD1	kd	ENCFF045FHM, ENCFF145NSU	K-562	blast_phase_chronic_myeloid_leukemia	NONE	nc	ENCFF543TXB, ENCFF026ESK, ENCFF213TLT, ENCFF664UCL, ENCFF089HPB, ENCFF808DUP, ENCFF841AXV, ENCFF834UXF, ENCFF366VLE, ENCFF290YBH, ENCFF866LWU, ENCFF609JIF, ENCFF903UNS, ENCFF714HMY, ENCFF675IJS, ENCFF737OTU, ENCFF846YZP, ENCFF575VQI, ENCFF137HPM, ENCFF665EIC, ENCFF794BAP, ENCFF404IOE, ENCFF223LJT, ENCFF558YYA, ENCFF632WBF, ENCFF232WNR, ENCFF712XYW, ENCFF183DSU, ENCFF439FIP, ENCFF071ZJD, ENCFF281Q…	kd
ENCODE	K-562	blast_phase_chronic_myeloid_leukemia	IGF2BP1	kd	ENCFF988JDA, ENCFF935VKY, ENCFF887SUS, ENCFF214ZXS	K-562	blast_phase_chronic_myeloid_leukemia	NONE	nc	ENCFF543TXB, ENCFF026ESK, ENCFF213TLT, ENCFF664UCL, ENCFF089HPB, ENCFF808DUP, ENCFF841AXV, ENCFF834UXF, ENCFF366VLE, ENCFF290YBH, ENCFF866LWU, ENCFF609JIF, ENCFF903UNS, ENCFF714HMY, ENCFF675IJS, ENCFF737OTU, ENCFF846YZP, ENCFF575VQI, ENCFF137HPM, ENCFF665EIC, ENCFF794BAP, ENCFF404IOE, ENCFF223LJT, ENCFF558YYA, ENCFF632WBF, ENCFF232WNR, ENCFF712XYW, ENCFF183DSU, ENCFF439FIP, ENCFF071ZJD, ENCFF281Q…	kd
ENCODE	K-562	blast_phase_chronic_myeloid_leukemia	IGF2BP2	kd	ENCFF149YUZ, ENCFF317QIA	K-562	blast_phase_chronic_myeloid_leukemia	NONE	nc	ENCFF543TXB, ENCFF026ESK, ENCFF213TLT, ENCFF664UCL, ENCFF089HPB, ENCFF808DUP, ENCFF841AXV, ENCFF834UXF, ENCFF366VLE, ENCFF290YBH, ENCFF866LWU, ENCFF609JIF, ENCFF903UNS, ENCFF714HMY, ENCFF675IJS, ENCFF737OTU, ENCFF846YZP, ENCFF575VQI, ENCFF137HPM, ENCFF665EIC, ENCFF794BAP, ENCFF404IOE, ENCFF223LJT, ENCFF558YYA, ENCFF632WBF, ENCFF232WNR, ENCFF712XYW, ENCFF183DSU, ENCFF439FIP, ENCFF071ZJD, ENCFF281Q…	kd
ENCODE	K-562	blast_phase_chronic_myeloid_leukemia	IGF2BP3	kd	ENCFF484YEW, ENCFF190HHW, ENCFF505EVX, ENCFF495MFY	K-562	blast_phase_chronic_myeloid_leukemia	NONE	nc	ENCFF543TXB, ENCFF026ESK, ENCFF213TLT, ENCFF664UCL, ENCFF089HPB, ENCFF808DUP, ENCFF841AXV, ENCFF834UXF, ENCFF366VLE, ENCFF290YBH, ENCFF866LWU, ENCFF609JIF, ENCFF903UNS, ENCFF714HMY, ENCFF675IJS, ENCFF737OTU, ENCFF846YZP, ENCFF575VQI, ENCFF137HPM, ENCFF665EIC, ENCFF794BAP, ENCFF404IOE, ENCFF223LJT, ENCFF558YYA, ENCFF632WBF, ENCFF232WNR, ENCFF712XYW, ENCFF183DSU, ENCFF439FIP, ENCFF071ZJD, ENCFF281Q…	kd
ENCODE	K-562	blast_phase_chronic_myeloid_leukemia	ILF2	kd	ENCFF389KSL, ENCFF816QJL, ENCFF043DZP, ENCFF742WNX	K-562	blast_phase_chronic_myeloid_leukemia	NONE	nc	ENCFF543TXB, ENCFF026ESK, ENCFF213TLT, ENCFF664UCL, ENCFF089HPB, ENCFF808DUP, ENCFF841AXV, ENCFF834UXF, ENCFF366VLE, ENCFF290YBH, ENCFF866LWU, ENCFF609JIF, ENCFF903UNS, ENCFF714HMY, ENCFF675IJS, ENCFF737OTU, ENCFF846YZP, ENCFF575VQI, ENCFF137HPM, ENCFF665EIC, ENCFF794BAP, ENCFF404IOE, ENCFF223LJT, ENCFF558YYA, ENCFF632WBF, ENCFF232WNR, ENCFF712XYW, ENCFF183DSU, ENCFF439FIP, ENCFF071ZJD, ENCFF281Q…	kd
ENCODE	K-562	blast_phase_chronic_myeloid_leukemia	ILF3	kd	ENCFF153BJQ, ENCFF845BGZ	K-562	blast_phase_chronic_myeloid_leukemia	NONE	nc	ENCFF543TXB, ENCFF026ESK, ENCFF213TLT, ENCFF664UCL, ENCFF089HPB, ENCFF808DUP, ENCFF841AXV, ENCFF834UXF, ENCFF366VLE, ENCFF290YBH, ENCFF866LWU, ENCFF609JIF, ENCFF903UNS, ENCFF714HMY, ENCFF675IJS, ENCFF737OTU, ENCFF846YZP, ENCFF575VQI, ENCFF137HPM, ENCFF665EIC, ENCFF794BAP, ENCFF404IOE, ENCFF223LJT, ENCFF558YYA, ENCFF632WBF, ENCFF232WNR, ENCFF712XYW, ENCFF183DSU, ENCFF439FIP, ENCFF071ZJD, ENCFF281Q…	kd
ENCODE	K-562	blast_phase_chronic_myeloid_leukemia	JUND	kd	ENCFF725VDN, ENCFF068OFG	K-562	blast_phase_chronic_myeloid_leukemia	NONE	nc	ENCFF543TXB, ENCFF026ESK, ENCFF213TLT, ENCFF664UCL, ENCFF089HPB, ENCFF808DUP, ENCFF841AXV, ENCFF834UXF, ENCFF366VLE, ENCFF290YBH, ENCFF866LWU, ENCFF609JIF, ENCFF903UNS, ENCFF714HMY, ENCFF675IJS, ENCFF737OTU, ENCFF846YZP, ENCFF575VQI, ENCFF137HPM, ENCFF665EIC, ENCFF794BAP, ENCFF404IOE, ENCFF223LJT, ENCFF558YYA, ENCFF632WBF, ENCFF232WNR, ENCFF712XYW, ENCFF183DSU, ENCFF439FIP, ENCFF071ZJD, ENCFF281Q…	kd
ENCODE	K-562	blast_phase_chronic_myeloid_leukemia	KAT2B	kd	ENCFF119DYD, ENCFF968RMC	K-562	blast_phase_chronic_myeloid_leukemia	NONE	nc	ENCFF543TXB, ENCFF026ESK, ENCFF213TLT, ENCFF664UCL, ENCFF089HPB, ENCFF808DUP, ENCFF841AXV, ENCFF834UXF, ENCFF366VLE, ENCFF290YBH, ENCFF866LWU, ENCFF609JIF, ENCFF903UNS, ENCFF714HMY, ENCFF675IJS, ENCFF737OTU, ENCFF846YZP, ENCFF575VQI, ENCFF137HPM, ENCFF665EIC, ENCFF794BAP, ENCFF404IOE, ENCFF223LJT, ENCFF558YYA, ENCFF632WBF, ENCFF232WNR, ENCFF712XYW, ENCFF183DSU, ENCFF439FIP, ENCFF071ZJD, ENCFF281Q…	kd
ENCODE	K-562	blast_phase_chronic_myeloid_leukemia	KHDRBS1	kd	ENCFF123QMS, ENCFF513PKE	K-562	blast_phase_chronic_myeloid_leukemia	NONE	nc	ENCFF543TXB, ENCFF026ESK, ENCFF213TLT, ENCFF664UCL, ENCFF089HPB, ENCFF808DUP, ENCFF841AXV, ENCFF834UXF, ENCFF366VLE, ENCFF290YBH, ENCFF866LWU, ENCFF609JIF, ENCFF903UNS, ENCFF714HMY, ENCFF675IJS, ENCFF737OTU, ENCFF846YZP, ENCFF575VQI, ENCFF137HPM, ENCFF665EIC, ENCFF794BAP, ENCFF404IOE, ENCFF223LJT, ENCFF558YYA, ENCFF632WBF, ENCFF232WNR, ENCFF712XYW, ENCFF183DSU, ENCFF439FIP, ENCFF071ZJD, ENCFF281Q…	kd
ENCODE	K-562	blast_phase_chronic_myeloid_leukemia	KHSRP	kd	ENCFF429ODN, ENCFF439UJR, ENCFF883SCU, ENCFF364KZC	K-562	blast_phase_chronic_myeloid_leukemia	NONE	nc	ENCFF543TXB, ENCFF026ESK, ENCFF213TLT, ENCFF664UCL, ENCFF089HPB, ENCFF808DUP, ENCFF841AXV, ENCFF834UXF, ENCFF366VLE, ENCFF290YBH, ENCFF866LWU, ENCFF609JIF, ENCFF903UNS, ENCFF714HMY, ENCFF675IJS, ENCFF737OTU, ENCFF846YZP, ENCFF575VQI, ENCFF137HPM, ENCFF665EIC, ENCFF794BAP, ENCFF404IOE, ENCFF223LJT, ENCFF558YYA, ENCFF632WBF, ENCFF232WNR, ENCFF712XYW, ENCFF183DSU, ENCFF439FIP, ENCFF071ZJD, ENCFF281Q…	kd
ENCODE	K-562	blast_phase_chronic_myeloid_leukemia	KIF1C	kd	ENCFF187UQS, ENCFF923VNR	K-562	blast_phase_chronic_myeloid_leukemia	NONE	nc	ENCFF543TXB, ENCFF026ESK, ENCFF213TLT, ENCFF664UCL, ENCFF089HPB, ENCFF808DUP, ENCFF841AXV, ENCFF834UXF, ENCFF366VLE, ENCFF290YBH, ENCFF866LWU, ENCFF609JIF, ENCFF903UNS, ENCFF714HMY, ENCFF675IJS, ENCFF737OTU, ENCFF846YZP, ENCFF575VQI, ENCFF137HPM, ENCFF665EIC, ENCFF794BAP, ENCFF404IOE, ENCFF223LJT, ENCFF558YYA, ENCFF632WBF, ENCFF232WNR, ENCFF712XYW, ENCFF183DSU, ENCFF439FIP, ENCFF071ZJD, ENCFF281Q…	kd
ENCODE	K-562	blast_phase_chronic_myeloid_leukemia	KLF2	kd	ENCFF238VSO, ENCFF854HMM	K-562	blast_phase_chronic_myeloid_leukemia	NONE	nc	ENCFF543TXB, ENCFF026ESK, ENCFF213TLT, ENCFF664UCL, ENCFF089HPB, ENCFF808DUP, ENCFF841AXV, ENCFF834UXF, ENCFF366VLE, ENCFF290YBH, ENCFF866LWU, ENCFF609JIF, ENCFF903UNS, ENCFF714HMY, ENCFF675IJS, ENCFF737OTU, ENCFF846YZP, ENCFF575VQI, ENCFF137HPM, ENCFF665EIC, ENCFF794BAP, ENCFF404IOE, ENCFF223LJT, ENCFF558YYA, ENCFF632WBF, ENCFF232WNR, ENCFF712XYW, ENCFF183DSU, ENCFF439FIP, ENCFF071ZJD, ENCFF281Q…	kd
ENCODE	K-562	blast_phase_chronic_myeloid_leukemia	KRR1	kd	ENCFF186TZW, ENCFF954JWB	K-562	blast_phase_chronic_myeloid_leukemia	NONE	nc	ENCFF543TXB, ENCFF026ESK, ENCFF213TLT, ENCFF664UCL, ENCFF089HPB, ENCFF808DUP, ENCFF841AXV, ENCFF834UXF, ENCFF366VLE, ENCFF290YBH, ENCFF866LWU, ENCFF609JIF, ENCFF903UNS, ENCFF714HMY, ENCFF675IJS, ENCFF737OTU, ENCFF846YZP, ENCFF575VQI, ENCFF137HPM, ENCFF665EIC, ENCFF794BAP, ENCFF404IOE, ENCFF223LJT, ENCFF558YYA, ENCFF632WBF, ENCFF232WNR, ENCFF712XYW, ENCFF183DSU, ENCFF439FIP, ENCFF071ZJD, ENCFF281Q…	kd
ENCODE	K-562	blast_phase_chronic_myeloid_leukemia	LARP4	kd	ENCFF966KKU, ENCFF270MZF	K-562	blast_phase_chronic_myeloid_leukemia	NONE	nc	ENCFF543TXB, ENCFF026ESK, ENCFF213TLT, ENCFF664UCL, ENCFF089HPB, ENCFF808DUP, ENCFF841AXV, ENCFF834UXF, ENCFF366VLE, ENCFF290YBH, ENCFF866LWU, ENCFF609JIF, ENCFF903UNS, ENCFF714HMY, ENCFF675IJS, ENCFF737OTU, ENCFF846YZP, ENCFF575VQI, ENCFF137HPM, ENCFF665EIC, ENCFF794BAP, ENCFF404IOE, ENCFF223LJT, ENCFF558YYA, ENCFF632WBF, ENCFF232WNR, ENCFF712XYW, ENCFF183DSU, ENCFF439FIP, ENCFF071ZJD, ENCFF281Q…	kd
ENCODE	K-562	blast_phase_chronic_myeloid_leukemia	LARP7	kd	ENCFF180DTK, ENCFF501PSF	K-562	blast_phase_chronic_myeloid_leukemia	NONE	nc	ENCFF543TXB, ENCFF026ESK, ENCFF213TLT, ENCFF664UCL, ENCFF089HPB, ENCFF808DUP, ENCFF841AXV, ENCFF834UXF, ENCFF366VLE, ENCFF290YBH, ENCFF866LWU, ENCFF609JIF, ENCFF903UNS, ENCFF714HMY, ENCFF675IJS, ENCFF737OTU, ENCFF846YZP, ENCFF575VQI, ENCFF137HPM, ENCFF665EIC, ENCFF794BAP, ENCFF404IOE, ENCFF223LJT, ENCFF558YYA, ENCFF632WBF, ENCFF232WNR, ENCFF712XYW, ENCFF183DSU, ENCFF439FIP, ENCFF071ZJD, ENCFF281Q…	kd
ENCODE	K-562	blast_phase_chronic_myeloid_leukemia	LDB1	kd	ENCFF310SEU, ENCFF551LQB	K-562	blast_phase_chronic_myeloid_leukemia	NONE	nc	ENCFF543TXB, ENCFF026ESK, ENCFF213TLT, ENCFF664UCL, ENCFF089HPB, ENCFF808DUP, ENCFF841AXV, ENCFF834UXF, ENCFF366VLE, ENCFF290YBH, ENCFF866LWU, ENCFF609JIF, ENCFF903UNS, ENCFF714HMY, ENCFF675IJS, ENCFF737OTU, ENCFF846YZP, ENCFF575VQI, ENCFF137HPM, ENCFF665EIC, ENCFF794BAP, ENCFF404IOE, ENCFF223LJT, ENCFF558YYA, ENCFF632WBF, ENCFF232WNR, ENCFF712XYW, ENCFF183DSU, ENCFF439FIP, ENCFF071ZJD, ENCFF281Q…	kd
ENCODE	K-562	blast_phase_chronic_myeloid_leukemia	LIN28B	kd	ENCFF046JGX, ENCFF162XOO	K-562	blast_phase_chronic_myeloid_leukemia	NONE	nc	ENCFF543TXB, ENCFF026ESK, ENCFF213TLT, ENCFF664UCL, ENCFF089HPB, ENCFF808DUP, ENCFF841AXV, ENCFF834UXF, ENCFF366VLE, ENCFF290YBH, ENCFF866LWU, ENCFF609JIF, ENCFF903UNS, ENCFF714HMY, ENCFF675IJS, ENCFF737OTU, ENCFF846YZP, ENCFF575VQI, ENCFF137HPM, ENCFF665EIC, ENCFF794BAP, ENCFF404IOE, ENCFF223LJT, ENCFF558YYA, ENCFF632WBF, ENCFF232WNR, ENCFF712XYW, ENCFF183DSU, ENCFF439FIP, ENCFF071ZJD, ENCFF281Q…	kd
ENCODE	K-562	blast_phase_chronic_myeloid_leukemia	LMNA	kd	ENCFF800AJC, ENCFF412WHD	K-562	blast_phase_chronic_myeloid_leukemia	NONE	nc	ENCFF543TXB, ENCFF026ESK, ENCFF213TLT, ENCFF664UCL, ENCFF089HPB, ENCFF808DUP, ENCFF841AXV, ENCFF834UXF, ENCFF366VLE, ENCFF290YBH, ENCFF866LWU, ENCFF609JIF, ENCFF903UNS, ENCFF714HMY, ENCFF675IJS, ENCFF737OTU, ENCFF846YZP, ENCFF575VQI, ENCFF137HPM, ENCFF665EIC, ENCFF794BAP, ENCFF404IOE, ENCFF223LJT, ENCFF558YYA, ENCFF632WBF, ENCFF232WNR, ENCFF712XYW, ENCFF183DSU, ENCFF439FIP, ENCFF071ZJD, ENCFF281Q…	kd
ENCODE	K-562	blast_phase_chronic_myeloid_leukemia	LMNB1	kd	ENCFF205UWK, ENCFF273ERH	K-562	blast_phase_chronic_myeloid_leukemia	NONE	nc	ENCFF543TXB, ENCFF026ESK, ENCFF213TLT, ENCFF664UCL, ENCFF089HPB, ENCFF808DUP, ENCFF841AXV, ENCFF834UXF, ENCFF366VLE, ENCFF290YBH, ENCFF866LWU, ENCFF609JIF, ENCFF903UNS, ENCFF714HMY, ENCFF675IJS, ENCFF737OTU, ENCFF846YZP, ENCFF575VQI, ENCFF137HPM, ENCFF665EIC, ENCFF794BAP, ENCFF404IOE, ENCFF223LJT, ENCFF558YYA, ENCFF632WBF, ENCFF232WNR, ENCFF712XYW, ENCFF183DSU, ENCFF439FIP, ENCFF071ZJD, ENCFF281Q…	kd
ENCODE	K-562	blast_phase_chronic_myeloid_leukemia	LMNB2	kd	ENCFF157XSF, ENCFF097WTI	K-562	blast_phase_chronic_myeloid_leukemia	NONE	nc	ENCFF543TXB, ENCFF026ESK, ENCFF213TLT, ENCFF664UCL, ENCFF089HPB, ENCFF808DUP, ENCFF841AXV, ENCFF834UXF, ENCFF366VLE, ENCFF290YBH, ENCFF866LWU, ENCFF609JIF, ENCFF903UNS, ENCFF714HMY, ENCFF675IJS, ENCFF737OTU, ENCFF846YZP, ENCFF575VQI, ENCFF137HPM, ENCFF665EIC, ENCFF794BAP, ENCFF404IOE, ENCFF223LJT, ENCFF558YYA, ENCFF632WBF, ENCFF232WNR, ENCFF712XYW, ENCFF183DSU, ENCFF439FIP, ENCFF071ZJD, ENCFF281Q…	kd
ENCODE	K-562	blast_phase_chronic_myeloid_leukemia	LSM11	kd	ENCFF471TUM, ENCFF125PWT	K-562	blast_phase_chronic_myeloid_leukemia	NONE	nc	ENCFF543TXB, ENCFF026ESK, ENCFF213TLT, ENCFF664UCL, ENCFF089HPB, ENCFF808DUP, ENCFF841AXV, ENCFF834UXF, ENCFF366VLE, ENCFF290YBH, ENCFF866LWU, ENCFF609JIF, ENCFF903UNS, ENCFF714HMY, ENCFF675IJS, ENCFF737OTU, ENCFF846YZP, ENCFF575VQI, ENCFF137HPM, ENCFF665EIC, ENCFF794BAP, ENCFF404IOE, ENCFF223LJT, ENCFF558YYA, ENCFF632WBF, ENCFF232WNR, ENCFF712XYW, ENCFF183DSU, ENCFF439FIP, ENCFF071ZJD, ENCFF281Q…	kd
ENCODE	K-562	blast_phase_chronic_myeloid_leukemia	MAF1	kd	ENCFF118ETR, ENCFF668BZX	K-562	blast_phase_chronic_myeloid_leukemia	NONE	nc	ENCFF543TXB, ENCFF026ESK, ENCFF213TLT, ENCFF664UCL, ENCFF089HPB, ENCFF808DUP, ENCFF841AXV, ENCFF834UXF, ENCFF366VLE, ENCFF290YBH, ENCFF866LWU, ENCFF609JIF, ENCFF903UNS, ENCFF714HMY, ENCFF675IJS, ENCFF737OTU, ENCFF846YZP, ENCFF575VQI, ENCFF137HPM, ENCFF665EIC, ENCFF794BAP, ENCFF404IOE, ENCFF223LJT, ENCFF558YYA, ENCFF632WBF, ENCFF232WNR, ENCFF712XYW, ENCFF183DSU, ENCFF439FIP, ENCFF071ZJD, ENCFF281Q…	kd
ENCODE	K-562	blast_phase_chronic_myeloid_leukemia	MAFG	kd	ENCFF499PVD, ENCFF827MVQ	K-562	blast_phase_chronic_myeloid_leukemia	NONE	nc	ENCFF543TXB, ENCFF026ESK, ENCFF213TLT, ENCFF664UCL, ENCFF089HPB, ENCFF808DUP, ENCFF841AXV, ENCFF834UXF, ENCFF366VLE, ENCFF290YBH, ENCFF866LWU, ENCFF609JIF, ENCFF903UNS, ENCFF714HMY, ENCFF675IJS, ENCFF737OTU, ENCFF846YZP, ENCFF575VQI, ENCFF137HPM, ENCFF665EIC, ENCFF794BAP, ENCFF404IOE, ENCFF223LJT, ENCFF558YYA, ENCFF632WBF, ENCFF232WNR, ENCFF712XYW, ENCFF183DSU, ENCFF439FIP, ENCFF071ZJD, ENCFF281Q…	kd
ENCODE	K-562	blast_phase_chronic_myeloid_leukemia	MAFK	kd	ENCFF848TKB, ENCFF595QDW	K-562	blast_phase_chronic_myeloid_leukemia	NONE	nc	ENCFF543TXB, ENCFF026ESK, ENCFF213TLT, ENCFF664UCL, ENCFF089HPB, ENCFF808DUP, ENCFF841AXV, ENCFF834UXF, ENCFF366VLE, ENCFF290YBH, ENCFF866LWU, ENCFF609JIF, ENCFF903UNS, ENCFF714HMY, ENCFF675IJS, ENCFF737OTU, ENCFF846YZP, ENCFF575VQI, ENCFF137HPM, ENCFF665EIC, ENCFF794BAP, ENCFF404IOE, ENCFF223LJT, ENCFF558YYA, ENCFF632WBF, ENCFF232WNR, ENCFF712XYW, ENCFF183DSU, ENCFF439FIP, ENCFF071ZJD, ENCFF281Q…	kd
ENCODE	K-562	blast_phase_chronic_myeloid_leukemia	MAGOH	kd	ENCFF593VEX, ENCFF711OVI	K-562	blast_phase_chronic_myeloid_leukemia	NONE	nc	ENCFF543TXB, ENCFF026ESK, ENCFF213TLT, ENCFF664UCL, ENCFF089HPB, ENCFF808DUP, ENCFF841AXV, ENCFF834UXF, ENCFF366VLE, ENCFF290YBH, ENCFF866LWU, ENCFF609JIF, ENCFF903UNS, ENCFF714HMY, ENCFF675IJS, ENCFF737OTU, ENCFF846YZP, ENCFF575VQI, ENCFF137HPM, ENCFF665EIC, ENCFF794BAP, ENCFF404IOE, ENCFF223LJT, ENCFF558YYA, ENCFF632WBF, ENCFF232WNR, ENCFF712XYW, ENCFF183DSU, ENCFF439FIP, ENCFF071ZJD, ENCFF281Q…	kd
ENCODE	K-562	blast_phase_chronic_myeloid_leukemia	MAK16	kd	ENCFF512GOJ, ENCFF136BCN	K-562	blast_phase_chronic_myeloid_leukemia	NONE	nc	ENCFF543TXB, ENCFF026ESK, ENCFF213TLT, ENCFF664UCL, ENCFF089HPB, ENCFF808DUP, ENCFF841AXV, ENCFF834UXF, ENCFF366VLE, ENCFF290YBH, ENCFF866LWU, ENCFF609JIF, ENCFF903UNS, ENCFF714HMY, ENCFF675IJS, ENCFF737OTU, ENCFF846YZP, ENCFF575VQI, ENCFF137HPM, ENCFF665EIC, ENCFF794BAP, ENCFF404IOE, ENCFF223LJT, ENCFF558YYA, ENCFF632WBF, ENCFF232WNR, ENCFF712XYW, ENCFF183DSU, ENCFF439FIP, ENCFF071ZJD, ENCFF281Q…	kd
ENCODE	K-562	blast_phase_chronic_myeloid_leukemia	MATR3	kd	ENCFF734AEA, ENCFF825RFE	K-562	blast_phase_chronic_myeloid_leukemia	NONE	nc	ENCFF543TXB, ENCFF026ESK, ENCFF213TLT, ENCFF664UCL, ENCFF089HPB, ENCFF808DUP, ENCFF841AXV, ENCFF834UXF, ENCFF366VLE, ENCFF290YBH, ENCFF866LWU, ENCFF609JIF, ENCFF903UNS, ENCFF714HMY, ENCFF675IJS, ENCFF737OTU, ENCFF846YZP, ENCFF575VQI, ENCFF137HPM, ENCFF665EIC, ENCFF794BAP, ENCFF404IOE, ENCFF223LJT, ENCFF558YYA, ENCFF632WBF, ENCFF232WNR, ENCFF712XYW, ENCFF183DSU, ENCFF439FIP, ENCFF071ZJD, ENCFF281Q…	kd
ENCODE	K-562	blast_phase_chronic_myeloid_leukemia	MAX	kd	ENCFF435MLJ, ENCFF298LSH	K-562	blast_phase_chronic_myeloid_leukemia	NONE	nc	ENCFF543TXB, ENCFF026ESK, ENCFF213TLT, ENCFF664UCL, ENCFF089HPB, ENCFF808DUP, ENCFF841AXV, ENCFF834UXF, ENCFF366VLE, ENCFF290YBH, ENCFF866LWU, ENCFF609JIF, ENCFF903UNS, ENCFF714HMY, ENCFF675IJS, ENCFF737OTU, ENCFF846YZP, ENCFF575VQI, ENCFF137HPM, ENCFF665EIC, ENCFF794BAP, ENCFF404IOE, ENCFF223LJT, ENCFF558YYA, ENCFF632WBF, ENCFF232WNR, ENCFF712XYW, ENCFF183DSU, ENCFF439FIP, ENCFF071ZJD, ENCFF281Q…	kd
ENCODE	K-562	blast_phase_chronic_myeloid_leukemia	MAZ	kd	ENCFF464MQB, ENCFF517WDW, ENCFF064FJU	K-562	blast_phase_chronic_myeloid_leukemia	NONE	nc	ENCFF543TXB, ENCFF026ESK, ENCFF213TLT, ENCFF664UCL, ENCFF089HPB, ENCFF808DUP, ENCFF841AXV, ENCFF834UXF, ENCFF366VLE, ENCFF290YBH, ENCFF866LWU, ENCFF609JIF, ENCFF903UNS, ENCFF714HMY, ENCFF675IJS, ENCFF737OTU, ENCFF846YZP, ENCFF575VQI, ENCFF137HPM, ENCFF665EIC, ENCFF794BAP, ENCFF404IOE, ENCFF223LJT, ENCFF558YYA, ENCFF632WBF, ENCFF232WNR, ENCFF712XYW, ENCFF183DSU, ENCFF439FIP, ENCFF071ZJD, ENCFF281Q…	kd
ENCODE	K-562	blast_phase_chronic_myeloid_leukemia	MBNL1	kd	ENCFF505FJR, ENCFF870TBS	K-562	blast_phase_chronic_myeloid_leukemia	NONE	nc	ENCFF543TXB, ENCFF026ESK, ENCFF213TLT, ENCFF664UCL, ENCFF089HPB, ENCFF808DUP, ENCFF841AXV, ENCFF834UXF, ENCFF366VLE, ENCFF290YBH, ENCFF866LWU, ENCFF609JIF, ENCFF903UNS, ENCFF714HMY, ENCFF675IJS, ENCFF737OTU, ENCFF846YZP, ENCFF575VQI, ENCFF137HPM, ENCFF665EIC, ENCFF794BAP, ENCFF404IOE, ENCFF223LJT, ENCFF558YYA, ENCFF632WBF, ENCFF232WNR, ENCFF712XYW, ENCFF183DSU, ENCFF439FIP, ENCFF071ZJD, ENCFF281Q…	kd
ENCODE	K-562	blast_phase_chronic_myeloid_leukemia	MEIS2	kd	ENCFF390FVE, ENCFF281NLN	K-562	blast_phase_chronic_myeloid_leukemia	NONE	nc	ENCFF543TXB, ENCFF026ESK, ENCFF213TLT, ENCFF664UCL, ENCFF089HPB, ENCFF808DUP, ENCFF841AXV, ENCFF834UXF, ENCFF366VLE, ENCFF290YBH, ENCFF866LWU, ENCFF609JIF, ENCFF903UNS, ENCFF714HMY, ENCFF675IJS, ENCFF737OTU, ENCFF846YZP, ENCFF575VQI, ENCFF137HPM, ENCFF665EIC, ENCFF794BAP, ENCFF404IOE, ENCFF223LJT, ENCFF558YYA, ENCFF632WBF, ENCFF232WNR, ENCFF712XYW, ENCFF183DSU, ENCFF439FIP, ENCFF071ZJD, ENCFF281Q…	kd
ENCODE	K-562	blast_phase_chronic_myeloid_leukemia	METAP2	kd	ENCFF584UNY, ENCFF953MRF	K-562	blast_phase_chronic_myeloid_leukemia	NONE	nc	ENCFF543TXB, ENCFF026ESK, ENCFF213TLT, ENCFF664UCL, ENCFF089HPB, ENCFF808DUP, ENCFF841AXV, ENCFF834UXF, ENCFF366VLE, ENCFF290YBH, ENCFF866LWU, ENCFF609JIF, ENCFF903UNS, ENCFF714HMY, ENCFF675IJS, ENCFF737OTU, ENCFF846YZP, ENCFF575VQI, ENCFF137HPM, ENCFF665EIC, ENCFF794BAP, ENCFF404IOE, ENCFF223LJT, ENCFF558YYA, ENCFF632WBF, ENCFF232WNR, ENCFF712XYW, ENCFF183DSU, ENCFF439FIP, ENCFF071ZJD, ENCFF281Q…	kd
ENCODE	K-562	blast_phase_chronic_myeloid_leukemia	MITF	kd	ENCFF527NNN, ENCFF021DHE	K-562	blast_phase_chronic_myeloid_leukemia	NONE	nc	ENCFF543TXB, ENCFF026ESK, ENCFF213TLT, ENCFF664UCL, ENCFF089HPB, ENCFF808DUP, ENCFF841AXV, ENCFF834UXF, ENCFF366VLE, ENCFF290YBH, ENCFF866LWU, ENCFF609JIF, ENCFF903UNS, ENCFF714HMY, ENCFF675IJS, ENCFF737OTU, ENCFF846YZP, ENCFF575VQI, ENCFF137HPM, ENCFF665EIC, ENCFF794BAP, ENCFF404IOE, ENCFF223LJT, ENCFF558YYA, ENCFF632WBF, ENCFF232WNR, ENCFF712XYW, ENCFF183DSU, ENCFF439FIP, ENCFF071ZJD, ENCFF281Q…	kd
ENCODE	K-562	blast_phase_chronic_myeloid_leukemia	MSI2	kd	ENCFF136KLB, ENCFF232EKO	K-562	blast_phase_chronic_myeloid_leukemia	NONE	nc	ENCFF543TXB, ENCFF026ESK, ENCFF213TLT, ENCFF664UCL, ENCFF089HPB, ENCFF808DUP, ENCFF841AXV, ENCFF834UXF, ENCFF366VLE, ENCFF290YBH, ENCFF866LWU, ENCFF609JIF, ENCFF903UNS, ENCFF714HMY, ENCFF675IJS, ENCFF737OTU, ENCFF846YZP, ENCFF575VQI, ENCFF137HPM, ENCFF665EIC, ENCFF794BAP, ENCFF404IOE, ENCFF223LJT, ENCFF558YYA, ENCFF632WBF, ENCFF232WNR, ENCFF712XYW, ENCFF183DSU, ENCFF439FIP, ENCFF071ZJD, ENCFF281Q…	kd
ENCODE	K-562	blast_phase_chronic_myeloid_leukemia	MTPAP	kd	ENCFF041CXZ, ENCFF996EDN	K-562	blast_phase_chronic_myeloid_leukemia	NONE	nc	ENCFF543TXB, ENCFF026ESK, ENCFF213TLT, ENCFF664UCL, ENCFF089HPB, ENCFF808DUP, ENCFF841AXV, ENCFF834UXF, ENCFF366VLE, ENCFF290YBH, ENCFF866LWU, ENCFF609JIF, ENCFF903UNS, ENCFF714HMY, ENCFF675IJS, ENCFF737OTU, ENCFF846YZP, ENCFF575VQI, ENCFF137HPM, ENCFF665EIC, ENCFF794BAP, ENCFF404IOE, ENCFF223LJT, ENCFF558YYA, ENCFF632WBF, ENCFF232WNR, ENCFF712XYW, ENCFF183DSU, ENCFF439FIP, ENCFF071ZJD, ENCFF281Q…	kd
ENCODE	K-562	blast_phase_chronic_myeloid_leukemia	MXD3	kd	ENCFF134DIT, ENCFF260QTV	K-562	blast_phase_chronic_myeloid_leukemia	NONE	nc	ENCFF543TXB, ENCFF026ESK, ENCFF213TLT, ENCFF664UCL, ENCFF089HPB, ENCFF808DUP, ENCFF841AXV, ENCFF834UXF, ENCFF366VLE, ENCFF290YBH, ENCFF866LWU, ENCFF609JIF, ENCFF903UNS, ENCFF714HMY, ENCFF675IJS, ENCFF737OTU, ENCFF846YZP, ENCFF575VQI, ENCFF137HPM, ENCFF665EIC, ENCFF794BAP, ENCFF404IOE, ENCFF223LJT, ENCFF558YYA, ENCFF632WBF, ENCFF232WNR, ENCFF712XYW, ENCFF183DSU, ENCFF439FIP, ENCFF071ZJD, ENCFF281Q…	kd
ENCODE	K-562	blast_phase_chronic_myeloid_leukemia	MXI1	kd	ENCFF682WJN, ENCFF277PAO	K-562	blast_phase_chronic_myeloid_leukemia	NONE	nc	ENCFF543TXB, ENCFF026ESK, ENCFF213TLT, ENCFF664UCL, ENCFF089HPB, ENCFF808DUP, ENCFF841AXV, ENCFF834UXF, ENCFF366VLE, ENCFF290YBH, ENCFF866LWU, ENCFF609JIF, ENCFF903UNS, ENCFF714HMY, ENCFF675IJS, ENCFF737OTU, ENCFF846YZP, ENCFF575VQI, ENCFF137HPM, ENCFF665EIC, ENCFF794BAP, ENCFF404IOE, ENCFF223LJT, ENCFF558YYA, ENCFF632WBF, ENCFF232WNR, ENCFF712XYW, ENCFF183DSU, ENCFF439FIP, ENCFF071ZJD, ENCFF281Q…	kd
ENCODE	K-562	blast_phase_chronic_myeloid_leukemia	NAA15	kd	ENCFF802BTD, ENCFF412SGY	K-562	blast_phase_chronic_myeloid_leukemia	NONE	nc	ENCFF543TXB, ENCFF026ESK, ENCFF213TLT, ENCFF664UCL, ENCFF089HPB, ENCFF808DUP, ENCFF841AXV, ENCFF834UXF, ENCFF366VLE, ENCFF290YBH, ENCFF866LWU, ENCFF609JIF, ENCFF903UNS, ENCFF714HMY, ENCFF675IJS, ENCFF737OTU, ENCFF846YZP, ENCFF575VQI, ENCFF137HPM, ENCFF665EIC, ENCFF794BAP, ENCFF404IOE, ENCFF223LJT, ENCFF558YYA, ENCFF632WBF, ENCFF232WNR, ENCFF712XYW, ENCFF183DSU, ENCFF439FIP, ENCFF071ZJD, ENCFF281Q…	kd
ENCODE	K-562	blast_phase_chronic_myeloid_leukemia	NCBP2	kd	ENCFF753JVA, ENCFF106ZYZ	K-562	blast_phase_chronic_myeloid_leukemia	NONE	nc	ENCFF543TXB, ENCFF026ESK, ENCFF213TLT, ENCFF664UCL, ENCFF089HPB, ENCFF808DUP, ENCFF841AXV, ENCFF834UXF, ENCFF366VLE, ENCFF290YBH, ENCFF866LWU, ENCFF609JIF, ENCFF903UNS, ENCFF714HMY, ENCFF675IJS, ENCFF737OTU, ENCFF846YZP, ENCFF575VQI, ENCFF137HPM, ENCFF665EIC, ENCFF794BAP, ENCFF404IOE, ENCFF223LJT, ENCFF558YYA, ENCFF632WBF, ENCFF232WNR, ENCFF712XYW, ENCFF183DSU, ENCFF439FIP, ENCFF071ZJD, ENCFF281Q…	kd
ENCODE	K-562	blast_phase_chronic_myeloid_leukemia	NELFE	kd	ENCFF840XQJ, ENCFF407OMU	K-562	blast_phase_chronic_myeloid_leukemia	NONE	nc	ENCFF543TXB, ENCFF026ESK, ENCFF213TLT, ENCFF664UCL, ENCFF089HPB, ENCFF808DUP, ENCFF841AXV, ENCFF834UXF, ENCFF366VLE, ENCFF290YBH, ENCFF866LWU, ENCFF609JIF, ENCFF903UNS, ENCFF714HMY, ENCFF675IJS, ENCFF737OTU, ENCFF846YZP, ENCFF575VQI, ENCFF137HPM, ENCFF665EIC, ENCFF794BAP, ENCFF404IOE, ENCFF223LJT, ENCFF558YYA, ENCFF632WBF, ENCFF232WNR, ENCFF712XYW, ENCFF183DSU, ENCFF439FIP, ENCFF071ZJD, ENCFF281Q…	kd
ENCODE	K-562	blast_phase_chronic_myeloid_leukemia	NFATC1	kd	ENCFF590IHI, ENCFF904KLD	K-562	blast_phase_chronic_myeloid_leukemia	NONE	nc	ENCFF543TXB, ENCFF026ESK, ENCFF213TLT, ENCFF664UCL, ENCFF089HPB, ENCFF808DUP, ENCFF841AXV, ENCFF834UXF, ENCFF366VLE, ENCFF290YBH, ENCFF866LWU, ENCFF609JIF, ENCFF903UNS, ENCFF714HMY, ENCFF675IJS, ENCFF737OTU, ENCFF846YZP, ENCFF575VQI, ENCFF137HPM, ENCFF665EIC, ENCFF794BAP, ENCFF404IOE, ENCFF223LJT, ENCFF558YYA, ENCFF632WBF, ENCFF232WNR, ENCFF712XYW, ENCFF183DSU, ENCFF439FIP, ENCFF071ZJD, ENCFF281Q…	kd
ENCODE	K-562	blast_phase_chronic_myeloid_leukemia	NFE2L1	kd	ENCFF544GWA, ENCFF231WYV, ENCFF671TAI, ENCFF259ZNV	K-562	blast_phase_chronic_myeloid_leukemia	NONE	nc	ENCFF543TXB, ENCFF026ESK, ENCFF213TLT, ENCFF664UCL, ENCFF089HPB, ENCFF808DUP, ENCFF841AXV, ENCFF834UXF, ENCFF366VLE, ENCFF290YBH, ENCFF866LWU, ENCFF609JIF, ENCFF903UNS, ENCFF714HMY, ENCFF675IJS, ENCFF737OTU, ENCFF846YZP, ENCFF575VQI, ENCFF137HPM, ENCFF665EIC, ENCFF794BAP, ENCFF404IOE, ENCFF223LJT, ENCFF558YYA, ENCFF632WBF, ENCFF232WNR, ENCFF712XYW, ENCFF183DSU, ENCFF439FIP, ENCFF071ZJD, ENCFF281Q…	kd
ENCODE	K-562	blast_phase_chronic_myeloid_leukemia	NFE2L2	kd	ENCFF127UHS, ENCFF240CIM	K-562	blast_phase_chronic_myeloid_leukemia	NONE	nc	ENCFF543TXB, ENCFF026ESK, ENCFF213TLT, ENCFF664UCL, ENCFF089HPB, ENCFF808DUP, ENCFF841AXV, ENCFF834UXF, ENCFF366VLE, ENCFF290YBH, ENCFF866LWU, ENCFF609JIF, ENCFF903UNS, ENCFF714HMY, ENCFF675IJS, ENCFF737OTU, ENCFF846YZP, ENCFF575VQI, ENCFF137HPM, ENCFF665EIC, ENCFF794BAP, ENCFF404IOE, ENCFF223LJT, ENCFF558YYA, ENCFF632WBF, ENCFF232WNR, ENCFF712XYW, ENCFF183DSU, ENCFF439FIP, ENCFF071ZJD, ENCFF281Q…	kd
ENCODE	K-562	blast_phase_chronic_myeloid_leukemia	NFX1	kd	ENCFF807QMP, ENCFF808NFD	K-562	blast_phase_chronic_myeloid_leukemia	NONE	nc	ENCFF543TXB, ENCFF026ESK, ENCFF213TLT, ENCFF664UCL, ENCFF089HPB, ENCFF808DUP, ENCFF841AXV, ENCFF834UXF, ENCFF366VLE, ENCFF290YBH, ENCFF866LWU, ENCFF609JIF, ENCFF903UNS, ENCFF714HMY, ENCFF675IJS, ENCFF737OTU, ENCFF846YZP, ENCFF575VQI, ENCFF137HPM, ENCFF665EIC, ENCFF794BAP, ENCFF404IOE, ENCFF223LJT, ENCFF558YYA, ENCFF632WBF, ENCFF232WNR, ENCFF712XYW, ENCFF183DSU, ENCFF439FIP, ENCFF071ZJD, ENCFF281Q…	kd
ENCODE	K-562	blast_phase_chronic_myeloid_leukemia	NFYA	kd	ENCFF582ZRD, ENCFF425KPW	K-562	blast_phase_chronic_myeloid_leukemia	NONE	nc	ENCFF543TXB, ENCFF026ESK, ENCFF213TLT, ENCFF664UCL, ENCFF089HPB, ENCFF808DUP, ENCFF841AXV, ENCFF834UXF, ENCFF366VLE, ENCFF290YBH, ENCFF866LWU, ENCFF609JIF, ENCFF903UNS, ENCFF714HMY, ENCFF675IJS, ENCFF737OTU, ENCFF846YZP, ENCFF575VQI, ENCFF137HPM, ENCFF665EIC, ENCFF794BAP, ENCFF404IOE, ENCFF223LJT, ENCFF558YYA, ENCFF632WBF, ENCFF232WNR, ENCFF712XYW, ENCFF183DSU, ENCFF439FIP, ENCFF071ZJD, ENCFF281Q…	kd
ENCODE	K-562	blast_phase_chronic_myeloid_leukemia	NFYB	kd	ENCFF855FWI, ENCFF802GSW, ENCFF962VGT, ENCFF239UET	K-562	blast_phase_chronic_myeloid_leukemia	NONE	nc	ENCFF543TXB, ENCFF026ESK, ENCFF213TLT, ENCFF664UCL, ENCFF089HPB, ENCFF808DUP, ENCFF841AXV, ENCFF834UXF, ENCFF366VLE, ENCFF290YBH, ENCFF866LWU, ENCFF609JIF, ENCFF903UNS, ENCFF714HMY, ENCFF675IJS, ENCFF737OTU, ENCFF846YZP, ENCFF575VQI, ENCFF137HPM, ENCFF665EIC, ENCFF794BAP, ENCFF404IOE, ENCFF223LJT, ENCFF558YYA, ENCFF632WBF, ENCFF232WNR, ENCFF712XYW, ENCFF183DSU, ENCFF439FIP, ENCFF071ZJD, ENCFF281Q…	kd
ENCODE	K-562	blast_phase_chronic_myeloid_leukemia	NOL12	kd	ENCFF665RWM, ENCFF481OAZ	K-562	blast_phase_chronic_myeloid_leukemia	NONE	nc	ENCFF543TXB, ENCFF026ESK, ENCFF213TLT, ENCFF664UCL, ENCFF089HPB, ENCFF808DUP, ENCFF841AXV, ENCFF834UXF, ENCFF366VLE, ENCFF290YBH, ENCFF866LWU, ENCFF609JIF, ENCFF903UNS, ENCFF714HMY, ENCFF675IJS, ENCFF737OTU, ENCFF846YZP, ENCFF575VQI, ENCFF137HPM, ENCFF665EIC, ENCFF794BAP, ENCFF404IOE, ENCFF223LJT, ENCFF558YYA, ENCFF632WBF, ENCFF232WNR, ENCFF712XYW, ENCFF183DSU, ENCFF439FIP, ENCFF071ZJD, ENCFF281Q…	kd
ENCODE	K-562	blast_phase_chronic_myeloid_leukemia	NONO	kd	ENCFF511BMV, ENCFF115WLK, ENCFF529KSC, ENCFF118QUJ, ENCFF203BDI	K-562	blast_phase_chronic_myeloid_leukemia	NONE	nc	ENCFF543TXB, ENCFF026ESK, ENCFF213TLT, ENCFF664UCL, ENCFF089HPB, ENCFF808DUP, ENCFF841AXV, ENCFF834UXF, ENCFF366VLE, ENCFF290YBH, ENCFF866LWU, ENCFF609JIF, ENCFF903UNS, ENCFF714HMY, ENCFF675IJS, ENCFF737OTU, ENCFF846YZP, ENCFF575VQI, ENCFF137HPM, ENCFF665EIC, ENCFF794BAP, ENCFF404IOE, ENCFF223LJT, ENCFF558YYA, ENCFF632WBF, ENCFF232WNR, ENCFF712XYW, ENCFF183DSU, ENCFF439FIP, ENCFF071ZJD, ENCFF281Q…	kd
ENCODE	K-562	blast_phase_chronic_myeloid_leukemia	NPM1	kd	ENCFF195MUT, ENCFF910LJY	K-562	blast_phase_chronic_myeloid_leukemia	NONE	nc	ENCFF543TXB, ENCFF026ESK, ENCFF213TLT, ENCFF664UCL, ENCFF089HPB, ENCFF808DUP, ENCFF841AXV, ENCFF834UXF, ENCFF366VLE, ENCFF290YBH, ENCFF866LWU, ENCFF609JIF, ENCFF903UNS, ENCFF714HMY, ENCFF675IJS, ENCFF737OTU, ENCFF846YZP, ENCFF575VQI, ENCFF137HPM, ENCFF665EIC, ENCFF794BAP, ENCFF404IOE, ENCFF223LJT, ENCFF558YYA, ENCFF632WBF, ENCFF232WNR, ENCFF712XYW, ENCFF183DSU, ENCFF439FIP, ENCFF071ZJD, ENCFF281Q…	kd
ENCODE	K-562	blast_phase_chronic_myeloid_leukemia	NR2C2	kd	ENCFF682TJA, ENCFF031RZG, ENCFF495DFY	K-562	blast_phase_chronic_myeloid_leukemia	NONE	nc	ENCFF543TXB, ENCFF026ESK, ENCFF213TLT, ENCFF664UCL, ENCFF089HPB, ENCFF808DUP, ENCFF841AXV, ENCFF834UXF, ENCFF366VLE, ENCFF290YBH, ENCFF866LWU, ENCFF609JIF, ENCFF903UNS, ENCFF714HMY, ENCFF675IJS, ENCFF737OTU, ENCFF846YZP, ENCFF575VQI, ENCFF137HPM, ENCFF665EIC, ENCFF794BAP, ENCFF404IOE, ENCFF223LJT, ENCFF558YYA, ENCFF632WBF, ENCFF232WNR, ENCFF712XYW, ENCFF183DSU, ENCFF439FIP, ENCFF071ZJD, ENCFF281Q…	kd
ENCODE	K-562	blast_phase_chronic_myeloid_leukemia	NR2F2	kd	ENCFF733DCU, ENCFF771CKH, ENCFF231FYP	K-562	blast_phase_chronic_myeloid_leukemia	NONE	nc	ENCFF543TXB, ENCFF026ESK, ENCFF213TLT, ENCFF664UCL, ENCFF089HPB, ENCFF808DUP, ENCFF841AXV, ENCFF834UXF, ENCFF366VLE, ENCFF290YBH, ENCFF866LWU, ENCFF609JIF, ENCFF903UNS, ENCFF714HMY, ENCFF675IJS, ENCFF737OTU, ENCFF846YZP, ENCFF575VQI, ENCFF137HPM, ENCFF665EIC, ENCFF794BAP, ENCFF404IOE, ENCFF223LJT, ENCFF558YYA, ENCFF632WBF, ENCFF232WNR, ENCFF712XYW, ENCFF183DSU, ENCFF439FIP, ENCFF071ZJD, ENCFF281Q…	kd
ENCODE	K-562	blast_phase_chronic_myeloid_leukemia	NR4A1	kd	ENCFF753MBW, ENCFF268LQA	K-562	blast_phase_chronic_myeloid_leukemia	NONE	nc	ENCFF543TXB, ENCFF026ESK, ENCFF213TLT, ENCFF664UCL, ENCFF089HPB, ENCFF808DUP, ENCFF841AXV, ENCFF834UXF, ENCFF366VLE, ENCFF290YBH, ENCFF866LWU, ENCFF609JIF, ENCFF903UNS, ENCFF714HMY, ENCFF675IJS, ENCFF737OTU, ENCFF846YZP, ENCFF575VQI, ENCFF137HPM, ENCFF665EIC, ENCFF794BAP, ENCFF404IOE, ENCFF223LJT, ENCFF558YYA, ENCFF632WBF, ENCFF232WNR, ENCFF712XYW, ENCFF183DSU, ENCFF439FIP, ENCFF071ZJD, ENCFF281Q…	kd
ENCODE	K-562	blast_phase_chronic_myeloid_leukemia	NRF1	kd	ENCFF806ELA, ENCFF826RKB, ENCFF017PYS	K-562	blast_phase_chronic_myeloid_leukemia	NONE	nc	ENCFF543TXB, ENCFF026ESK, ENCFF213TLT, ENCFF664UCL, ENCFF089HPB, ENCFF808DUP, ENCFF841AXV, ENCFF834UXF, ENCFF366VLE, ENCFF290YBH, ENCFF866LWU, ENCFF609JIF, ENCFF903UNS, ENCFF714HMY, ENCFF675IJS, ENCFF737OTU, ENCFF846YZP, ENCFF575VQI, ENCFF137HPM, ENCFF665EIC, ENCFF794BAP, ENCFF404IOE, ENCFF223LJT, ENCFF558YYA, ENCFF632WBF, ENCFF232WNR, ENCFF712XYW, ENCFF183DSU, ENCFF439FIP, ENCFF071ZJD, ENCFF281Q…	kd
ENCODE	K-562	blast_phase_chronic_myeloid_leukemia	NUFIP2	kd	ENCFF632CWT, ENCFF612HMQ	K-562	blast_phase_chronic_myeloid_leukemia	NONE	nc	ENCFF543TXB, ENCFF026ESK, ENCFF213TLT, ENCFF664UCL, ENCFF089HPB, ENCFF808DUP, ENCFF841AXV, ENCFF834UXF, ENCFF366VLE, ENCFF290YBH, ENCFF866LWU, ENCFF609JIF, ENCFF903UNS, ENCFF714HMY, ENCFF675IJS, ENCFF737OTU, ENCFF846YZP, ENCFF575VQI, ENCFF137HPM, ENCFF665EIC, ENCFF794BAP, ENCFF404IOE, ENCFF223LJT, ENCFF558YYA, ENCFF632WBF, ENCFF232WNR, ENCFF712XYW, ENCFF183DSU, ENCFF439FIP, ENCFF071ZJD, ENCFF281Q…	kd
ENCODE	K-562	blast_phase_chronic_myeloid_leukemia	NUSAP1	kd	ENCFF621TWV, ENCFF448TMQ	K-562	blast_phase_chronic_myeloid_leukemia	NONE	nc	ENCFF543TXB, ENCFF026ESK, ENCFF213TLT, ENCFF664UCL, ENCFF089HPB, ENCFF808DUP, ENCFF841AXV, ENCFF834UXF, ENCFF366VLE, ENCFF290YBH, ENCFF866LWU, ENCFF609JIF, ENCFF903UNS, ENCFF714HMY, ENCFF675IJS, ENCFF737OTU, ENCFF846YZP, ENCFF575VQI, ENCFF137HPM, ENCFF665EIC, ENCFF794BAP, ENCFF404IOE, ENCFF223LJT, ENCFF558YYA, ENCFF632WBF, ENCFF232WNR, ENCFF712XYW, ENCFF183DSU, ENCFF439FIP, ENCFF071ZJD, ENCFF281Q…	kd
ENCODE	K-562	blast_phase_chronic_myeloid_leukemia	PA2G4	kd	ENCFF265BBJ, ENCFF542WGG	K-562	blast_phase_chronic_myeloid_leukemia	NONE	nc	ENCFF543TXB, ENCFF026ESK, ENCFF213TLT, ENCFF664UCL, ENCFF089HPB, ENCFF808DUP, ENCFF841AXV, ENCFF834UXF, ENCFF366VLE, ENCFF290YBH, ENCFF866LWU, ENCFF609JIF, ENCFF903UNS, ENCFF714HMY, ENCFF675IJS, ENCFF737OTU, ENCFF846YZP, ENCFF575VQI, ENCFF137HPM, ENCFF665EIC, ENCFF794BAP, ENCFF404IOE, ENCFF223LJT, ENCFF558YYA, ENCFF632WBF, ENCFF232WNR, ENCFF712XYW, ENCFF183DSU, ENCFF439FIP, ENCFF071ZJD, ENCFF281Q…	kd
ENCODE	K-562	blast_phase_chronic_myeloid_leukemia	PABPC1	kd	ENCFF727MZH, ENCFF538EOQ	K-562	blast_phase_chronic_myeloid_leukemia	NONE	nc	ENCFF543TXB, ENCFF026ESK, ENCFF213TLT, ENCFF664UCL, ENCFF089HPB, ENCFF808DUP, ENCFF841AXV, ENCFF834UXF, ENCFF366VLE, ENCFF290YBH, ENCFF866LWU, ENCFF609JIF, ENCFF903UNS, ENCFF714HMY, ENCFF675IJS, ENCFF737OTU, ENCFF846YZP, ENCFF575VQI, ENCFF137HPM, ENCFF665EIC, ENCFF794BAP, ENCFF404IOE, ENCFF223LJT, ENCFF558YYA, ENCFF632WBF, ENCFF232WNR, ENCFF712XYW, ENCFF183DSU, ENCFF439FIP, ENCFF071ZJD, ENCFF281Q…	kd
ENCODE	K-562	blast_phase_chronic_myeloid_leukemia	PABPC4	kd	ENCFF556VSL, ENCFF157XNR	K-562	blast_phase_chronic_myeloid_leukemia	NONE	nc	ENCFF543TXB, ENCFF026ESK, ENCFF213TLT, ENCFF664UCL, ENCFF089HPB, ENCFF808DUP, ENCFF841AXV, ENCFF834UXF, ENCFF366VLE, ENCFF290YBH, ENCFF866LWU, ENCFF609JIF, ENCFF903UNS, ENCFF714HMY, ENCFF675IJS, ENCFF737OTU, ENCFF846YZP, ENCFF575VQI, ENCFF137HPM, ENCFF665EIC, ENCFF794BAP, ENCFF404IOE, ENCFF223LJT, ENCFF558YYA, ENCFF632WBF, ENCFF232WNR, ENCFF712XYW, ENCFF183DSU, ENCFF439FIP, ENCFF071ZJD, ENCFF281Q…	kd
ENCODE	K-562	blast_phase_chronic_myeloid_leukemia	PABPN1	kd	ENCFF589VDQ, ENCFF827QLY	K-562	blast_phase_chronic_myeloid_leukemia	NONE	nc	ENCFF543TXB, ENCFF026ESK, ENCFF213TLT, ENCFF664UCL, ENCFF089HPB, ENCFF808DUP, ENCFF841AXV, ENCFF834UXF, ENCFF366VLE, ENCFF290YBH, ENCFF866LWU, ENCFF609JIF, ENCFF903UNS, ENCFF714HMY, ENCFF675IJS, ENCFF737OTU, ENCFF846YZP, ENCFF575VQI, ENCFF137HPM, ENCFF665EIC, ENCFF794BAP, ENCFF404IOE, ENCFF223LJT, ENCFF558YYA, ENCFF632WBF, ENCFF232WNR, ENCFF712XYW, ENCFF183DSU, ENCFF439FIP, ENCFF071ZJD, ENCFF281Q…	kd
ENCODE	K-562	blast_phase_chronic_myeloid_leukemia	PAPOLA	kd	ENCFF338PUY, ENCFF921MCT	K-562	blast_phase_chronic_myeloid_leukemia	NONE	nc	ENCFF543TXB, ENCFF026ESK, ENCFF213TLT, ENCFF664UCL, ENCFF089HPB, ENCFF808DUP, ENCFF841AXV, ENCFF834UXF, ENCFF366VLE, ENCFF290YBH, ENCFF866LWU, ENCFF609JIF, ENCFF903UNS, ENCFF714HMY, ENCFF675IJS, ENCFF737OTU, ENCFF846YZP, ENCFF575VQI, ENCFF137HPM, ENCFF665EIC, ENCFF794BAP, ENCFF404IOE, ENCFF223LJT, ENCFF558YYA, ENCFF632WBF, ENCFF232WNR, ENCFF712XYW, ENCFF183DSU, ENCFF439FIP, ENCFF071ZJD, ENCFF281Q…	kd
ENCODE	K-562	blast_phase_chronic_myeloid_leukemia	PARN	kd	ENCFF649GCE, ENCFF785CLF	K-562	blast_phase_chronic_myeloid_leukemia	NONE	nc	ENCFF543TXB, ENCFF026ESK, ENCFF213TLT, ENCFF664UCL, ENCFF089HPB, ENCFF808DUP, ENCFF841AXV, ENCFF834UXF, ENCFF366VLE, ENCFF290YBH, ENCFF866LWU, ENCFF609JIF, ENCFF903UNS, ENCFF714HMY, ENCFF675IJS, ENCFF737OTU, ENCFF846YZP, ENCFF575VQI, ENCFF137HPM, ENCFF665EIC, ENCFF794BAP, ENCFF404IOE, ENCFF223LJT, ENCFF558YYA, ENCFF632WBF, ENCFF232WNR, ENCFF712XYW, ENCFF183DSU, ENCFF439FIP, ENCFF071ZJD, ENCFF281Q…	kd
ENCODE	K-562	blast_phase_chronic_myeloid_leukemia	PCBP1	kd	ENCFF578FED, ENCFF360SCH	K-562	blast_phase_chronic_myeloid_leukemia	NONE	nc	ENCFF543TXB, ENCFF026ESK, ENCFF213TLT, ENCFF664UCL, ENCFF089HPB, ENCFF808DUP, ENCFF841AXV, ENCFF834UXF, ENCFF366VLE, ENCFF290YBH, ENCFF866LWU, ENCFF609JIF, ENCFF903UNS, ENCFF714HMY, ENCFF675IJS, ENCFF737OTU, ENCFF846YZP, ENCFF575VQI, ENCFF137HPM, ENCFF665EIC, ENCFF794BAP, ENCFF404IOE, ENCFF223LJT, ENCFF558YYA, ENCFF632WBF, ENCFF232WNR, ENCFF712XYW, ENCFF183DSU, ENCFF439FIP, ENCFF071ZJD, ENCFF281Q…	kd
ENCODE	K-562	blast_phase_chronic_myeloid_leukemia	PCBP2	kd	ENCFF855REP, ENCFF558VJY	K-562	blast_phase_chronic_myeloid_leukemia	NONE	nc	ENCFF543TXB, ENCFF026ESK, ENCFF213TLT, ENCFF664UCL, ENCFF089HPB, ENCFF808DUP, ENCFF841AXV, ENCFF834UXF, ENCFF366VLE, ENCFF290YBH, ENCFF866LWU, ENCFF609JIF, ENCFF903UNS, ENCFF714HMY, ENCFF675IJS, ENCFF737OTU, ENCFF846YZP, ENCFF575VQI, ENCFF137HPM, ENCFF665EIC, ENCFF794BAP, ENCFF404IOE, ENCFF223LJT, ENCFF558YYA, ENCFF632WBF, ENCFF232WNR, ENCFF712XYW, ENCFF183DSU, ENCFF439FIP, ENCFF071ZJD, ENCFF281Q…	kd
ENCODE	K-562	blast_phase_chronic_myeloid_leukemia	PCBP3	kd	ENCFF208OXV, ENCFF854FXX	K-562	blast_phase_chronic_myeloid_leukemia	NONE	nc	ENCFF543TXB, ENCFF026ESK, ENCFF213TLT, ENCFF664UCL, ENCFF089HPB, ENCFF808DUP, ENCFF841AXV, ENCFF834UXF, ENCFF366VLE, ENCFF290YBH, ENCFF866LWU, ENCFF609JIF, ENCFF903UNS, ENCFF714HMY, ENCFF675IJS, ENCFF737OTU, ENCFF846YZP, ENCFF575VQI, ENCFF137HPM, ENCFF665EIC, ENCFF794BAP, ENCFF404IOE, ENCFF223LJT, ENCFF558YYA, ENCFF632WBF, ENCFF232WNR, ENCFF712XYW, ENCFF183DSU, ENCFF439FIP, ENCFF071ZJD, ENCFF281Q…	kd
ENCODE	K-562	blast_phase_chronic_myeloid_leukemia	PES1	kd	ENCFF704EKA, ENCFF073HWE	K-562	blast_phase_chronic_myeloid_leukemia	NONE	nc	ENCFF543TXB, ENCFF026ESK, ENCFF213TLT, ENCFF664UCL, ENCFF089HPB, ENCFF808DUP, ENCFF841AXV, ENCFF834UXF, ENCFF366VLE, ENCFF290YBH, ENCFF866LWU, ENCFF609JIF, ENCFF903UNS, ENCFF714HMY, ENCFF675IJS, ENCFF737OTU, ENCFF846YZP, ENCFF575VQI, ENCFF137HPM, ENCFF665EIC, ENCFF794BAP, ENCFF404IOE, ENCFF223LJT, ENCFF558YYA, ENCFF632WBF, ENCFF232WNR, ENCFF712XYW, ENCFF183DSU, ENCFF439FIP, ENCFF071ZJD, ENCFF281Q…	kd
ENCODE	K-562	blast_phase_chronic_myeloid_leukemia	PHF6	kd	ENCFF210NHZ, ENCFF795AZE	K-562	blast_phase_chronic_myeloid_leukemia	NONE	nc	ENCFF543TXB, ENCFF026ESK, ENCFF213TLT, ENCFF664UCL, ENCFF089HPB, ENCFF808DUP, ENCFF841AXV, ENCFF834UXF, ENCFF366VLE, ENCFF290YBH, ENCFF866LWU, ENCFF609JIF, ENCFF903UNS, ENCFF714HMY, ENCFF675IJS, ENCFF737OTU, ENCFF846YZP, ENCFF575VQI, ENCFF137HPM, ENCFF665EIC, ENCFF794BAP, ENCFF404IOE, ENCFF223LJT, ENCFF558YYA, ENCFF632WBF, ENCFF232WNR, ENCFF712XYW, ENCFF183DSU, ENCFF439FIP, ENCFF071ZJD, ENCFF281Q…	kd
ENCODE	K-562	blast_phase_chronic_myeloid_leukemia	PKM	kd	ENCFF860JPJ, ENCFF411GFV	K-562	blast_phase_chronic_myeloid_leukemia	NONE	nc	ENCFF543TXB, ENCFF026ESK, ENCFF213TLT, ENCFF664UCL, ENCFF089HPB, ENCFF808DUP, ENCFF841AXV, ENCFF834UXF, ENCFF366VLE, ENCFF290YBH, ENCFF866LWU, ENCFF609JIF, ENCFF903UNS, ENCFF714HMY, ENCFF675IJS, ENCFF737OTU, ENCFF846YZP, ENCFF575VQI, ENCFF137HPM, ENCFF665EIC, ENCFF794BAP, ENCFF404IOE, ENCFF223LJT, ENCFF558YYA, ENCFF632WBF, ENCFF232WNR, ENCFF712XYW, ENCFF183DSU, ENCFF439FIP, ENCFF071ZJD, ENCFF281Q…	kd
ENCODE	K-562	blast_phase_chronic_myeloid_leukemia	PNPT1	kd	ENCFF047DLH, ENCFF818NRT	K-562	blast_phase_chronic_myeloid_leukemia	NONE	nc	ENCFF543TXB, ENCFF026ESK, ENCFF213TLT, ENCFF664UCL, ENCFF089HPB, ENCFF808DUP, ENCFF841AXV, ENCFF834UXF, ENCFF366VLE, ENCFF290YBH, ENCFF866LWU, ENCFF609JIF, ENCFF903UNS, ENCFF714HMY, ENCFF675IJS, ENCFF737OTU, ENCFF846YZP, ENCFF575VQI, ENCFF137HPM, ENCFF665EIC, ENCFF794BAP, ENCFF404IOE, ENCFF223LJT, ENCFF558YYA, ENCFF632WBF, ENCFF232WNR, ENCFF712XYW, ENCFF183DSU, ENCFF439FIP, ENCFF071ZJD, ENCFF281Q…	kd
ENCODE	K-562	blast_phase_chronic_myeloid_leukemia	POLR2G	kd	ENCFF279NLL, ENCFF205OKK, ENCFF505CWF, ENCFF490JEM	K-562	blast_phase_chronic_myeloid_leukemia	NONE	nc	ENCFF543TXB, ENCFF026ESK, ENCFF213TLT, ENCFF664UCL, ENCFF089HPB, ENCFF808DUP, ENCFF841AXV, ENCFF834UXF, ENCFF366VLE, ENCFF290YBH, ENCFF866LWU, ENCFF609JIF, ENCFF903UNS, ENCFF714HMY, ENCFF675IJS, ENCFF737OTU, ENCFF846YZP, ENCFF575VQI, ENCFF137HPM, ENCFF665EIC, ENCFF794BAP, ENCFF404IOE, ENCFF223LJT, ENCFF558YYA, ENCFF632WBF, ENCFF232WNR, ENCFF712XYW, ENCFF183DSU, ENCFF439FIP, ENCFF071ZJD, ENCFF281Q…	kd
ENCODE	K-562	blast_phase_chronic_myeloid_leukemia	PPIG	kd	ENCFF341BTN, ENCFF193CFU	K-562	blast_phase_chronic_myeloid_leukemia	NONE	nc	ENCFF543TXB, ENCFF026ESK, ENCFF213TLT, ENCFF664UCL, ENCFF089HPB, ENCFF808DUP, ENCFF841AXV, ENCFF834UXF, ENCFF366VLE, ENCFF290YBH, ENCFF866LWU, ENCFF609JIF, ENCFF903UNS, ENCFF714HMY, ENCFF675IJS, ENCFF737OTU, ENCFF846YZP, ENCFF575VQI, ENCFF137HPM, ENCFF665EIC, ENCFF794BAP, ENCFF404IOE, ENCFF223LJT, ENCFF558YYA, ENCFF632WBF, ENCFF232WNR, ENCFF712XYW, ENCFF183DSU, ENCFF439FIP, ENCFF071ZJD, ENCFF281Q…	kd
ENCODE	K-562	blast_phase_chronic_myeloid_leukemia	PPIL4	kd	ENCFF701XYO, ENCFF367CNO	K-562	blast_phase_chronic_myeloid_leukemia	NONE	nc	ENCFF543TXB, ENCFF026ESK, ENCFF213TLT, ENCFF664UCL, ENCFF089HPB, ENCFF808DUP, ENCFF841AXV, ENCFF834UXF, ENCFF366VLE, ENCFF290YBH, ENCFF866LWU, ENCFF609JIF, ENCFF903UNS, ENCFF714HMY, ENCFF675IJS, ENCFF737OTU, ENCFF846YZP, ENCFF575VQI, ENCFF137HPM, ENCFF665EIC, ENCFF794BAP, ENCFF404IOE, ENCFF223LJT, ENCFF558YYA, ENCFF632WBF, ENCFF232WNR, ENCFF712XYW, ENCFF183DSU, ENCFF439FIP, ENCFF071ZJD, ENCFF281Q…	kd
ENCODE	K-562	blast_phase_chronic_myeloid_leukemia	PPP1R8	kd	ENCFF557LLU, ENCFF662WGJ	K-562	blast_phase_chronic_myeloid_leukemia	NONE	nc	ENCFF543TXB, ENCFF026ESK, ENCFF213TLT, ENCFF664UCL, ENCFF089HPB, ENCFF808DUP, ENCFF841AXV, ENCFF834UXF, ENCFF366VLE, ENCFF290YBH, ENCFF866LWU, ENCFF609JIF, ENCFF903UNS, ENCFF714HMY, ENCFF675IJS, ENCFF737OTU, ENCFF846YZP, ENCFF575VQI, ENCFF137HPM, ENCFF665EIC, ENCFF794BAP, ENCFF404IOE, ENCFF223LJT, ENCFF558YYA, ENCFF632WBF, ENCFF232WNR, ENCFF712XYW, ENCFF183DSU, ENCFF439FIP, ENCFF071ZJD, ENCFF281Q…	kd
ENCODE	K-562	blast_phase_chronic_myeloid_leukemia	PRPF6	kd	ENCFF073MYF, ENCFF512BHQ	K-562	blast_phase_chronic_myeloid_leukemia	NONE	nc	ENCFF543TXB, ENCFF026ESK, ENCFF213TLT, ENCFF664UCL, ENCFF089HPB, ENCFF808DUP, ENCFF841AXV, ENCFF834UXF, ENCFF366VLE, ENCFF290YBH, ENCFF866LWU, ENCFF609JIF, ENCFF903UNS, ENCFF714HMY, ENCFF675IJS, ENCFF737OTU, ENCFF846YZP, ENCFF575VQI, ENCFF137HPM, ENCFF665EIC, ENCFF794BAP, ENCFF404IOE, ENCFF223LJT, ENCFF558YYA, ENCFF632WBF, ENCFF232WNR, ENCFF712XYW, ENCFF183DSU, ENCFF439FIP, ENCFF071ZJD, ENCFF281Q…	kd
ENCODE	K-562	blast_phase_chronic_myeloid_leukemia	PRPF8	kd	ENCFF034XHT, ENCFF541HWQ	K-562	blast_phase_chronic_myeloid_leukemia	NONE	nc	ENCFF543TXB, ENCFF026ESK, ENCFF213TLT, ENCFF664UCL, ENCFF089HPB, ENCFF808DUP, ENCFF841AXV, ENCFF834UXF, ENCFF366VLE, ENCFF290YBH, ENCFF866LWU, ENCFF609JIF, ENCFF903UNS, ENCFF714HMY, ENCFF675IJS, ENCFF737OTU, ENCFF846YZP, ENCFF575VQI, ENCFF137HPM, ENCFF665EIC, ENCFF794BAP, ENCFF404IOE, ENCFF223LJT, ENCFF558YYA, ENCFF632WBF, ENCFF232WNR, ENCFF712XYW, ENCFF183DSU, ENCFF439FIP, ENCFF071ZJD, ENCFF281Q…	kd
ENCODE	K-562	blast_phase_chronic_myeloid_leukemia	PSIP1	kd	ENCFF725WDZ, ENCFF288XZD	K-562	blast_phase_chronic_myeloid_leukemia	NONE	nc	ENCFF543TXB, ENCFF026ESK, ENCFF213TLT, ENCFF664UCL, ENCFF089HPB, ENCFF808DUP, ENCFF841AXV, ENCFF834UXF, ENCFF366VLE, ENCFF290YBH, ENCFF866LWU, ENCFF609JIF, ENCFF903UNS, ENCFF714HMY, ENCFF675IJS, ENCFF737OTU, ENCFF846YZP, ENCFF575VQI, ENCFF137HPM, ENCFF665EIC, ENCFF794BAP, ENCFF404IOE, ENCFF223LJT, ENCFF558YYA, ENCFF632WBF, ENCFF232WNR, ENCFF712XYW, ENCFF183DSU, ENCFF439FIP, ENCFF071ZJD, ENCFF281Q…	kd
ENCODE	K-562	blast_phase_chronic_myeloid_leukemia	PTBP1	kd	ENCFF544GFI, ENCFF139SNZ, ENCFF157USJ, ENCFF503UGT, ENCFF825HAI, ENCFF647FYA	K-562	blast_phase_chronic_myeloid_leukemia	NONE	nc	ENCFF543TXB, ENCFF026ESK, ENCFF213TLT, ENCFF664UCL, ENCFF089HPB, ENCFF808DUP, ENCFF841AXV, ENCFF834UXF, ENCFF366VLE, ENCFF290YBH, ENCFF866LWU, ENCFF609JIF, ENCFF903UNS, ENCFF714HMY, ENCFF675IJS, ENCFF737OTU, ENCFF846YZP, ENCFF575VQI, ENCFF137HPM, ENCFF665EIC, ENCFF794BAP, ENCFF404IOE, ENCFF223LJT, ENCFF558YYA, ENCFF632WBF, ENCFF232WNR, ENCFF712XYW, ENCFF183DSU, ENCFF439FIP, ENCFF071ZJD, ENCFF281Q…	kd
ENCODE	K-562	blast_phase_chronic_myeloid_leukemia	PUF60	kd	ENCFF115CNE, ENCFF768TNO	K-562	blast_phase_chronic_myeloid_leukemia	NONE	nc	ENCFF543TXB, ENCFF026ESK, ENCFF213TLT, ENCFF664UCL, ENCFF089HPB, ENCFF808DUP, ENCFF841AXV, ENCFF834UXF, ENCFF366VLE, ENCFF290YBH, ENCFF866LWU, ENCFF609JIF, ENCFF903UNS, ENCFF714HMY, ENCFF675IJS, ENCFF737OTU, ENCFF846YZP, ENCFF575VQI, ENCFF137HPM, ENCFF665EIC, ENCFF794BAP, ENCFF404IOE, ENCFF223LJT, ENCFF558YYA, ENCFF632WBF, ENCFF232WNR, ENCFF712XYW, ENCFF183DSU, ENCFF439FIP, ENCFF071ZJD, ENCFF281Q…	kd
ENCODE	K-562	blast_phase_chronic_myeloid_leukemia	PUM1	kd	ENCFF227QBJ, ENCFF534DRO	K-562	blast_phase_chronic_myeloid_leukemia	NONE	nc	ENCFF543TXB, ENCFF026ESK, ENCFF213TLT, ENCFF664UCL, ENCFF089HPB, ENCFF808DUP, ENCFF841AXV, ENCFF834UXF, ENCFF366VLE, ENCFF290YBH, ENCFF866LWU, ENCFF609JIF, ENCFF903UNS, ENCFF714HMY, ENCFF675IJS, ENCFF737OTU, ENCFF846YZP, ENCFF575VQI, ENCFF137HPM, ENCFF665EIC, ENCFF794BAP, ENCFF404IOE, ENCFF223LJT, ENCFF558YYA, ENCFF632WBF, ENCFF232WNR, ENCFF712XYW, ENCFF183DSU, ENCFF439FIP, ENCFF071ZJD, ENCFF281Q…	kd
ENCODE	K-562	blast_phase_chronic_myeloid_leukemia	PUM2	kd	ENCFF598HSO, ENCFF244VHV	K-562	blast_phase_chronic_myeloid_leukemia	NONE	nc	ENCFF543TXB, ENCFF026ESK, ENCFF213TLT, ENCFF664UCL, ENCFF089HPB, ENCFF808DUP, ENCFF841AXV, ENCFF834UXF, ENCFF366VLE, ENCFF290YBH, ENCFF866LWU, ENCFF609JIF, ENCFF903UNS, ENCFF714HMY, ENCFF675IJS, ENCFF737OTU, ENCFF846YZP, ENCFF575VQI, ENCFF137HPM, ENCFF665EIC, ENCFF794BAP, ENCFF404IOE, ENCFF223LJT, ENCFF558YYA, ENCFF632WBF, ENCFF232WNR, ENCFF712XYW, ENCFF183DSU, ENCFF439FIP, ENCFF071ZJD, ENCFF281Q…	kd
ENCODE	K-562	blast_phase_chronic_myeloid_leukemia	PUS1	kd	ENCFF531FHO, ENCFF782GIX	K-562	blast_phase_chronic_myeloid_leukemia	NONE	nc	ENCFF543TXB, ENCFF026ESK, ENCFF213TLT, ENCFF664UCL, ENCFF089HPB, ENCFF808DUP, ENCFF841AXV, ENCFF834UXF, ENCFF366VLE, ENCFF290YBH, ENCFF866LWU, ENCFF609JIF, ENCFF903UNS, ENCFF714HMY, ENCFF675IJS, ENCFF737OTU, ENCFF846YZP, ENCFF575VQI, ENCFF137HPM, ENCFF665EIC, ENCFF794BAP, ENCFF404IOE, ENCFF223LJT, ENCFF558YYA, ENCFF632WBF, ENCFF232WNR, ENCFF712XYW, ENCFF183DSU, ENCFF439FIP, ENCFF071ZJD, ENCFF281Q…	kd
ENCODE	K-562	blast_phase_chronic_myeloid_leukemia	QKI	kd	ENCFF296LNR, ENCFF357KOI	K-562	blast_phase_chronic_myeloid_leukemia	NONE	nc	ENCFF543TXB, ENCFF026ESK, ENCFF213TLT, ENCFF664UCL, ENCFF089HPB, ENCFF808DUP, ENCFF841AXV, ENCFF834UXF, ENCFF366VLE, ENCFF290YBH, ENCFF866LWU, ENCFF609JIF, ENCFF903UNS, ENCFF714HMY, ENCFF675IJS, ENCFF737OTU, ENCFF846YZP, ENCFF575VQI, ENCFF137HPM, ENCFF665EIC, ENCFF794BAP, ENCFF404IOE, ENCFF223LJT, ENCFF558YYA, ENCFF632WBF, ENCFF232WNR, ENCFF712XYW, ENCFF183DSU, ENCFF439FIP, ENCFF071ZJD, ENCFF281Q…	kd
ENCODE	K-562	blast_phase_chronic_myeloid_leukemia	RAD21	kd	ENCFF709PBE, ENCFF188YKE, ENCFF936NOR	K-562	blast_phase_chronic_myeloid_leukemia	NONE	nc	ENCFF543TXB, ENCFF026ESK, ENCFF213TLT, ENCFF664UCL, ENCFF089HPB, ENCFF808DUP, ENCFF841AXV, ENCFF834UXF, ENCFF366VLE, ENCFF290YBH, ENCFF866LWU, ENCFF609JIF, ENCFF903UNS, ENCFF714HMY, ENCFF675IJS, ENCFF737OTU, ENCFF846YZP, ENCFF575VQI, ENCFF137HPM, ENCFF665EIC, ENCFF794BAP, ENCFF404IOE, ENCFF223LJT, ENCFF558YYA, ENCFF632WBF, ENCFF232WNR, ENCFF712XYW, ENCFF183DSU, ENCFF439FIP, ENCFF071ZJD, ENCFF281Q…	kd
ENCODE	K-562	blast_phase_chronic_myeloid_leukemia	RAVER1	kd	ENCFF602KMW, ENCFF569OBK	K-562	blast_phase_chronic_myeloid_leukemia	NONE	nc	ENCFF543TXB, ENCFF026ESK, ENCFF213TLT, ENCFF664UCL, ENCFF089HPB, ENCFF808DUP, ENCFF841AXV, ENCFF834UXF, ENCFF366VLE, ENCFF290YBH, ENCFF866LWU, ENCFF609JIF, ENCFF903UNS, ENCFF714HMY, ENCFF675IJS, ENCFF737OTU, ENCFF846YZP, ENCFF575VQI, ENCFF137HPM, ENCFF665EIC, ENCFF794BAP, ENCFF404IOE, ENCFF223LJT, ENCFF558YYA, ENCFF632WBF, ENCFF232WNR, ENCFF712XYW, ENCFF183DSU, ENCFF439FIP, ENCFF071ZJD, ENCFF281Q…	kd
ENCODE	K-562	blast_phase_chronic_myeloid_leukemia	RBBP7	kd	ENCFF530YYE, ENCFF169XZF, ENCFF782PLO	K-562	blast_phase_chronic_myeloid_leukemia	NONE	nc	ENCFF543TXB, ENCFF026ESK, ENCFF213TLT, ENCFF664UCL, ENCFF089HPB, ENCFF808DUP, ENCFF841AXV, ENCFF834UXF, ENCFF366VLE, ENCFF290YBH, ENCFF866LWU, ENCFF609JIF, ENCFF903UNS, ENCFF714HMY, ENCFF675IJS, ENCFF737OTU, ENCFF846YZP, ENCFF575VQI, ENCFF137HPM, ENCFF665EIC, ENCFF794BAP, ENCFF404IOE, ENCFF223LJT, ENCFF558YYA, ENCFF632WBF, ENCFF232WNR, ENCFF712XYW, ENCFF183DSU, ENCFF439FIP, ENCFF071ZJD, ENCFF281Q…	kd
ENCODE	K-562	blast_phase_chronic_myeloid_leukemia	RBFOX2	kd	ENCFF543SLA, ENCFF813EEE	K-562	blast_phase_chronic_myeloid_leukemia	NONE	nc	ENCFF543TXB, ENCFF026ESK, ENCFF213TLT, ENCFF664UCL, ENCFF089HPB, ENCFF808DUP, ENCFF841AXV, ENCFF834UXF, ENCFF366VLE, ENCFF290YBH, ENCFF866LWU, ENCFF609JIF, ENCFF903UNS, ENCFF714HMY, ENCFF675IJS, ENCFF737OTU, ENCFF846YZP, ENCFF575VQI, ENCFF137HPM, ENCFF665EIC, ENCFF794BAP, ENCFF404IOE, ENCFF223LJT, ENCFF558YYA, ENCFF632WBF, ENCFF232WNR, ENCFF712XYW, ENCFF183DSU, ENCFF439FIP, ENCFF071ZJD, ENCFF281Q…	kd
ENCODE	K-562	blast_phase_chronic_myeloid_leukemia	RBM15	kd	ENCFF814DLL, ENCFF319HDF	K-562	blast_phase_chronic_myeloid_leukemia	NONE	nc	ENCFF543TXB, ENCFF026ESK, ENCFF213TLT, ENCFF664UCL, ENCFF089HPB, ENCFF808DUP, ENCFF841AXV, ENCFF834UXF, ENCFF366VLE, ENCFF290YBH, ENCFF866LWU, ENCFF609JIF, ENCFF903UNS, ENCFF714HMY, ENCFF675IJS, ENCFF737OTU, ENCFF846YZP, ENCFF575VQI, ENCFF137HPM, ENCFF665EIC, ENCFF794BAP, ENCFF404IOE, ENCFF223LJT, ENCFF558YYA, ENCFF632WBF, ENCFF232WNR, ENCFF712XYW, ENCFF183DSU, ENCFF439FIP, ENCFF071ZJD, ENCFF281Q…	kd
ENCODE	K-562	blast_phase_chronic_myeloid_leukemia	RBM17	kd	ENCFF571MJH, ENCFF615LPI	K-562	blast_phase_chronic_myeloid_leukemia	NONE	nc	ENCFF543TXB, ENCFF026ESK, ENCFF213TLT, ENCFF664UCL, ENCFF089HPB, ENCFF808DUP, ENCFF841AXV, ENCFF834UXF, ENCFF366VLE, ENCFF290YBH, ENCFF866LWU, ENCFF609JIF, ENCFF903UNS, ENCFF714HMY, ENCFF675IJS, ENCFF737OTU, ENCFF846YZP, ENCFF575VQI, ENCFF137HPM, ENCFF665EIC, ENCFF794BAP, ENCFF404IOE, ENCFF223LJT, ENCFF558YYA, ENCFF632WBF, ENCFF232WNR, ENCFF712XYW, ENCFF183DSU, ENCFF439FIP, ENCFF071ZJD, ENCFF281Q…	kd
ENCODE	K-562	blast_phase_chronic_myeloid_leukemia	RBM22	kd	ENCFF299FGZ, ENCFF925SCQ	K-562	blast_phase_chronic_myeloid_leukemia	NONE	nc	ENCFF543TXB, ENCFF026ESK, ENCFF213TLT, ENCFF664UCL, ENCFF089HPB, ENCFF808DUP, ENCFF841AXV, ENCFF834UXF, ENCFF366VLE, ENCFF290YBH, ENCFF866LWU, ENCFF609JIF, ENCFF903UNS, ENCFF714HMY, ENCFF675IJS, ENCFF737OTU, ENCFF846YZP, ENCFF575VQI, ENCFF137HPM, ENCFF665EIC, ENCFF794BAP, ENCFF404IOE, ENCFF223LJT, ENCFF558YYA, ENCFF632WBF, ENCFF232WNR, ENCFF712XYW, ENCFF183DSU, ENCFF439FIP, ENCFF071ZJD, ENCFF281Q…	kd
ENCODE	K-562	blast_phase_chronic_myeloid_leukemia	RBM25	kd	ENCFF498LOB, ENCFF635MIF	K-562	blast_phase_chronic_myeloid_leukemia	NONE	nc	ENCFF543TXB, ENCFF026ESK, ENCFF213TLT, ENCFF664UCL, ENCFF089HPB, ENCFF808DUP, ENCFF841AXV, ENCFF834UXF, ENCFF366VLE, ENCFF290YBH, ENCFF866LWU, ENCFF609JIF, ENCFF903UNS, ENCFF714HMY, ENCFF675IJS, ENCFF737OTU, ENCFF846YZP, ENCFF575VQI, ENCFF137HPM, ENCFF665EIC, ENCFF794BAP, ENCFF404IOE, ENCFF223LJT, ENCFF558YYA, ENCFF632WBF, ENCFF232WNR, ENCFF712XYW, ENCFF183DSU, ENCFF439FIP, ENCFF071ZJD, ENCFF281Q…	kd
ENCODE	K-562	blast_phase_chronic_myeloid_leukemia	RBM3	kd	ENCFF199LLH, ENCFF591FOR	K-562	blast_phase_chronic_myeloid_leukemia	NONE	nc	ENCFF543TXB, ENCFF026ESK, ENCFF213TLT, ENCFF664UCL, ENCFF089HPB, ENCFF808DUP, ENCFF841AXV, ENCFF834UXF, ENCFF366VLE, ENCFF290YBH, ENCFF866LWU, ENCFF609JIF, ENCFF903UNS, ENCFF714HMY, ENCFF675IJS, ENCFF737OTU, ENCFF846YZP, ENCFF575VQI, ENCFF137HPM, ENCFF665EIC, ENCFF794BAP, ENCFF404IOE, ENCFF223LJT, ENCFF558YYA, ENCFF632WBF, ENCFF232WNR, ENCFF712XYW, ENCFF183DSU, ENCFF439FIP, ENCFF071ZJD, ENCFF281Q…	kd
ENCODE	K-562	blast_phase_chronic_myeloid_leukemia	RBM34	kd	ENCFF629RTA, ENCFF046ULT	K-562	blast_phase_chronic_myeloid_leukemia	NONE	nc	ENCFF543TXB, ENCFF026ESK, ENCFF213TLT, ENCFF664UCL, ENCFF089HPB, ENCFF808DUP, ENCFF841AXV, ENCFF834UXF, ENCFF366VLE, ENCFF290YBH, ENCFF866LWU, ENCFF609JIF, ENCFF903UNS, ENCFF714HMY, ENCFF675IJS, ENCFF737OTU, ENCFF846YZP, ENCFF575VQI, ENCFF137HPM, ENCFF665EIC, ENCFF794BAP, ENCFF404IOE, ENCFF223LJT, ENCFF558YYA, ENCFF632WBF, ENCFF232WNR, ENCFF712XYW, ENCFF183DSU, ENCFF439FIP, ENCFF071ZJD, ENCFF281Q…	kd
ENCODE	K-562	blast_phase_chronic_myeloid_leukemia	RBM39	kd	ENCFF726KCJ, ENCFF968KZN	K-562	blast_phase_chronic_myeloid_leukemia	NONE	nc	ENCFF543TXB, ENCFF026ESK, ENCFF213TLT, ENCFF664UCL, ENCFF089HPB, ENCFF808DUP, ENCFF841AXV, ENCFF834UXF, ENCFF366VLE, ENCFF290YBH, ENCFF866LWU, ENCFF609JIF, ENCFF903UNS, ENCFF714HMY, ENCFF675IJS, ENCFF737OTU, ENCFF846YZP, ENCFF575VQI, ENCFF137HPM, ENCFF665EIC, ENCFF794BAP, ENCFF404IOE, ENCFF223LJT, ENCFF558YYA, ENCFF632WBF, ENCFF232WNR, ENCFF712XYW, ENCFF183DSU, ENCFF439FIP, ENCFF071ZJD, ENCFF281Q…	kd
ENCODE	K-562	blast_phase_chronic_myeloid_leukemia	RCC2	kd	ENCFF508ZYN, ENCFF241EPD	K-562	blast_phase_chronic_myeloid_leukemia	NONE	nc	ENCFF543TXB, ENCFF026ESK, ENCFF213TLT, ENCFF664UCL, ENCFF089HPB, ENCFF808DUP, ENCFF841AXV, ENCFF834UXF, ENCFF366VLE, ENCFF290YBH, ENCFF866LWU, ENCFF609JIF, ENCFF903UNS, ENCFF714HMY, ENCFF675IJS, ENCFF737OTU, ENCFF846YZP, ENCFF575VQI, ENCFF137HPM, ENCFF665EIC, ENCFF794BAP, ENCFF404IOE, ENCFF223LJT, ENCFF558YYA, ENCFF632WBF, ENCFF232WNR, ENCFF712XYW, ENCFF183DSU, ENCFF439FIP, ENCFF071ZJD, ENCFF281Q…	kd
ENCODE	K-562	blast_phase_chronic_myeloid_leukemia	RCOR1	kd	ENCFF136LMZ, ENCFF140CLB	K-562	blast_phase_chronic_myeloid_leukemia	NONE	nc	ENCFF543TXB, ENCFF026ESK, ENCFF213TLT, ENCFF664UCL, ENCFF089HPB, ENCFF808DUP, ENCFF841AXV, ENCFF834UXF, ENCFF366VLE, ENCFF290YBH, ENCFF866LWU, ENCFF609JIF, ENCFF903UNS, ENCFF714HMY, ENCFF675IJS, ENCFF737OTU, ENCFF846YZP, ENCFF575VQI, ENCFF137HPM, ENCFF665EIC, ENCFF794BAP, ENCFF404IOE, ENCFF223LJT, ENCFF558YYA, ENCFF632WBF, ENCFF232WNR, ENCFF712XYW, ENCFF183DSU, ENCFF439FIP, ENCFF071ZJD, ENCFF281Q…	kd
ENCODE	K-562	blast_phase_chronic_myeloid_leukemia	RECQL	kd	ENCFF702MIZ, ENCFF062NYD, ENCFF804QSJ, ENCFF076OLW	K-562	blast_phase_chronic_myeloid_leukemia	NONE	nc	ENCFF543TXB, ENCFF026ESK, ENCFF213TLT, ENCFF664UCL, ENCFF089HPB, ENCFF808DUP, ENCFF841AXV, ENCFF834UXF, ENCFF366VLE, ENCFF290YBH, ENCFF866LWU, ENCFF609JIF, ENCFF903UNS, ENCFF714HMY, ENCFF675IJS, ENCFF737OTU, ENCFF846YZP, ENCFF575VQI, ENCFF137HPM, ENCFF665EIC, ENCFF794BAP, ENCFF404IOE, ENCFF223LJT, ENCFF558YYA, ENCFF632WBF, ENCFF232WNR, ENCFF712XYW, ENCFF183DSU, ENCFF439FIP, ENCFF071ZJD, ENCFF281Q…	kd
ENCODE	K-562	blast_phase_chronic_myeloid_leukemia	RELA	kd	ENCFF766HJU, ENCFF347SFK	K-562	blast_phase_chronic_myeloid_leukemia	NONE	nc	ENCFF543TXB, ENCFF026ESK, ENCFF213TLT, ENCFF664UCL, ENCFF089HPB, ENCFF808DUP, ENCFF841AXV, ENCFF834UXF, ENCFF366VLE, ENCFF290YBH, ENCFF866LWU, ENCFF609JIF, ENCFF903UNS, ENCFF714HMY, ENCFF675IJS, ENCFF737OTU, ENCFF846YZP, ENCFF575VQI, ENCFF137HPM, ENCFF665EIC, ENCFF794BAP, ENCFF404IOE, ENCFF223LJT, ENCFF558YYA, ENCFF632WBF, ENCFF232WNR, ENCFF712XYW, ENCFF183DSU, ENCFF439FIP, ENCFF071ZJD, ENCFF281Q…	kd
ENCODE	K-562	blast_phase_chronic_myeloid_leukemia	RFX5	kd	ENCFF016BIV, ENCFF745RLG	K-562	blast_phase_chronic_myeloid_leukemia	NONE	nc	ENCFF543TXB, ENCFF026ESK, ENCFF213TLT, ENCFF664UCL, ENCFF089HPB, ENCFF808DUP, ENCFF841AXV, ENCFF834UXF, ENCFF366VLE, ENCFF290YBH, ENCFF866LWU, ENCFF609JIF, ENCFF903UNS, ENCFF714HMY, ENCFF675IJS, ENCFF737OTU, ENCFF846YZP, ENCFF575VQI, ENCFF137HPM, ENCFF665EIC, ENCFF794BAP, ENCFF404IOE, ENCFF223LJT, ENCFF558YYA, ENCFF632WBF, ENCFF232WNR, ENCFF712XYW, ENCFF183DSU, ENCFF439FIP, ENCFF071ZJD, ENCFF281Q…	kd
ENCODE	K-562	blast_phase_chronic_myeloid_leukemia	RNF2	kd	ENCFF174GQD, ENCFF662GAH	K-562	blast_phase_chronic_myeloid_leukemia	NONE	nc	ENCFF543TXB, ENCFF026ESK, ENCFF213TLT, ENCFF664UCL, ENCFF089HPB, ENCFF808DUP, ENCFF841AXV, ENCFF834UXF, ENCFF366VLE, ENCFF290YBH, ENCFF866LWU, ENCFF609JIF, ENCFF903UNS, ENCFF714HMY, ENCFF675IJS, ENCFF737OTU, ENCFF846YZP, ENCFF575VQI, ENCFF137HPM, ENCFF665EIC, ENCFF794BAP, ENCFF404IOE, ENCFF223LJT, ENCFF558YYA, ENCFF632WBF, ENCFF232WNR, ENCFF712XYW, ENCFF183DSU, ENCFF439FIP, ENCFF071ZJD, ENCFF281Q…	kd
ENCODE	K-562	blast_phase_chronic_myeloid_leukemia	RPS10	kd	ENCFF387VQU, ENCFF674GVU	K-562	blast_phase_chronic_myeloid_leukemia	NONE	nc	ENCFF543TXB, ENCFF026ESK, ENCFF213TLT, ENCFF664UCL, ENCFF089HPB, ENCFF808DUP, ENCFF841AXV, ENCFF834UXF, ENCFF366VLE, ENCFF290YBH, ENCFF866LWU, ENCFF609JIF, ENCFF903UNS, ENCFF714HMY, ENCFF675IJS, ENCFF737OTU, ENCFF846YZP, ENCFF575VQI, ENCFF137HPM, ENCFF665EIC, ENCFF794BAP, ENCFF404IOE, ENCFF223LJT, ENCFF558YYA, ENCFF632WBF, ENCFF232WNR, ENCFF712XYW, ENCFF183DSU, ENCFF439FIP, ENCFF071ZJD, ENCFF281Q…	kd
ENCODE	K-562	blast_phase_chronic_myeloid_leukemia	RPS19	kd	ENCFF039LWE, ENCFF519RKS	K-562	blast_phase_chronic_myeloid_leukemia	NONE	nc	ENCFF543TXB, ENCFF026ESK, ENCFF213TLT, ENCFF664UCL, ENCFF089HPB, ENCFF808DUP, ENCFF841AXV, ENCFF834UXF, ENCFF366VLE, ENCFF290YBH, ENCFF866LWU, ENCFF609JIF, ENCFF903UNS, ENCFF714HMY, ENCFF675IJS, ENCFF737OTU, ENCFF846YZP, ENCFF575VQI, ENCFF137HPM, ENCFF665EIC, ENCFF794BAP, ENCFF404IOE, ENCFF223LJT, ENCFF558YYA, ENCFF632WBF, ENCFF232WNR, ENCFF712XYW, ENCFF183DSU, ENCFF439FIP, ENCFF071ZJD, ENCFF281Q…	kd
ENCODE	K-562	blast_phase_chronic_myeloid_leukemia	RPS3	kd	ENCFF422AJK, ENCFF397DHV	K-562	blast_phase_chronic_myeloid_leukemia	NONE	nc	ENCFF543TXB, ENCFF026ESK, ENCFF213TLT, ENCFF664UCL, ENCFF089HPB, ENCFF808DUP, ENCFF841AXV, ENCFF834UXF, ENCFF366VLE, ENCFF290YBH, ENCFF866LWU, ENCFF609JIF, ENCFF903UNS, ENCFF714HMY, ENCFF675IJS, ENCFF737OTU, ENCFF846YZP, ENCFF575VQI, ENCFF137HPM, ENCFF665EIC, ENCFF794BAP, ENCFF404IOE, ENCFF223LJT, ENCFF558YYA, ENCFF632WBF, ENCFF232WNR, ENCFF712XYW, ENCFF183DSU, ENCFF439FIP, ENCFF071ZJD, ENCFF281Q…	kd
ENCODE	K-562	blast_phase_chronic_myeloid_leukemia	RPS3A	kd	ENCFF416JJE, ENCFF862TBQ	K-562	blast_phase_chronic_myeloid_leukemia	NONE	nc	ENCFF543TXB, ENCFF026ESK, ENCFF213TLT, ENCFF664UCL, ENCFF089HPB, ENCFF808DUP, ENCFF841AXV, ENCFF834UXF, ENCFF366VLE, ENCFF290YBH, ENCFF866LWU, ENCFF609JIF, ENCFF903UNS, ENCFF714HMY, ENCFF675IJS, ENCFF737OTU, ENCFF846YZP, ENCFF575VQI, ENCFF137HPM, ENCFF665EIC, ENCFF794BAP, ENCFF404IOE, ENCFF223LJT, ENCFF558YYA, ENCFF632WBF, ENCFF232WNR, ENCFF712XYW, ENCFF183DSU, ENCFF439FIP, ENCFF071ZJD, ENCFF281Q…	kd
ENCODE	K-562	blast_phase_chronic_myeloid_leukemia	RRP9	kd	ENCFF439WJA, ENCFF349DGX	K-562	blast_phase_chronic_myeloid_leukemia	NONE	nc	ENCFF543TXB, ENCFF026ESK, ENCFF213TLT, ENCFF664UCL, ENCFF089HPB, ENCFF808DUP, ENCFF841AXV, ENCFF834UXF, ENCFF366VLE, ENCFF290YBH, ENCFF866LWU, ENCFF609JIF, ENCFF903UNS, ENCFF714HMY, ENCFF675IJS, ENCFF737OTU, ENCFF846YZP, ENCFF575VQI, ENCFF137HPM, ENCFF665EIC, ENCFF794BAP, ENCFF404IOE, ENCFF223LJT, ENCFF558YYA, ENCFF632WBF, ENCFF232WNR, ENCFF712XYW, ENCFF183DSU, ENCFF439FIP, ENCFF071ZJD, ENCFF281Q…	kd
ENCODE	K-562	blast_phase_chronic_myeloid_leukemia	RTF1	kd	ENCFF827FVS, ENCFF044SXE	K-562	blast_phase_chronic_myeloid_leukemia	NONE	nc	ENCFF543TXB, ENCFF026ESK, ENCFF213TLT, ENCFF664UCL, ENCFF089HPB, ENCFF808DUP, ENCFF841AXV, ENCFF834UXF, ENCFF366VLE, ENCFF290YBH, ENCFF866LWU, ENCFF609JIF, ENCFF903UNS, ENCFF714HMY, ENCFF675IJS, ENCFF737OTU, ENCFF846YZP, ENCFF575VQI, ENCFF137HPM, ENCFF665EIC, ENCFF794BAP, ENCFF404IOE, ENCFF223LJT, ENCFF558YYA, ENCFF632WBF, ENCFF232WNR, ENCFF712XYW, ENCFF183DSU, ENCFF439FIP, ENCFF071ZJD, ENCFF281Q…	kd
ENCODE	K-562	blast_phase_chronic_myeloid_leukemia	SAFB	kd	ENCFF802XSD, ENCFF118KGJ	K-562	blast_phase_chronic_myeloid_leukemia	NONE	nc	ENCFF543TXB, ENCFF026ESK, ENCFF213TLT, ENCFF664UCL, ENCFF089HPB, ENCFF808DUP, ENCFF841AXV, ENCFF834UXF, ENCFF366VLE, ENCFF290YBH, ENCFF866LWU, ENCFF609JIF, ENCFF903UNS, ENCFF714HMY, ENCFF675IJS, ENCFF737OTU, ENCFF846YZP, ENCFF575VQI, ENCFF137HPM, ENCFF665EIC, ENCFF794BAP, ENCFF404IOE, ENCFF223LJT, ENCFF558YYA, ENCFF632WBF, ENCFF232WNR, ENCFF712XYW, ENCFF183DSU, ENCFF439FIP, ENCFF071ZJD, ENCFF281Q…	kd
ENCODE	K-562	blast_phase_chronic_myeloid_leukemia	SAFB2	kd	ENCFF673FFS, ENCFF945YKP	K-562	blast_phase_chronic_myeloid_leukemia	NONE	nc	ENCFF543TXB, ENCFF026ESK, ENCFF213TLT, ENCFF664UCL, ENCFF089HPB, ENCFF808DUP, ENCFF841AXV, ENCFF834UXF, ENCFF366VLE, ENCFF290YBH, ENCFF866LWU, ENCFF609JIF, ENCFF903UNS, ENCFF714HMY, ENCFF675IJS, ENCFF737OTU, ENCFF846YZP, ENCFF575VQI, ENCFF137HPM, ENCFF665EIC, ENCFF794BAP, ENCFF404IOE, ENCFF223LJT, ENCFF558YYA, ENCFF632WBF, ENCFF232WNR, ENCFF712XYW, ENCFF183DSU, ENCFF439FIP, ENCFF071ZJD, ENCFF281Q…	kd
ENCODE	K-562	blast_phase_chronic_myeloid_leukemia	SART3	kd	ENCFF146DUY, ENCFF923HZA	K-562	blast_phase_chronic_myeloid_leukemia	NONE	nc	ENCFF543TXB, ENCFF026ESK, ENCFF213TLT, ENCFF664UCL, ENCFF089HPB, ENCFF808DUP, ENCFF841AXV, ENCFF834UXF, ENCFF366VLE, ENCFF290YBH, ENCFF866LWU, ENCFF609JIF, ENCFF903UNS, ENCFF714HMY, ENCFF675IJS, ENCFF737OTU, ENCFF846YZP, ENCFF575VQI, ENCFF137HPM, ENCFF665EIC, ENCFF794BAP, ENCFF404IOE, ENCFF223LJT, ENCFF558YYA, ENCFF632WBF, ENCFF232WNR, ENCFF712XYW, ENCFF183DSU, ENCFF439FIP, ENCFF071ZJD, ENCFF281Q…	kd
ENCODE	K-562	blast_phase_chronic_myeloid_leukemia	SBDS	kd	ENCFF075AED, ENCFF526RND	K-562	blast_phase_chronic_myeloid_leukemia	NONE	nc	ENCFF543TXB, ENCFF026ESK, ENCFF213TLT, ENCFF664UCL, ENCFF089HPB, ENCFF808DUP, ENCFF841AXV, ENCFF834UXF, ENCFF366VLE, ENCFF290YBH, ENCFF866LWU, ENCFF609JIF, ENCFF903UNS, ENCFF714HMY, ENCFF675IJS, ENCFF737OTU, ENCFF846YZP, ENCFF575VQI, ENCFF137HPM, ENCFF665EIC, ENCFF794BAP, ENCFF404IOE, ENCFF223LJT, ENCFF558YYA, ENCFF632WBF, ENCFF232WNR, ENCFF712XYW, ENCFF183DSU, ENCFF439FIP, ENCFF071ZJD, ENCFF281Q…	kd
ENCODE	K-562	blast_phase_chronic_myeloid_leukemia	SDAD1	kd	ENCFF324CUB, ENCFF716TYK	K-562	blast_phase_chronic_myeloid_leukemia	NONE	nc	ENCFF543TXB, ENCFF026ESK, ENCFF213TLT, ENCFF664UCL, ENCFF089HPB, ENCFF808DUP, ENCFF841AXV, ENCFF834UXF, ENCFF366VLE, ENCFF290YBH, ENCFF866LWU, ENCFF609JIF, ENCFF903UNS, ENCFF714HMY, ENCFF675IJS, ENCFF737OTU, ENCFF846YZP, ENCFF575VQI, ENCFF137HPM, ENCFF665EIC, ENCFF794BAP, ENCFF404IOE, ENCFF223LJT, ENCFF558YYA, ENCFF632WBF, ENCFF232WNR, ENCFF712XYW, ENCFF183DSU, ENCFF439FIP, ENCFF071ZJD, ENCFF281Q…	kd
ENCODE	K-562	blast_phase_chronic_myeloid_leukemia	SERBP1	kd	ENCFF364KHU, ENCFF409ECI	K-562	blast_phase_chronic_myeloid_leukemia	NONE	nc	ENCFF543TXB, ENCFF026ESK, ENCFF213TLT, ENCFF664UCL, ENCFF089HPB, ENCFF808DUP, ENCFF841AXV, ENCFF834UXF, ENCFF366VLE, ENCFF290YBH, ENCFF866LWU, ENCFF609JIF, ENCFF903UNS, ENCFF714HMY, ENCFF675IJS, ENCFF737OTU, ENCFF846YZP, ENCFF575VQI, ENCFF137HPM, ENCFF665EIC, ENCFF794BAP, ENCFF404IOE, ENCFF223LJT, ENCFF558YYA, ENCFF632WBF, ENCFF232WNR, ENCFF712XYW, ENCFF183DSU, ENCFF439FIP, ENCFF071ZJD, ENCFF281Q…	kd
ENCODE	K-562	blast_phase_chronic_myeloid_leukemia	SETDB1	kd	ENCFF755WHG, ENCFF275MNY, ENCFF648NOR	K-562	blast_phase_chronic_myeloid_leukemia	NONE	nc	ENCFF543TXB, ENCFF026ESK, ENCFF213TLT, ENCFF664UCL, ENCFF089HPB, ENCFF808DUP, ENCFF841AXV, ENCFF834UXF, ENCFF366VLE, ENCFF290YBH, ENCFF866LWU, ENCFF609JIF, ENCFF903UNS, ENCFF714HMY, ENCFF675IJS, ENCFF737OTU, ENCFF846YZP, ENCFF575VQI, ENCFF137HPM, ENCFF665EIC, ENCFF794BAP, ENCFF404IOE, ENCFF223LJT, ENCFF558YYA, ENCFF632WBF, ENCFF232WNR, ENCFF712XYW, ENCFF183DSU, ENCFF439FIP, ENCFF071ZJD, ENCFF281Q…	kd
ENCODE	K-562	blast_phase_chronic_myeloid_leukemia	SF1	kd	ENCFF535POM, ENCFF837TOJ, ENCFF907NBP, ENCFF685ZCT	K-562	blast_phase_chronic_myeloid_leukemia	NONE	nc	ENCFF543TXB, ENCFF026ESK, ENCFF213TLT, ENCFF664UCL, ENCFF089HPB, ENCFF808DUP, ENCFF841AXV, ENCFF834UXF, ENCFF366VLE, ENCFF290YBH, ENCFF866LWU, ENCFF609JIF, ENCFF903UNS, ENCFF714HMY, ENCFF675IJS, ENCFF737OTU, ENCFF846YZP, ENCFF575VQI, ENCFF137HPM, ENCFF665EIC, ENCFF794BAP, ENCFF404IOE, ENCFF223LJT, ENCFF558YYA, ENCFF632WBF, ENCFF232WNR, ENCFF712XYW, ENCFF183DSU, ENCFF439FIP, ENCFF071ZJD, ENCFF281Q…	kd
ENCODE	K-562	blast_phase_chronic_myeloid_leukemia	SF3A3	kd	ENCFF728CZK, ENCFF086LIJ	K-562	blast_phase_chronic_myeloid_leukemia	NONE	nc	ENCFF543TXB, ENCFF026ESK, ENCFF213TLT, ENCFF664UCL, ENCFF089HPB, ENCFF808DUP, ENCFF841AXV, ENCFF834UXF, ENCFF366VLE, ENCFF290YBH, ENCFF866LWU, ENCFF609JIF, ENCFF903UNS, ENCFF714HMY, ENCFF675IJS, ENCFF737OTU, ENCFF846YZP, ENCFF575VQI, ENCFF137HPM, ENCFF665EIC, ENCFF794BAP, ENCFF404IOE, ENCFF223LJT, ENCFF558YYA, ENCFF632WBF, ENCFF232WNR, ENCFF712XYW, ENCFF183DSU, ENCFF439FIP, ENCFF071ZJD, ENCFF281Q…	kd
ENCODE	K-562	blast_phase_chronic_myeloid_leukemia	SF3B1	kd	ENCFF128JZI, ENCFF251WWD	K-562	blast_phase_chronic_myeloid_leukemia	NONE	nc	ENCFF543TXB, ENCFF026ESK, ENCFF213TLT, ENCFF664UCL, ENCFF089HPB, ENCFF808DUP, ENCFF841AXV, ENCFF834UXF, ENCFF366VLE, ENCFF290YBH, ENCFF866LWU, ENCFF609JIF, ENCFF903UNS, ENCFF714HMY, ENCFF675IJS, ENCFF737OTU, ENCFF846YZP, ENCFF575VQI, ENCFF137HPM, ENCFF665EIC, ENCFF794BAP, ENCFF404IOE, ENCFF223LJT, ENCFF558YYA, ENCFF632WBF, ENCFF232WNR, ENCFF712XYW, ENCFF183DSU, ENCFF439FIP, ENCFF071ZJD, ENCFF281Q…	kd
ENCODE	K-562	blast_phase_chronic_myeloid_leukemia	SF3B4	kd	ENCFF385YRV, ENCFF024UCE	K-562	blast_phase_chronic_myeloid_leukemia	NONE	nc	ENCFF543TXB, ENCFF026ESK, ENCFF213TLT, ENCFF664UCL, ENCFF089HPB, ENCFF808DUP, ENCFF841AXV, ENCFF834UXF, ENCFF366VLE, ENCFF290YBH, ENCFF866LWU, ENCFF609JIF, ENCFF903UNS, ENCFF714HMY, ENCFF675IJS, ENCFF737OTU, ENCFF846YZP, ENCFF575VQI, ENCFF137HPM, ENCFF665EIC, ENCFF794BAP, ENCFF404IOE, ENCFF223LJT, ENCFF558YYA, ENCFF632WBF, ENCFF232WNR, ENCFF712XYW, ENCFF183DSU, ENCFF439FIP, ENCFF071ZJD, ENCFF281Q…	kd
ENCODE	K-562	blast_phase_chronic_myeloid_leukemia	SFPQ	kd	ENCFF842MFV, ENCFF834HMK	K-562	blast_phase_chronic_myeloid_leukemia	NONE	nc	ENCFF543TXB, ENCFF026ESK, ENCFF213TLT, ENCFF664UCL, ENCFF089HPB, ENCFF808DUP, ENCFF841AXV, ENCFF834UXF, ENCFF366VLE, ENCFF290YBH, ENCFF866LWU, ENCFF609JIF, ENCFF903UNS, ENCFF714HMY, ENCFF675IJS, ENCFF737OTU, ENCFF846YZP, ENCFF575VQI, ENCFF137HPM, ENCFF665EIC, ENCFF794BAP, ENCFF404IOE, ENCFF223LJT, ENCFF558YYA, ENCFF632WBF, ENCFF232WNR, ENCFF712XYW, ENCFF183DSU, ENCFF439FIP, ENCFF071ZJD, ENCFF281Q…	kd
ENCODE	K-562	blast_phase_chronic_myeloid_leukemia	SIX5	kd	ENCFF160ZHC, ENCFF350HCI	K-562	blast_phase_chronic_myeloid_leukemia	NONE	nc	ENCFF543TXB, ENCFF026ESK, ENCFF213TLT, ENCFF664UCL, ENCFF089HPB, ENCFF808DUP, ENCFF841AXV, ENCFF834UXF, ENCFF366VLE, ENCFF290YBH, ENCFF866LWU, ENCFF609JIF, ENCFF903UNS, ENCFF714HMY, ENCFF675IJS, ENCFF737OTU, ENCFF846YZP, ENCFF575VQI, ENCFF137HPM, ENCFF665EIC, ENCFF794BAP, ENCFF404IOE, ENCFF223LJT, ENCFF558YYA, ENCFF632WBF, ENCFF232WNR, ENCFF712XYW, ENCFF183DSU, ENCFF439FIP, ENCFF071ZJD, ENCFF281Q…	kd
ENCODE	K-562	blast_phase_chronic_myeloid_leukemia	SLBP	kd	ENCFF613PLF, ENCFF073FLU	K-562	blast_phase_chronic_myeloid_leukemia	NONE	nc	ENCFF543TXB, ENCFF026ESK, ENCFF213TLT, ENCFF664UCL, ENCFF089HPB, ENCFF808DUP, ENCFF841AXV, ENCFF834UXF, ENCFF366VLE, ENCFF290YBH, ENCFF866LWU, ENCFF609JIF, ENCFF903UNS, ENCFF714HMY, ENCFF675IJS, ENCFF737OTU, ENCFF846YZP, ENCFF575VQI, ENCFF137HPM, ENCFF665EIC, ENCFF794BAP, ENCFF404IOE, ENCFF223LJT, ENCFF558YYA, ENCFF632WBF, ENCFF232WNR, ENCFF712XYW, ENCFF183DSU, ENCFF439FIP, ENCFF071ZJD, ENCFF281Q…	kd
ENCODE	K-562	blast_phase_chronic_myeloid_leukemia	SLTM	kd	ENCFF592GAP, ENCFF825VYK	K-562	blast_phase_chronic_myeloid_leukemia	NONE	nc	ENCFF543TXB, ENCFF026ESK, ENCFF213TLT, ENCFF664UCL, ENCFF089HPB, ENCFF808DUP, ENCFF841AXV, ENCFF834UXF, ENCFF366VLE, ENCFF290YBH, ENCFF866LWU, ENCFF609JIF, ENCFF903UNS, ENCFF714HMY, ENCFF675IJS, ENCFF737OTU, ENCFF846YZP, ENCFF575VQI, ENCFF137HPM, ENCFF665EIC, ENCFF794BAP, ENCFF404IOE, ENCFF223LJT, ENCFF558YYA, ENCFF632WBF, ENCFF232WNR, ENCFF712XYW, ENCFF183DSU, ENCFF439FIP, ENCFF071ZJD, ENCFF281Q…	kd
ENCODE	K-562	blast_phase_chronic_myeloid_leukemia	SMAD5	kd	ENCFF515EMZ, ENCFF837YNI	K-562	blast_phase_chronic_myeloid_leukemia	NONE	nc	ENCFF543TXB, ENCFF026ESK, ENCFF213TLT, ENCFF664UCL, ENCFF089HPB, ENCFF808DUP, ENCFF841AXV, ENCFF834UXF, ENCFF366VLE, ENCFF290YBH, ENCFF866LWU, ENCFF609JIF, ENCFF903UNS, ENCFF714HMY, ENCFF675IJS, ENCFF737OTU, ENCFF846YZP, ENCFF575VQI, ENCFF137HPM, ENCFF665EIC, ENCFF794BAP, ENCFF404IOE, ENCFF223LJT, ENCFF558YYA, ENCFF632WBF, ENCFF232WNR, ENCFF712XYW, ENCFF183DSU, ENCFF439FIP, ENCFF071ZJD, ENCFF281Q…	kd
ENCODE	K-562	blast_phase_chronic_myeloid_leukemia	SMARCA4	kd	ENCFF902KIW, ENCFF301QIB	K-562	blast_phase_chronic_myeloid_leukemia	NONE	nc	ENCFF543TXB, ENCFF026ESK, ENCFF213TLT, ENCFF664UCL, ENCFF089HPB, ENCFF808DUP, ENCFF841AXV, ENCFF834UXF, ENCFF366VLE, ENCFF290YBH, ENCFF866LWU, ENCFF609JIF, ENCFF903UNS, ENCFF714HMY, ENCFF675IJS, ENCFF737OTU, ENCFF846YZP, ENCFF575VQI, ENCFF137HPM, ENCFF665EIC, ENCFF794BAP, ENCFF404IOE, ENCFF223LJT, ENCFF558YYA, ENCFF632WBF, ENCFF232WNR, ENCFF712XYW, ENCFF183DSU, ENCFF439FIP, ENCFF071ZJD, ENCFF281Q…	kd
ENCODE	K-562	blast_phase_chronic_myeloid_leukemia	SMN1	kd	ENCFF232NTL, ENCFF478BBK	K-562	blast_phase_chronic_myeloid_leukemia	NONE	nc	ENCFF543TXB, ENCFF026ESK, ENCFF213TLT, ENCFF664UCL, ENCFF089HPB, ENCFF808DUP, ENCFF841AXV, ENCFF834UXF, ENCFF366VLE, ENCFF290YBH, ENCFF866LWU, ENCFF609JIF, ENCFF903UNS, ENCFF714HMY, ENCFF675IJS, ENCFF737OTU, ENCFF846YZP, ENCFF575VQI, ENCFF137HPM, ENCFF665EIC, ENCFF794BAP, ENCFF404IOE, ENCFF223LJT, ENCFF558YYA, ENCFF632WBF, ENCFF232WNR, ENCFF712XYW, ENCFF183DSU, ENCFF439FIP, ENCFF071ZJD, ENCFF281Q…	kd
ENCODE	K-562	blast_phase_chronic_myeloid_leukemia	SMNDC1	kd	ENCFF066GOH, ENCFF804SHF	K-562	blast_phase_chronic_myeloid_leukemia	NONE	nc	ENCFF543TXB, ENCFF026ESK, ENCFF213TLT, ENCFF664UCL, ENCFF089HPB, ENCFF808DUP, ENCFF841AXV, ENCFF834UXF, ENCFF366VLE, ENCFF290YBH, ENCFF866LWU, ENCFF609JIF, ENCFF903UNS, ENCFF714HMY, ENCFF675IJS, ENCFF737OTU, ENCFF846YZP, ENCFF575VQI, ENCFF137HPM, ENCFF665EIC, ENCFF794BAP, ENCFF404IOE, ENCFF223LJT, ENCFF558YYA, ENCFF632WBF, ENCFF232WNR, ENCFF712XYW, ENCFF183DSU, ENCFF439FIP, ENCFF071ZJD, ENCFF281Q…	kd
ENCODE	K-562	blast_phase_chronic_myeloid_leukemia	SND1	kd	ENCFF125NCT, ENCFF477DHV	K-562	blast_phase_chronic_myeloid_leukemia	NONE	nc	ENCFF543TXB, ENCFF026ESK, ENCFF213TLT, ENCFF664UCL, ENCFF089HPB, ENCFF808DUP, ENCFF841AXV, ENCFF834UXF, ENCFF366VLE, ENCFF290YBH, ENCFF866LWU, ENCFF609JIF, ENCFF903UNS, ENCFF714HMY, ENCFF675IJS, ENCFF737OTU, ENCFF846YZP, ENCFF575VQI, ENCFF137HPM, ENCFF665EIC, ENCFF794BAP, ENCFF404IOE, ENCFF223LJT, ENCFF558YYA, ENCFF632WBF, ENCFF232WNR, ENCFF712XYW, ENCFF183DSU, ENCFF439FIP, ENCFF071ZJD, ENCFF281Q…	kd
ENCODE	K-562	blast_phase_chronic_myeloid_leukemia	SNRNP200	kd	ENCFF897IAV, ENCFF174DQB	K-562	blast_phase_chronic_myeloid_leukemia	NONE	nc	ENCFF543TXB, ENCFF026ESK, ENCFF213TLT, ENCFF664UCL, ENCFF089HPB, ENCFF808DUP, ENCFF841AXV, ENCFF834UXF, ENCFF366VLE, ENCFF290YBH, ENCFF866LWU, ENCFF609JIF, ENCFF903UNS, ENCFF714HMY, ENCFF675IJS, ENCFF737OTU, ENCFF846YZP, ENCFF575VQI, ENCFF137HPM, ENCFF665EIC, ENCFF794BAP, ENCFF404IOE, ENCFF223LJT, ENCFF558YYA, ENCFF632WBF, ENCFF232WNR, ENCFF712XYW, ENCFF183DSU, ENCFF439FIP, ENCFF071ZJD, ENCFF281Q…	kd
ENCODE	K-562	blast_phase_chronic_myeloid_leukemia	SNW1	kd	ENCFF460UVT, ENCFF922PYW	K-562	blast_phase_chronic_myeloid_leukemia	NONE	nc	ENCFF543TXB, ENCFF026ESK, ENCFF213TLT, ENCFF664UCL, ENCFF089HPB, ENCFF808DUP, ENCFF841AXV, ENCFF834UXF, ENCFF366VLE, ENCFF290YBH, ENCFF866LWU, ENCFF609JIF, ENCFF903UNS, ENCFF714HMY, ENCFF675IJS, ENCFF737OTU, ENCFF846YZP, ENCFF575VQI, ENCFF137HPM, ENCFF665EIC, ENCFF794BAP, ENCFF404IOE, ENCFF223LJT, ENCFF558YYA, ENCFF632WBF, ENCFF232WNR, ENCFF712XYW, ENCFF183DSU, ENCFF439FIP, ENCFF071ZJD, ENCFF281Q…	kd
ENCODE	K-562	blast_phase_chronic_myeloid_leukemia	SP1	kd	ENCFF848JUC, ENCFF727IEP, ENCFF530PBF	K-562	blast_phase_chronic_myeloid_leukemia	NONE	nc	ENCFF543TXB, ENCFF026ESK, ENCFF213TLT, ENCFF664UCL, ENCFF089HPB, ENCFF808DUP, ENCFF841AXV, ENCFF834UXF, ENCFF366VLE, ENCFF290YBH, ENCFF866LWU, ENCFF609JIF, ENCFF903UNS, ENCFF714HMY, ENCFF675IJS, ENCFF737OTU, ENCFF846YZP, ENCFF575VQI, ENCFF137HPM, ENCFF665EIC, ENCFF794BAP, ENCFF404IOE, ENCFF223LJT, ENCFF558YYA, ENCFF632WBF, ENCFF232WNR, ENCFF712XYW, ENCFF183DSU, ENCFF439FIP, ENCFF071ZJD, ENCFF281Q…	kd
ENCODE	K-562	blast_phase_chronic_myeloid_leukemia	SP2	kd	ENCFF406NDD, ENCFF615EAD, ENCFF511YCU	K-562	blast_phase_chronic_myeloid_leukemia	NONE	nc	ENCFF543TXB, ENCFF026ESK, ENCFF213TLT, ENCFF664UCL, ENCFF089HPB, ENCFF808DUP, ENCFF841AXV, ENCFF834UXF, ENCFF366VLE, ENCFF290YBH, ENCFF866LWU, ENCFF609JIF, ENCFF903UNS, ENCFF714HMY, ENCFF675IJS, ENCFF737OTU, ENCFF846YZP, ENCFF575VQI, ENCFF137HPM, ENCFF665EIC, ENCFF794BAP, ENCFF404IOE, ENCFF223LJT, ENCFF558YYA, ENCFF632WBF, ENCFF232WNR, ENCFF712XYW, ENCFF183DSU, ENCFF439FIP, ENCFF071ZJD, ENCFF281Q…	kd
ENCODE	K-562	blast_phase_chronic_myeloid_leukemia	SRF	kd	ENCFF578YEU, ENCFF975WKK	K-562	blast_phase_chronic_myeloid_leukemia	NONE	nc	ENCFF543TXB, ENCFF026ESK, ENCFF213TLT, ENCFF664UCL, ENCFF089HPB, ENCFF808DUP, ENCFF841AXV, ENCFF834UXF, ENCFF366VLE, ENCFF290YBH, ENCFF866LWU, ENCFF609JIF, ENCFF903UNS, ENCFF714HMY, ENCFF675IJS, ENCFF737OTU, ENCFF846YZP, ENCFF575VQI, ENCFF137HPM, ENCFF665EIC, ENCFF794BAP, ENCFF404IOE, ENCFF223LJT, ENCFF558YYA, ENCFF632WBF, ENCFF232WNR, ENCFF712XYW, ENCFF183DSU, ENCFF439FIP, ENCFF071ZJD, ENCFF281Q…	kd
ENCODE	K-562	blast_phase_chronic_myeloid_leukemia	SRFBP1	kd	ENCFF898QQQ, ENCFF518UFZ	K-562	blast_phase_chronic_myeloid_leukemia	NONE	nc	ENCFF543TXB, ENCFF026ESK, ENCFF213TLT, ENCFF664UCL, ENCFF089HPB, ENCFF808DUP, ENCFF841AXV, ENCFF834UXF, ENCFF366VLE, ENCFF290YBH, ENCFF866LWU, ENCFF609JIF, ENCFF903UNS, ENCFF714HMY, ENCFF675IJS, ENCFF737OTU, ENCFF846YZP, ENCFF575VQI, ENCFF137HPM, ENCFF665EIC, ENCFF794BAP, ENCFF404IOE, ENCFF223LJT, ENCFF558YYA, ENCFF632WBF, ENCFF232WNR, ENCFF712XYW, ENCFF183DSU, ENCFF439FIP, ENCFF071ZJD, ENCFF281Q…	kd
ENCODE	K-562	blast_phase_chronic_myeloid_leukemia	SRP68	kd	ENCFF445EGT, ENCFF082BHQ	K-562	blast_phase_chronic_myeloid_leukemia	NONE	nc	ENCFF543TXB, ENCFF026ESK, ENCFF213TLT, ENCFF664UCL, ENCFF089HPB, ENCFF808DUP, ENCFF841AXV, ENCFF834UXF, ENCFF366VLE, ENCFF290YBH, ENCFF866LWU, ENCFF609JIF, ENCFF903UNS, ENCFF714HMY, ENCFF675IJS, ENCFF737OTU, ENCFF846YZP, ENCFF575VQI, ENCFF137HPM, ENCFF665EIC, ENCFF794BAP, ENCFF404IOE, ENCFF223LJT, ENCFF558YYA, ENCFF632WBF, ENCFF232WNR, ENCFF712XYW, ENCFF183DSU, ENCFF439FIP, ENCFF071ZJD, ENCFF281Q…	kd
ENCODE	K-562	blast_phase_chronic_myeloid_leukemia	SRPK2	kd	ENCFF766UJN, ENCFF703TVZ	K-562	blast_phase_chronic_myeloid_leukemia	NONE	nc	ENCFF543TXB, ENCFF026ESK, ENCFF213TLT, ENCFF664UCL, ENCFF089HPB, ENCFF808DUP, ENCFF841AXV, ENCFF834UXF, ENCFF366VLE, ENCFF290YBH, ENCFF866LWU, ENCFF609JIF, ENCFF903UNS, ENCFF714HMY, ENCFF675IJS, ENCFF737OTU, ENCFF846YZP, ENCFF575VQI, ENCFF137HPM, ENCFF665EIC, ENCFF794BAP, ENCFF404IOE, ENCFF223LJT, ENCFF558YYA, ENCFF632WBF, ENCFF232WNR, ENCFF712XYW, ENCFF183DSU, ENCFF439FIP, ENCFF071ZJD, ENCFF281Q…	kd
ENCODE	K-562	blast_phase_chronic_myeloid_leukemia	SRSF1	kd	ENCFF920DSH, ENCFF581EZL	K-562	blast_phase_chronic_myeloid_leukemia	NONE	nc	ENCFF543TXB, ENCFF026ESK, ENCFF213TLT, ENCFF664UCL, ENCFF089HPB, ENCFF808DUP, ENCFF841AXV, ENCFF834UXF, ENCFF366VLE, ENCFF290YBH, ENCFF866LWU, ENCFF609JIF, ENCFF903UNS, ENCFF714HMY, ENCFF675IJS, ENCFF737OTU, ENCFF846YZP, ENCFF575VQI, ENCFF137HPM, ENCFF665EIC, ENCFF794BAP, ENCFF404IOE, ENCFF223LJT, ENCFF558YYA, ENCFF632WBF, ENCFF232WNR, ENCFF712XYW, ENCFF183DSU, ENCFF439FIP, ENCFF071ZJD, ENCFF281Q…	kd
ENCODE	K-562	blast_phase_chronic_myeloid_leukemia	SRSF4	kd	ENCFF141OWV, ENCFF646IUC	K-562	blast_phase_chronic_myeloid_leukemia	NONE	nc	ENCFF543TXB, ENCFF026ESK, ENCFF213TLT, ENCFF664UCL, ENCFF089HPB, ENCFF808DUP, ENCFF841AXV, ENCFF834UXF, ENCFF366VLE, ENCFF290YBH, ENCFF866LWU, ENCFF609JIF, ENCFF903UNS, ENCFF714HMY, ENCFF675IJS, ENCFF737OTU, ENCFF846YZP, ENCFF575VQI, ENCFF137HPM, ENCFF665EIC, ENCFF794BAP, ENCFF404IOE, ENCFF223LJT, ENCFF558YYA, ENCFF632WBF, ENCFF232WNR, ENCFF712XYW, ENCFF183DSU, ENCFF439FIP, ENCFF071ZJD, ENCFF281Q…	kd
ENCODE	K-562	blast_phase_chronic_myeloid_leukemia	SRSF5	kd	ENCFF048VRF, ENCFF564VZB	K-562	blast_phase_chronic_myeloid_leukemia	NONE	nc	ENCFF543TXB, ENCFF026ESK, ENCFF213TLT, ENCFF664UCL, ENCFF089HPB, ENCFF808DUP, ENCFF841AXV, ENCFF834UXF, ENCFF366VLE, ENCFF290YBH, ENCFF866LWU, ENCFF609JIF, ENCFF903UNS, ENCFF714HMY, ENCFF675IJS, ENCFF737OTU, ENCFF846YZP, ENCFF575VQI, ENCFF137HPM, ENCFF665EIC, ENCFF794BAP, ENCFF404IOE, ENCFF223LJT, ENCFF558YYA, ENCFF632WBF, ENCFF232WNR, ENCFF712XYW, ENCFF183DSU, ENCFF439FIP, ENCFF071ZJD, ENCFF281Q…	kd
ENCODE	K-562	blast_phase_chronic_myeloid_leukemia	SRSF7	kd	ENCFF159NAN, ENCFF904JHE, ENCFF923RCF, ENCFF491TIE	K-562	blast_phase_chronic_myeloid_leukemia	NONE	nc	ENCFF543TXB, ENCFF026ESK, ENCFF213TLT, ENCFF664UCL, ENCFF089HPB, ENCFF808DUP, ENCFF841AXV, ENCFF834UXF, ENCFF366VLE, ENCFF290YBH, ENCFF866LWU, ENCFF609JIF, ENCFF903UNS, ENCFF714HMY, ENCFF675IJS, ENCFF737OTU, ENCFF846YZP, ENCFF575VQI, ENCFF137HPM, ENCFF665EIC, ENCFF794BAP, ENCFF404IOE, ENCFF223LJT, ENCFF558YYA, ENCFF632WBF, ENCFF232WNR, ENCFF712XYW, ENCFF183DSU, ENCFF439FIP, ENCFF071ZJD, ENCFF281Q…	kd
ENCODE	K-562	blast_phase_chronic_myeloid_leukemia	SRSF9	kd	ENCFF284TTD, ENCFF813DET	K-562	blast_phase_chronic_myeloid_leukemia	NONE	nc	ENCFF543TXB, ENCFF026ESK, ENCFF213TLT, ENCFF664UCL, ENCFF089HPB, ENCFF808DUP, ENCFF841AXV, ENCFF834UXF, ENCFF366VLE, ENCFF290YBH, ENCFF866LWU, ENCFF609JIF, ENCFF903UNS, ENCFF714HMY, ENCFF675IJS, ENCFF737OTU, ENCFF846YZP, ENCFF575VQI, ENCFF137HPM, ENCFF665EIC, ENCFF794BAP, ENCFF404IOE, ENCFF223LJT, ENCFF558YYA, ENCFF632WBF, ENCFF232WNR, ENCFF712XYW, ENCFF183DSU, ENCFF439FIP, ENCFF071ZJD, ENCFF281Q…	kd
ENCODE	K-562	blast_phase_chronic_myeloid_leukemia	SSB	kd	ENCFF073CQS, ENCFF858ERK	K-562	blast_phase_chronic_myeloid_leukemia	NONE	nc	ENCFF543TXB, ENCFF026ESK, ENCFF213TLT, ENCFF664UCL, ENCFF089HPB, ENCFF808DUP, ENCFF841AXV, ENCFF834UXF, ENCFF366VLE, ENCFF290YBH, ENCFF866LWU, ENCFF609JIF, ENCFF903UNS, ENCFF714HMY, ENCFF675IJS, ENCFF737OTU, ENCFF846YZP, ENCFF575VQI, ENCFF137HPM, ENCFF665EIC, ENCFF794BAP, ENCFF404IOE, ENCFF223LJT, ENCFF558YYA, ENCFF632WBF, ENCFF232WNR, ENCFF712XYW, ENCFF183DSU, ENCFF439FIP, ENCFF071ZJD, ENCFF281Q…	kd
ENCODE	K-562	blast_phase_chronic_myeloid_leukemia	SSRP1	kd	ENCFF806LAL, ENCFF705KBK	K-562	blast_phase_chronic_myeloid_leukemia	NONE	nc	ENCFF543TXB, ENCFF026ESK, ENCFF213TLT, ENCFF664UCL, ENCFF089HPB, ENCFF808DUP, ENCFF841AXV, ENCFF834UXF, ENCFF366VLE, ENCFF290YBH, ENCFF866LWU, ENCFF609JIF, ENCFF903UNS, ENCFF714HMY, ENCFF675IJS, ENCFF737OTU, ENCFF846YZP, ENCFF575VQI, ENCFF137HPM, ENCFF665EIC, ENCFF794BAP, ENCFF404IOE, ENCFF223LJT, ENCFF558YYA, ENCFF632WBF, ENCFF232WNR, ENCFF712XYW, ENCFF183DSU, ENCFF439FIP, ENCFF071ZJD, ENCFF281Q…	kd
ENCODE	K-562	blast_phase_chronic_myeloid_leukemia	STAT1	kd	ENCFF655EFE, ENCFF820RFQ	K-562	blast_phase_chronic_myeloid_leukemia	NONE	nc	ENCFF543TXB, ENCFF026ESK, ENCFF213TLT, ENCFF664UCL, ENCFF089HPB, ENCFF808DUP, ENCFF841AXV, ENCFF834UXF, ENCFF366VLE, ENCFF290YBH, ENCFF866LWU, ENCFF609JIF, ENCFF903UNS, ENCFF714HMY, ENCFF675IJS, ENCFF737OTU, ENCFF846YZP, ENCFF575VQI, ENCFF137HPM, ENCFF665EIC, ENCFF794BAP, ENCFF404IOE, ENCFF223LJT, ENCFF558YYA, ENCFF632WBF, ENCFF232WNR, ENCFF712XYW, ENCFF183DSU, ENCFF439FIP, ENCFF071ZJD, ENCFF281Q…	kd
ENCODE	K-562	blast_phase_chronic_myeloid_leukemia	STAT2	kd	ENCFF492TVJ, ENCFF010TNM	K-562	blast_phase_chronic_myeloid_leukemia	NONE	nc	ENCFF543TXB, ENCFF026ESK, ENCFF213TLT, ENCFF664UCL, ENCFF089HPB, ENCFF808DUP, ENCFF841AXV, ENCFF834UXF, ENCFF366VLE, ENCFF290YBH, ENCFF866LWU, ENCFF609JIF, ENCFF903UNS, ENCFF714HMY, ENCFF675IJS, ENCFF737OTU, ENCFF846YZP, ENCFF575VQI, ENCFF137HPM, ENCFF665EIC, ENCFF794BAP, ENCFF404IOE, ENCFF223LJT, ENCFF558YYA, ENCFF632WBF, ENCFF232WNR, ENCFF712XYW, ENCFF183DSU, ENCFF439FIP, ENCFF071ZJD, ENCFF281Q…	kd
ENCODE	K-562	blast_phase_chronic_myeloid_leukemia	STAT5A	kd	ENCFF814ODZ, ENCFF478DVE, ENCFF123GZF, ENCFF856EDO	K-562	blast_phase_chronic_myeloid_leukemia	NONE	nc	ENCFF543TXB, ENCFF026ESK, ENCFF213TLT, ENCFF664UCL, ENCFF089HPB, ENCFF808DUP, ENCFF841AXV, ENCFF834UXF, ENCFF366VLE, ENCFF290YBH, ENCFF866LWU, ENCFF609JIF, ENCFF903UNS, ENCFF714HMY, ENCFF675IJS, ENCFF737OTU, ENCFF846YZP, ENCFF575VQI, ENCFF137HPM, ENCFF665EIC, ENCFF794BAP, ENCFF404IOE, ENCFF223LJT, ENCFF558YYA, ENCFF632WBF, ENCFF232WNR, ENCFF712XYW, ENCFF183DSU, ENCFF439FIP, ENCFF071ZJD, ENCFF281Q…	kd
ENCODE	K-562	blast_phase_chronic_myeloid_leukemia	STAT6	kd	ENCFF225VMF, ENCFF302KBL	K-562	blast_phase_chronic_myeloid_leukemia	NONE	nc	ENCFF543TXB, ENCFF026ESK, ENCFF213TLT, ENCFF664UCL, ENCFF089HPB, ENCFF808DUP, ENCFF841AXV, ENCFF834UXF, ENCFF366VLE, ENCFF290YBH, ENCFF866LWU, ENCFF609JIF, ENCFF903UNS, ENCFF714HMY, ENCFF675IJS, ENCFF737OTU, ENCFF846YZP, ENCFF575VQI, ENCFF137HPM, ENCFF665EIC, ENCFF794BAP, ENCFF404IOE, ENCFF223LJT, ENCFF558YYA, ENCFF632WBF, ENCFF232WNR, ENCFF712XYW, ENCFF183DSU, ENCFF439FIP, ENCFF071ZJD, ENCFF281Q…	kd
ENCODE	K-562	blast_phase_chronic_myeloid_leukemia	STAU1	kd	ENCFF252YHM, ENCFF658WPI	K-562	blast_phase_chronic_myeloid_leukemia	NONE	nc	ENCFF543TXB, ENCFF026ESK, ENCFF213TLT, ENCFF664UCL, ENCFF089HPB, ENCFF808DUP, ENCFF841AXV, ENCFF834UXF, ENCFF366VLE, ENCFF290YBH, ENCFF866LWU, ENCFF609JIF, ENCFF903UNS, ENCFF714HMY, ENCFF675IJS, ENCFF737OTU, ENCFF846YZP, ENCFF575VQI, ENCFF137HPM, ENCFF665EIC, ENCFF794BAP, ENCFF404IOE, ENCFF223LJT, ENCFF558YYA, ENCFF632WBF, ENCFF232WNR, ENCFF712XYW, ENCFF183DSU, ENCFF439FIP, ENCFF071ZJD, ENCFF281Q…	kd
ENCODE	K-562	blast_phase_chronic_myeloid_leukemia	STIP1	kd	ENCFF323BUZ, ENCFF259CCL	K-562	blast_phase_chronic_myeloid_leukemia	NONE	nc	ENCFF543TXB, ENCFF026ESK, ENCFF213TLT, ENCFF664UCL, ENCFF089HPB, ENCFF808DUP, ENCFF841AXV, ENCFF834UXF, ENCFF366VLE, ENCFF290YBH, ENCFF866LWU, ENCFF609JIF, ENCFF903UNS, ENCFF714HMY, ENCFF675IJS, ENCFF737OTU, ENCFF846YZP, ENCFF575VQI, ENCFF137HPM, ENCFF665EIC, ENCFF794BAP, ENCFF404IOE, ENCFF223LJT, ENCFF558YYA, ENCFF632WBF, ENCFF232WNR, ENCFF712XYW, ENCFF183DSU, ENCFF439FIP, ENCFF071ZJD, ENCFF281Q…	kd
ENCODE	K-562	blast_phase_chronic_myeloid_leukemia	SUB1	kd	ENCFF371TXJ, ENCFF914COM	K-562	blast_phase_chronic_myeloid_leukemia	NONE	nc	ENCFF543TXB, ENCFF026ESK, ENCFF213TLT, ENCFF664UCL, ENCFF089HPB, ENCFF808DUP, ENCFF841AXV, ENCFF834UXF, ENCFF366VLE, ENCFF290YBH, ENCFF866LWU, ENCFF609JIF, ENCFF903UNS, ENCFF714HMY, ENCFF675IJS, ENCFF737OTU, ENCFF846YZP, ENCFF575VQI, ENCFF137HPM, ENCFF665EIC, ENCFF794BAP, ENCFF404IOE, ENCFF223LJT, ENCFF558YYA, ENCFF632WBF, ENCFF232WNR, ENCFF712XYW, ENCFF183DSU, ENCFF439FIP, ENCFF071ZJD, ENCFF281Q…	kd
ENCODE	K-562	blast_phase_chronic_myeloid_leukemia	SUCLG1	kd	ENCFF975MPF, ENCFF434GBU	K-562	blast_phase_chronic_myeloid_leukemia	NONE	nc	ENCFF543TXB, ENCFF026ESK, ENCFF213TLT, ENCFF664UCL, ENCFF089HPB, ENCFF808DUP, ENCFF841AXV, ENCFF834UXF, ENCFF366VLE, ENCFF290YBH, ENCFF866LWU, ENCFF609JIF, ENCFF903UNS, ENCFF714HMY, ENCFF675IJS, ENCFF737OTU, ENCFF846YZP, ENCFF575VQI, ENCFF137HPM, ENCFF665EIC, ENCFF794BAP, ENCFF404IOE, ENCFF223LJT, ENCFF558YYA, ENCFF632WBF, ENCFF232WNR, ENCFF712XYW, ENCFF183DSU, ENCFF439FIP, ENCFF071ZJD, ENCFF281Q…	kd
ENCODE	K-562	blast_phase_chronic_myeloid_leukemia	SUGP2	kd	ENCFF517NDY, ENCFF062TFQ	K-562	blast_phase_chronic_myeloid_leukemia	NONE	nc	ENCFF543TXB, ENCFF026ESK, ENCFF213TLT, ENCFF664UCL, ENCFF089HPB, ENCFF808DUP, ENCFF841AXV, ENCFF834UXF, ENCFF366VLE, ENCFF290YBH, ENCFF866LWU, ENCFF609JIF, ENCFF903UNS, ENCFF714HMY, ENCFF675IJS, ENCFF737OTU, ENCFF846YZP, ENCFF575VQI, ENCFF137HPM, ENCFF665EIC, ENCFF794BAP, ENCFF404IOE, ENCFF223LJT, ENCFF558YYA, ENCFF632WBF, ENCFF232WNR, ENCFF712XYW, ENCFF183DSU, ENCFF439FIP, ENCFF071ZJD, ENCFF281Q…	kd
ENCODE	K-562	blast_phase_chronic_myeloid_leukemia	SUPT6H	kd	ENCFF856QBY, ENCFF249QQG	K-562	blast_phase_chronic_myeloid_leukemia	NONE	nc	ENCFF543TXB, ENCFF026ESK, ENCFF213TLT, ENCFF664UCL, ENCFF089HPB, ENCFF808DUP, ENCFF841AXV, ENCFF834UXF, ENCFF366VLE, ENCFF290YBH, ENCFF866LWU, ENCFF609JIF, ENCFF903UNS, ENCFF714HMY, ENCFF675IJS, ENCFF737OTU, ENCFF846YZP, ENCFF575VQI, ENCFF137HPM, ENCFF665EIC, ENCFF794BAP, ENCFF404IOE, ENCFF223LJT, ENCFF558YYA, ENCFF632WBF, ENCFF232WNR, ENCFF712XYW, ENCFF183DSU, ENCFF439FIP, ENCFF071ZJD, ENCFF281Q…	kd
ENCODE	K-562	blast_phase_chronic_myeloid_leukemia	SUPV3L1	kd	ENCFF623DHM, ENCFF967UNC	K-562	blast_phase_chronic_myeloid_leukemia	NONE	nc	ENCFF543TXB, ENCFF026ESK, ENCFF213TLT, ENCFF664UCL, ENCFF089HPB, ENCFF808DUP, ENCFF841AXV, ENCFF834UXF, ENCFF366VLE, ENCFF290YBH, ENCFF866LWU, ENCFF609JIF, ENCFF903UNS, ENCFF714HMY, ENCFF675IJS, ENCFF737OTU, ENCFF846YZP, ENCFF575VQI, ENCFF137HPM, ENCFF665EIC, ENCFF794BAP, ENCFF404IOE, ENCFF223LJT, ENCFF558YYA, ENCFF632WBF, ENCFF232WNR, ENCFF712XYW, ENCFF183DSU, ENCFF439FIP, ENCFF071ZJD, ENCFF281Q…	kd
ENCODE	K-562	blast_phase_chronic_myeloid_leukemia	SYNCRIP	kd	ENCFF640SYR, ENCFF253QDG	K-562	blast_phase_chronic_myeloid_leukemia	NONE	nc	ENCFF543TXB, ENCFF026ESK, ENCFF213TLT, ENCFF664UCL, ENCFF089HPB, ENCFF808DUP, ENCFF841AXV, ENCFF834UXF, ENCFF366VLE, ENCFF290YBH, ENCFF866LWU, ENCFF609JIF, ENCFF903UNS, ENCFF714HMY, ENCFF675IJS, ENCFF737OTU, ENCFF846YZP, ENCFF575VQI, ENCFF137HPM, ENCFF665EIC, ENCFF794BAP, ENCFF404IOE, ENCFF223LJT, ENCFF558YYA, ENCFF632WBF, ENCFF232WNR, ENCFF712XYW, ENCFF183DSU, ENCFF439FIP, ENCFF071ZJD, ENCFF281Q…	kd
ENCODE	K-562	blast_phase_chronic_myeloid_leukemia	TAF15	kd	ENCFF830MAP, ENCFF074VUF, ENCFF159IIA, ENCFF101WJU	K-562	blast_phase_chronic_myeloid_leukemia	NONE	nc	ENCFF543TXB, ENCFF026ESK, ENCFF213TLT, ENCFF664UCL, ENCFF089HPB, ENCFF808DUP, ENCFF841AXV, ENCFF834UXF, ENCFF366VLE, ENCFF290YBH, ENCFF866LWU, ENCFF609JIF, ENCFF903UNS, ENCFF714HMY, ENCFF675IJS, ENCFF737OTU, ENCFF846YZP, ENCFF575VQI, ENCFF137HPM, ENCFF665EIC, ENCFF794BAP, ENCFF404IOE, ENCFF223LJT, ENCFF558YYA, ENCFF632WBF, ENCFF232WNR, ENCFF712XYW, ENCFF183DSU, ENCFF439FIP, ENCFF071ZJD, ENCFF281Q…	kd
ENCODE	K-562	blast_phase_chronic_myeloid_leukemia	TAL1	kd	ENCFF715DXD, ENCFF035JUJ	K-562	blast_phase_chronic_myeloid_leukemia	NONE	nc	ENCFF543TXB, ENCFF026ESK, ENCFF213TLT, ENCFF664UCL, ENCFF089HPB, ENCFF808DUP, ENCFF841AXV, ENCFF834UXF, ENCFF366VLE, ENCFF290YBH, ENCFF866LWU, ENCFF609JIF, ENCFF903UNS, ENCFF714HMY, ENCFF675IJS, ENCFF737OTU, ENCFF846YZP, ENCFF575VQI, ENCFF137HPM, ENCFF665EIC, ENCFF794BAP, ENCFF404IOE, ENCFF223LJT, ENCFF558YYA, ENCFF632WBF, ENCFF232WNR, ENCFF712XYW, ENCFF183DSU, ENCFF439FIP, ENCFF071ZJD, ENCFF281Q…	kd
ENCODE	K-562	blast_phase_chronic_myeloid_leukemia	TARDBP	kd	ENCFF242XRJ, ENCFF112DTJ, ENCFF390SZZ, ENCFF466RWM, ENCFF965MAY, ENCFF583MRK	K-562	blast_phase_chronic_myeloid_leukemia	NONE	nc	ENCFF543TXB, ENCFF026ESK, ENCFF213TLT, ENCFF664UCL, ENCFF089HPB, ENCFF808DUP, ENCFF841AXV, ENCFF834UXF, ENCFF366VLE, ENCFF290YBH, ENCFF866LWU, ENCFF609JIF, ENCFF903UNS, ENCFF714HMY, ENCFF675IJS, ENCFF737OTU, ENCFF846YZP, ENCFF575VQI, ENCFF137HPM, ENCFF665EIC, ENCFF794BAP, ENCFF404IOE, ENCFF223LJT, ENCFF558YYA, ENCFF632WBF, ENCFF232WNR, ENCFF712XYW, ENCFF183DSU, ENCFF439FIP, ENCFF071ZJD, ENCFF281Q…	kd
ENCODE	K-562	blast_phase_chronic_myeloid_leukemia	TBL1XR1	kd	ENCFF815PXC, ENCFF390YIT, ENCFF396WMS, ENCFF226REL	K-562	blast_phase_chronic_myeloid_leukemia	NONE	nc	ENCFF543TXB, ENCFF026ESK, ENCFF213TLT, ENCFF664UCL, ENCFF089HPB, ENCFF808DUP, ENCFF841AXV, ENCFF834UXF, ENCFF366VLE, ENCFF290YBH, ENCFF866LWU, ENCFF609JIF, ENCFF903UNS, ENCFF714HMY, ENCFF675IJS, ENCFF737OTU, ENCFF846YZP, ENCFF575VQI, ENCFF137HPM, ENCFF665EIC, ENCFF794BAP, ENCFF404IOE, ENCFF223LJT, ENCFF558YYA, ENCFF632WBF, ENCFF232WNR, ENCFF712XYW, ENCFF183DSU, ENCFF439FIP, ENCFF071ZJD, ENCFF281Q…	kd
ENCODE	K-562	blast_phase_chronic_myeloid_leukemia	TBRG4	kd	ENCFF398RKA, ENCFF932BMD	K-562	blast_phase_chronic_myeloid_leukemia	NONE	nc	ENCFF543TXB, ENCFF026ESK, ENCFF213TLT, ENCFF664UCL, ENCFF089HPB, ENCFF808DUP, ENCFF841AXV, ENCFF834UXF, ENCFF366VLE, ENCFF290YBH, ENCFF866LWU, ENCFF609JIF, ENCFF903UNS, ENCFF714HMY, ENCFF675IJS, ENCFF737OTU, ENCFF846YZP, ENCFF575VQI, ENCFF137HPM, ENCFF665EIC, ENCFF794BAP, ENCFF404IOE, ENCFF223LJT, ENCFF558YYA, ENCFF632WBF, ENCFF232WNR, ENCFF712XYW, ENCFF183DSU, ENCFF439FIP, ENCFF071ZJD, ENCFF281Q…	kd
ENCODE	K-562	blast_phase_chronic_myeloid_leukemia	TCP1	kd	ENCFF101MIL, ENCFF004JIT	K-562	blast_phase_chronic_myeloid_leukemia	NONE	nc	ENCFF543TXB, ENCFF026ESK, ENCFF213TLT, ENCFF664UCL, ENCFF089HPB, ENCFF808DUP, ENCFF841AXV, ENCFF834UXF, ENCFF366VLE, ENCFF290YBH, ENCFF866LWU, ENCFF609JIF, ENCFF903UNS, ENCFF714HMY, ENCFF675IJS, ENCFF737OTU, ENCFF846YZP, ENCFF575VQI, ENCFF137HPM, ENCFF665EIC, ENCFF794BAP, ENCFF404IOE, ENCFF223LJT, ENCFF558YYA, ENCFF632WBF, ENCFF232WNR, ENCFF712XYW, ENCFF183DSU, ENCFF439FIP, ENCFF071ZJD, ENCFF281Q…	kd
ENCODE	K-562	blast_phase_chronic_myeloid_leukemia	TEAD2	kd	ENCFF612VIP, ENCFF693ROO	K-562	blast_phase_chronic_myeloid_leukemia	NONE	nc	ENCFF543TXB, ENCFF026ESK, ENCFF213TLT, ENCFF664UCL, ENCFF089HPB, ENCFF808DUP, ENCFF841AXV, ENCFF834UXF, ENCFF366VLE, ENCFF290YBH, ENCFF866LWU, ENCFF609JIF, ENCFF903UNS, ENCFF714HMY, ENCFF675IJS, ENCFF737OTU, ENCFF846YZP, ENCFF575VQI, ENCFF137HPM, ENCFF665EIC, ENCFF794BAP, ENCFF404IOE, ENCFF223LJT, ENCFF558YYA, ENCFF632WBF, ENCFF232WNR, ENCFF712XYW, ENCFF183DSU, ENCFF439FIP, ENCFF071ZJD, ENCFF281Q…	kd
ENCODE	K-562	blast_phase_chronic_myeloid_leukemia	TEAD4	kd	ENCFF427IPT, ENCFF754PUW	K-562	blast_phase_chronic_myeloid_leukemia	NONE	nc	ENCFF543TXB, ENCFF026ESK, ENCFF213TLT, ENCFF664UCL, ENCFF089HPB, ENCFF808DUP, ENCFF841AXV, ENCFF834UXF, ENCFF366VLE, ENCFF290YBH, ENCFF866LWU, ENCFF609JIF, ENCFF903UNS, ENCFF714HMY, ENCFF675IJS, ENCFF737OTU, ENCFF846YZP, ENCFF575VQI, ENCFF137HPM, ENCFF665EIC, ENCFF794BAP, ENCFF404IOE, ENCFF223LJT, ENCFF558YYA, ENCFF632WBF, ENCFF232WNR, ENCFF712XYW, ENCFF183DSU, ENCFF439FIP, ENCFF071ZJD, ENCFF281Q…	kd
ENCODE	K-562	blast_phase_chronic_myeloid_leukemia	TFDP1	kd	ENCFF835MYS, ENCFF447AKP	K-562	blast_phase_chronic_myeloid_leukemia	NONE	nc	ENCFF543TXB, ENCFF026ESK, ENCFF213TLT, ENCFF664UCL, ENCFF089HPB, ENCFF808DUP, ENCFF841AXV, ENCFF834UXF, ENCFF366VLE, ENCFF290YBH, ENCFF866LWU, ENCFF609JIF, ENCFF903UNS, ENCFF714HMY, ENCFF675IJS, ENCFF737OTU, ENCFF846YZP, ENCFF575VQI, ENCFF137HPM, ENCFF665EIC, ENCFF794BAP, ENCFF404IOE, ENCFF223LJT, ENCFF558YYA, ENCFF632WBF, ENCFF232WNR, ENCFF712XYW, ENCFF183DSU, ENCFF439FIP, ENCFF071ZJD, ENCFF281Q…	kd
ENCODE	K-562	blast_phase_chronic_myeloid_leukemia	TFIP11	kd	ENCFF020JUU, ENCFF797QMC	K-562	blast_phase_chronic_myeloid_leukemia	NONE	nc	ENCFF543TXB, ENCFF026ESK, ENCFF213TLT, ENCFF664UCL, ENCFF089HPB, ENCFF808DUP, ENCFF841AXV, ENCFF834UXF, ENCFF366VLE, ENCFF290YBH, ENCFF866LWU, ENCFF609JIF, ENCFF903UNS, ENCFF714HMY, ENCFF675IJS, ENCFF737OTU, ENCFF846YZP, ENCFF575VQI, ENCFF137HPM, ENCFF665EIC, ENCFF794BAP, ENCFF404IOE, ENCFF223LJT, ENCFF558YYA, ENCFF632WBF, ENCFF232WNR, ENCFF712XYW, ENCFF183DSU, ENCFF439FIP, ENCFF071ZJD, ENCFF281Q…	kd
ENCODE	K-562	blast_phase_chronic_myeloid_leukemia	THAP1	kd	ENCFF384RSW, ENCFF988HNF	K-562	blast_phase_chronic_myeloid_leukemia	NONE	nc	ENCFF543TXB, ENCFF026ESK, ENCFF213TLT, ENCFF664UCL, ENCFF089HPB, ENCFF808DUP, ENCFF841AXV, ENCFF834UXF, ENCFF366VLE, ENCFF290YBH, ENCFF866LWU, ENCFF609JIF, ENCFF903UNS, ENCFF714HMY, ENCFF675IJS, ENCFF737OTU, ENCFF846YZP, ENCFF575VQI, ENCFF137HPM, ENCFF665EIC, ENCFF794BAP, ENCFF404IOE, ENCFF223LJT, ENCFF558YYA, ENCFF632WBF, ENCFF232WNR, ENCFF712XYW, ENCFF183DSU, ENCFF439FIP, ENCFF071ZJD, ENCFF281Q…	kd
ENCODE	K-562	blast_phase_chronic_myeloid_leukemia	TIA1	kd	ENCFF543NRV, ENCFF882HQD	K-562	blast_phase_chronic_myeloid_leukemia	NONE	nc	ENCFF543TXB, ENCFF026ESK, ENCFF213TLT, ENCFF664UCL, ENCFF089HPB, ENCFF808DUP, ENCFF841AXV, ENCFF834UXF, ENCFF366VLE, ENCFF290YBH, ENCFF866LWU, ENCFF609JIF, ENCFF903UNS, ENCFF714HMY, ENCFF675IJS, ENCFF737OTU, ENCFF846YZP, ENCFF575VQI, ENCFF137HPM, ENCFF665EIC, ENCFF794BAP, ENCFF404IOE, ENCFF223LJT, ENCFF558YYA, ENCFF632WBF, ENCFF232WNR, ENCFF712XYW, ENCFF183DSU, ENCFF439FIP, ENCFF071ZJD, ENCFF281Q…	kd
ENCODE	K-562	blast_phase_chronic_myeloid_leukemia	TIAL1	kd	ENCFF119CLC, ENCFF664IIM	K-562	blast_phase_chronic_myeloid_leukemia	NONE	nc	ENCFF543TXB, ENCFF026ESK, ENCFF213TLT, ENCFF664UCL, ENCFF089HPB, ENCFF808DUP, ENCFF841AXV, ENCFF834UXF, ENCFF366VLE, ENCFF290YBH, ENCFF866LWU, ENCFF609JIF, ENCFF903UNS, ENCFF714HMY, ENCFF675IJS, ENCFF737OTU, ENCFF846YZP, ENCFF575VQI, ENCFF137HPM, ENCFF665EIC, ENCFF794BAP, ENCFF404IOE, ENCFF223LJT, ENCFF558YYA, ENCFF632WBF, ENCFF232WNR, ENCFF712XYW, ENCFF183DSU, ENCFF439FIP, ENCFF071ZJD, ENCFF281Q…	kd
ENCODE	K-562	blast_phase_chronic_myeloid_leukemia	TLE2	kd	ENCFF640RTS, ENCFF213SAQ	K-562	blast_phase_chronic_myeloid_leukemia	NONE	nc	ENCFF543TXB, ENCFF026ESK, ENCFF213TLT, ENCFF664UCL, ENCFF089HPB, ENCFF808DUP, ENCFF841AXV, ENCFF834UXF, ENCFF366VLE, ENCFF290YBH, ENCFF866LWU, ENCFF609JIF, ENCFF903UNS, ENCFF714HMY, ENCFF675IJS, ENCFF737OTU, ENCFF846YZP, ENCFF575VQI, ENCFF137HPM, ENCFF665EIC, ENCFF794BAP, ENCFF404IOE, ENCFF223LJT, ENCFF558YYA, ENCFF632WBF, ENCFF232WNR, ENCFF712XYW, ENCFF183DSU, ENCFF439FIP, ENCFF071ZJD, ENCFF281Q…	kd
ENCODE	K-562	blast_phase_chronic_myeloid_leukemia	TRA2A	kd	ENCFF340MAX, ENCFF698NWG	K-562	blast_phase_chronic_myeloid_leukemia	NONE	nc	ENCFF543TXB, ENCFF026ESK, ENCFF213TLT, ENCFF664UCL, ENCFF089HPB, ENCFF808DUP, ENCFF841AXV, ENCFF834UXF, ENCFF366VLE, ENCFF290YBH, ENCFF866LWU, ENCFF609JIF, ENCFF903UNS, ENCFF714HMY, ENCFF675IJS, ENCFF737OTU, ENCFF846YZP, ENCFF575VQI, ENCFF137HPM, ENCFF665EIC, ENCFF794BAP, ENCFF404IOE, ENCFF223LJT, ENCFF558YYA, ENCFF632WBF, ENCFF232WNR, ENCFF712XYW, ENCFF183DSU, ENCFF439FIP, ENCFF071ZJD, ENCFF281Q…	kd
ENCODE	K-562	blast_phase_chronic_myeloid_leukemia	TRIM28	kd	ENCFF643CCE, ENCFF798MNO	K-562	blast_phase_chronic_myeloid_leukemia	NONE	nc	ENCFF543TXB, ENCFF026ESK, ENCFF213TLT, ENCFF664UCL, ENCFF089HPB, ENCFF808DUP, ENCFF841AXV, ENCFF834UXF, ENCFF366VLE, ENCFF290YBH, ENCFF866LWU, ENCFF609JIF, ENCFF903UNS, ENCFF714HMY, ENCFF675IJS, ENCFF737OTU, ENCFF846YZP, ENCFF575VQI, ENCFF137HPM, ENCFF665EIC, ENCFF794BAP, ENCFF404IOE, ENCFF223LJT, ENCFF558YYA, ENCFF632WBF, ENCFF232WNR, ENCFF712XYW, ENCFF183DSU, ENCFF439FIP, ENCFF071ZJD, ENCFF281Q…	kd
ENCODE	K-562	blast_phase_chronic_myeloid_leukemia	TRIM56	kd	ENCFF595VCS, ENCFF670WYH	K-562	blast_phase_chronic_myeloid_leukemia	NONE	nc	ENCFF543TXB, ENCFF026ESK, ENCFF213TLT, ENCFF664UCL, ENCFF089HPB, ENCFF808DUP, ENCFF841AXV, ENCFF834UXF, ENCFF366VLE, ENCFF290YBH, ENCFF866LWU, ENCFF609JIF, ENCFF903UNS, ENCFF714HMY, ENCFF675IJS, ENCFF737OTU, ENCFF846YZP, ENCFF575VQI, ENCFF137HPM, ENCFF665EIC, ENCFF794BAP, ENCFF404IOE, ENCFF223LJT, ENCFF558YYA, ENCFF632WBF, ENCFF232WNR, ENCFF712XYW, ENCFF183DSU, ENCFF439FIP, ENCFF071ZJD, ENCFF281Q…	kd
ENCODE	K-562	blast_phase_chronic_myeloid_leukemia	TRIP6	kd	ENCFF228QIE, ENCFF769ELM	K-562	blast_phase_chronic_myeloid_leukemia	NONE	nc	ENCFF543TXB, ENCFF026ESK, ENCFF213TLT, ENCFF664UCL, ENCFF089HPB, ENCFF808DUP, ENCFF841AXV, ENCFF834UXF, ENCFF366VLE, ENCFF290YBH, ENCFF866LWU, ENCFF609JIF, ENCFF903UNS, ENCFF714HMY, ENCFF675IJS, ENCFF737OTU, ENCFF846YZP, ENCFF575VQI, ENCFF137HPM, ENCFF665EIC, ENCFF794BAP, ENCFF404IOE, ENCFF223LJT, ENCFF558YYA, ENCFF632WBF, ENCFF232WNR, ENCFF712XYW, ENCFF183DSU, ENCFF439FIP, ENCFF071ZJD, ENCFF281Q…	kd
ENCODE	K-562	blast_phase_chronic_myeloid_leukemia	TRNAU1AP	kd	ENCFF424RVL, ENCFF158DVF	K-562	blast_phase_chronic_myeloid_leukemia	NONE	nc	ENCFF543TXB, ENCFF026ESK, ENCFF213TLT, ENCFF664UCL, ENCFF089HPB, ENCFF808DUP, ENCFF841AXV, ENCFF834UXF, ENCFF366VLE, ENCFF290YBH, ENCFF866LWU, ENCFF609JIF, ENCFF903UNS, ENCFF714HMY, ENCFF675IJS, ENCFF737OTU, ENCFF846YZP, ENCFF575VQI, ENCFF137HPM, ENCFF665EIC, ENCFF794BAP, ENCFF404IOE, ENCFF223LJT, ENCFF558YYA, ENCFF632WBF, ENCFF232WNR, ENCFF712XYW, ENCFF183DSU, ENCFF439FIP, ENCFF071ZJD, ENCFF281Q…	kd
ENCODE	K-562	blast_phase_chronic_myeloid_leukemia	TROVE2	kd	ENCFF288KTN, ENCFF977IGJ	K-562	blast_phase_chronic_myeloid_leukemia	NONE	nc	ENCFF543TXB, ENCFF026ESK, ENCFF213TLT, ENCFF664UCL, ENCFF089HPB, ENCFF808DUP, ENCFF841AXV, ENCFF834UXF, ENCFF366VLE, ENCFF290YBH, ENCFF866LWU, ENCFF609JIF, ENCFF903UNS, ENCFF714HMY, ENCFF675IJS, ENCFF737OTU, ENCFF846YZP, ENCFF575VQI, ENCFF137HPM, ENCFF665EIC, ENCFF794BAP, ENCFF404IOE, ENCFF223LJT, ENCFF558YYA, ENCFF632WBF, ENCFF232WNR, ENCFF712XYW, ENCFF183DSU, ENCFF439FIP, ENCFF071ZJD, ENCFF281Q…	kd
ENCODE	K-562	blast_phase_chronic_myeloid_leukemia	TUFM	kd	ENCFF821FAN, ENCFF341GJW	K-562	blast_phase_chronic_myeloid_leukemia	NONE	nc	ENCFF543TXB, ENCFF026ESK, ENCFF213TLT, ENCFF664UCL, ENCFF089HPB, ENCFF808DUP, ENCFF841AXV, ENCFF834UXF, ENCFF366VLE, ENCFF290YBH, ENCFF866LWU, ENCFF609JIF, ENCFF903UNS, ENCFF714HMY, ENCFF675IJS, ENCFF737OTU, ENCFF846YZP, ENCFF575VQI, ENCFF137HPM, ENCFF665EIC, ENCFF794BAP, ENCFF404IOE, ENCFF223LJT, ENCFF558YYA, ENCFF632WBF, ENCFF232WNR, ENCFF712XYW, ENCFF183DSU, ENCFF439FIP, ENCFF071ZJD, ENCFF281Q…	kd
ENCODE	K-562	blast_phase_chronic_myeloid_leukemia	U2AF1	kd	ENCFF633DUC, ENCFF794VYD	K-562	blast_phase_chronic_myeloid_leukemia	NONE	nc	ENCFF543TXB, ENCFF026ESK, ENCFF213TLT, ENCFF664UCL, ENCFF089HPB, ENCFF808DUP, ENCFF841AXV, ENCFF834UXF, ENCFF366VLE, ENCFF290YBH, ENCFF866LWU, ENCFF609JIF, ENCFF903UNS, ENCFF714HMY, ENCFF675IJS, ENCFF737OTU, ENCFF846YZP, ENCFF575VQI, ENCFF137HPM, ENCFF665EIC, ENCFF794BAP, ENCFF404IOE, ENCFF223LJT, ENCFF558YYA, ENCFF632WBF, ENCFF232WNR, ENCFF712XYW, ENCFF183DSU, ENCFF439FIP, ENCFF071ZJD, ENCFF281Q…	kd
ENCODE	K-562	blast_phase_chronic_myeloid_leukemia	U2AF2	kd	ENCFF898VXO, ENCFF726GQO	K-562	blast_phase_chronic_myeloid_leukemia	NONE	nc	ENCFF543TXB, ENCFF026ESK, ENCFF213TLT, ENCFF664UCL, ENCFF089HPB, ENCFF808DUP, ENCFF841AXV, ENCFF834UXF, ENCFF366VLE, ENCFF290YBH, ENCFF866LWU, ENCFF609JIF, ENCFF903UNS, ENCFF714HMY, ENCFF675IJS, ENCFF737OTU, ENCFF846YZP, ENCFF575VQI, ENCFF137HPM, ENCFF665EIC, ENCFF794BAP, ENCFF404IOE, ENCFF223LJT, ENCFF558YYA, ENCFF632WBF, ENCFF232WNR, ENCFF712XYW, ENCFF183DSU, ENCFF439FIP, ENCFF071ZJD, ENCFF281Q…	kd
ENCODE	K-562	blast_phase_chronic_myeloid_leukemia	UBE2L3	kd	ENCFF552DDK, ENCFF027CSS	K-562	blast_phase_chronic_myeloid_leukemia	NONE	nc	ENCFF543TXB, ENCFF026ESK, ENCFF213TLT, ENCFF664UCL, ENCFF089HPB, ENCFF808DUP, ENCFF841AXV, ENCFF834UXF, ENCFF366VLE, ENCFF290YBH, ENCFF866LWU, ENCFF609JIF, ENCFF903UNS, ENCFF714HMY, ENCFF675IJS, ENCFF737OTU, ENCFF846YZP, ENCFF575VQI, ENCFF137HPM, ENCFF665EIC, ENCFF794BAP, ENCFF404IOE, ENCFF223LJT, ENCFF558YYA, ENCFF632WBF, ENCFF232WNR, ENCFF712XYW, ENCFF183DSU, ENCFF439FIP, ENCFF071ZJD, ENCFF281Q…	kd
ENCODE	K-562	blast_phase_chronic_myeloid_leukemia	UBTF	kd	ENCFF299ZYT, ENCFF978VST, ENCFF474KEU, ENCFF508MTM	K-562	blast_phase_chronic_myeloid_leukemia	NONE	nc	ENCFF543TXB, ENCFF026ESK, ENCFF213TLT, ENCFF664UCL, ENCFF089HPB, ENCFF808DUP, ENCFF841AXV, ENCFF834UXF, ENCFF366VLE, ENCFF290YBH, ENCFF866LWU, ENCFF609JIF, ENCFF903UNS, ENCFF714HMY, ENCFF675IJS, ENCFF737OTU, ENCFF846YZP, ENCFF575VQI, ENCFF137HPM, ENCFF665EIC, ENCFF794BAP, ENCFF404IOE, ENCFF223LJT, ENCFF558YYA, ENCFF632WBF, ENCFF232WNR, ENCFF712XYW, ENCFF183DSU, ENCFF439FIP, ENCFF071ZJD, ENCFF281Q…	kd
ENCODE	K-562	blast_phase_chronic_myeloid_leukemia	UCHL5	kd	ENCFF763DZM, ENCFF249MEV	K-562	blast_phase_chronic_myeloid_leukemia	NONE	nc	ENCFF543TXB, ENCFF026ESK, ENCFF213TLT, ENCFF664UCL, ENCFF089HPB, ENCFF808DUP, ENCFF841AXV, ENCFF834UXF, ENCFF366VLE, ENCFF290YBH, ENCFF866LWU, ENCFF609JIF, ENCFF903UNS, ENCFF714HMY, ENCFF675IJS, ENCFF737OTU, ENCFF846YZP, ENCFF575VQI, ENCFF137HPM, ENCFF665EIC, ENCFF794BAP, ENCFF404IOE, ENCFF223LJT, ENCFF558YYA, ENCFF632WBF, ENCFF232WNR, ENCFF712XYW, ENCFF183DSU, ENCFF439FIP, ENCFF071ZJD, ENCFF281Q…	kd
ENCODE	K-562	blast_phase_chronic_myeloid_leukemia	UPF1	kd	ENCFF388CKS, ENCFF758EHH	K-562	blast_phase_chronic_myeloid_leukemia	NONE	nc	ENCFF543TXB, ENCFF026ESK, ENCFF213TLT, ENCFF664UCL, ENCFF089HPB, ENCFF808DUP, ENCFF841AXV, ENCFF834UXF, ENCFF366VLE, ENCFF290YBH, ENCFF866LWU, ENCFF609JIF, ENCFF903UNS, ENCFF714HMY, ENCFF675IJS, ENCFF737OTU, ENCFF846YZP, ENCFF575VQI, ENCFF137HPM, ENCFF665EIC, ENCFF794BAP, ENCFF404IOE, ENCFF223LJT, ENCFF558YYA, ENCFF632WBF, ENCFF232WNR, ENCFF712XYW, ENCFF183DSU, ENCFF439FIP, ENCFF071ZJD, ENCFF281Q…	kd
ENCODE	K-562	blast_phase_chronic_myeloid_leukemia	UPF2	kd	ENCFF513SVU, ENCFF697NZP	K-562	blast_phase_chronic_myeloid_leukemia	NONE	nc	ENCFF543TXB, ENCFF026ESK, ENCFF213TLT, ENCFF664UCL, ENCFF089HPB, ENCFF808DUP, ENCFF841AXV, ENCFF834UXF, ENCFF366VLE, ENCFF290YBH, ENCFF866LWU, ENCFF609JIF, ENCFF903UNS, ENCFF714HMY, ENCFF675IJS, ENCFF737OTU, ENCFF846YZP, ENCFF575VQI, ENCFF137HPM, ENCFF665EIC, ENCFF794BAP, ENCFF404IOE, ENCFF223LJT, ENCFF558YYA, ENCFF632WBF, ENCFF232WNR, ENCFF712XYW, ENCFF183DSU, ENCFF439FIP, ENCFF071ZJD, ENCFF281Q…	kd
ENCODE	K-562	blast_phase_chronic_myeloid_leukemia	USF1	kd	ENCFF667PGC, ENCFF373ARN	K-562	blast_phase_chronic_myeloid_leukemia	NONE	nc	ENCFF543TXB, ENCFF026ESK, ENCFF213TLT, ENCFF664UCL, ENCFF089HPB, ENCFF808DUP, ENCFF841AXV, ENCFF834UXF, ENCFF366VLE, ENCFF290YBH, ENCFF866LWU, ENCFF609JIF, ENCFF903UNS, ENCFF714HMY, ENCFF675IJS, ENCFF737OTU, ENCFF846YZP, ENCFF575VQI, ENCFF137HPM, ENCFF665EIC, ENCFF794BAP, ENCFF404IOE, ENCFF223LJT, ENCFF558YYA, ENCFF632WBF, ENCFF232WNR, ENCFF712XYW, ENCFF183DSU, ENCFF439FIP, ENCFF071ZJD, ENCFF281Q…	kd
ENCODE	K-562	blast_phase_chronic_myeloid_leukemia	USF2	kd	ENCFF350JQK, ENCFF142ZWF	K-562	blast_phase_chronic_myeloid_leukemia	NONE	nc	ENCFF543TXB, ENCFF026ESK, ENCFF213TLT, ENCFF664UCL, ENCFF089HPB, ENCFF808DUP, ENCFF841AXV, ENCFF834UXF, ENCFF366VLE, ENCFF290YBH, ENCFF866LWU, ENCFF609JIF, ENCFF903UNS, ENCFF714HMY, ENCFF675IJS, ENCFF737OTU, ENCFF846YZP, ENCFF575VQI, ENCFF137HPM, ENCFF665EIC, ENCFF794BAP, ENCFF404IOE, ENCFF223LJT, ENCFF558YYA, ENCFF632WBF, ENCFF232WNR, ENCFF712XYW, ENCFF183DSU, ENCFF439FIP, ENCFF071ZJD, ENCFF281Q…	kd
ENCODE	K-562	blast_phase_chronic_myeloid_leukemia	UTP18	kd	ENCFF306PSQ, ENCFF249PZM	K-562	blast_phase_chronic_myeloid_leukemia	NONE	nc	ENCFF543TXB, ENCFF026ESK, ENCFF213TLT, ENCFF664UCL, ENCFF089HPB, ENCFF808DUP, ENCFF841AXV, ENCFF834UXF, ENCFF366VLE, ENCFF290YBH, ENCFF866LWU, ENCFF609JIF, ENCFF903UNS, ENCFF714HMY, ENCFF675IJS, ENCFF737OTU, ENCFF846YZP, ENCFF575VQI, ENCFF137HPM, ENCFF665EIC, ENCFF794BAP, ENCFF404IOE, ENCFF223LJT, ENCFF558YYA, ENCFF632WBF, ENCFF232WNR, ENCFF712XYW, ENCFF183DSU, ENCFF439FIP, ENCFF071ZJD, ENCFF281Q…	kd
ENCODE	K-562	blast_phase_chronic_myeloid_leukemia	UTP3	kd	ENCFF228JDO, ENCFF257WRB	K-562	blast_phase_chronic_myeloid_leukemia	NONE	nc	ENCFF543TXB, ENCFF026ESK, ENCFF213TLT, ENCFF664UCL, ENCFF089HPB, ENCFF808DUP, ENCFF841AXV, ENCFF834UXF, ENCFF366VLE, ENCFF290YBH, ENCFF866LWU, ENCFF609JIF, ENCFF903UNS, ENCFF714HMY, ENCFF675IJS, ENCFF737OTU, ENCFF846YZP, ENCFF575VQI, ENCFF137HPM, ENCFF665EIC, ENCFF794BAP, ENCFF404IOE, ENCFF223LJT, ENCFF558YYA, ENCFF632WBF, ENCFF232WNR, ENCFF712XYW, ENCFF183DSU, ENCFF439FIP, ENCFF071ZJD, ENCFF281Q…	kd
ENCODE	K-562	blast_phase_chronic_myeloid_leukemia	VEZF1	kd	ENCFF321XHR, ENCFF883JBT, ENCFF556GGV	K-562	blast_phase_chronic_myeloid_leukemia	NONE	nc	ENCFF543TXB, ENCFF026ESK, ENCFF213TLT, ENCFF664UCL, ENCFF089HPB, ENCFF808DUP, ENCFF841AXV, ENCFF834UXF, ENCFF366VLE, ENCFF290YBH, ENCFF866LWU, ENCFF609JIF, ENCFF903UNS, ENCFF714HMY, ENCFF675IJS, ENCFF737OTU, ENCFF846YZP, ENCFF575VQI, ENCFF137HPM, ENCFF665EIC, ENCFF794BAP, ENCFF404IOE, ENCFF223LJT, ENCFF558YYA, ENCFF632WBF, ENCFF232WNR, ENCFF712XYW, ENCFF183DSU, ENCFF439FIP, ENCFF071ZJD, ENCFF281Q…	kd
ENCODE	K-562	blast_phase_chronic_myeloid_leukemia	WDR3	kd	ENCFF138AYQ, ENCFF381BGH	K-562	blast_phase_chronic_myeloid_leukemia	NONE	nc	ENCFF543TXB, ENCFF026ESK, ENCFF213TLT, ENCFF664UCL, ENCFF089HPB, ENCFF808DUP, ENCFF841AXV, ENCFF834UXF, ENCFF366VLE, ENCFF290YBH, ENCFF866LWU, ENCFF609JIF, ENCFF903UNS, ENCFF714HMY, ENCFF675IJS, ENCFF737OTU, ENCFF846YZP, ENCFF575VQI, ENCFF137HPM, ENCFF665EIC, ENCFF794BAP, ENCFF404IOE, ENCFF223LJT, ENCFF558YYA, ENCFF632WBF, ENCFF232WNR, ENCFF712XYW, ENCFF183DSU, ENCFF439FIP, ENCFF071ZJD, ENCFF281Q…	kd
ENCODE	K-562	blast_phase_chronic_myeloid_leukemia	WDR43	kd	ENCFF250DCF, ENCFF604ZCA	K-562	blast_phase_chronic_myeloid_leukemia	NONE	nc	ENCFF543TXB, ENCFF026ESK, ENCFF213TLT, ENCFF664UCL, ENCFF089HPB, ENCFF808DUP, ENCFF841AXV, ENCFF834UXF, ENCFF366VLE, ENCFF290YBH, ENCFF866LWU, ENCFF609JIF, ENCFF903UNS, ENCFF714HMY, ENCFF675IJS, ENCFF737OTU, ENCFF846YZP, ENCFF575VQI, ENCFF137HPM, ENCFF665EIC, ENCFF794BAP, ENCFF404IOE, ENCFF223LJT, ENCFF558YYA, ENCFF632WBF, ENCFF232WNR, ENCFF712XYW, ENCFF183DSU, ENCFF439FIP, ENCFF071ZJD, ENCFF281Q…	kd
ENCODE	K-562	blast_phase_chronic_myeloid_leukemia	WHSC1	kd	ENCFF607VHK, ENCFF861JDV, ENCFF406KKD, ENCFF935NUV	K-562	blast_phase_chronic_myeloid_leukemia	NONE	nc	ENCFF543TXB, ENCFF026ESK, ENCFF213TLT, ENCFF664UCL, ENCFF089HPB, ENCFF808DUP, ENCFF841AXV, ENCFF834UXF, ENCFF366VLE, ENCFF290YBH, ENCFF866LWU, ENCFF609JIF, ENCFF903UNS, ENCFF714HMY, ENCFF675IJS, ENCFF737OTU, ENCFF846YZP, ENCFF575VQI, ENCFF137HPM, ENCFF665EIC, ENCFF794BAP, ENCFF404IOE, ENCFF223LJT, ENCFF558YYA, ENCFF632WBF, ENCFF232WNR, ENCFF712XYW, ENCFF183DSU, ENCFF439FIP, ENCFF071ZJD, ENCFF281Q…	kd
ENCODE	K-562	blast_phase_chronic_myeloid_leukemia	WRN	kd	ENCFF086OMB, ENCFF828KJQ	K-562	blast_phase_chronic_myeloid_leukemia	NONE	nc	ENCFF543TXB, ENCFF026ESK, ENCFF213TLT, ENCFF664UCL, ENCFF089HPB, ENCFF808DUP, ENCFF841AXV, ENCFF834UXF, ENCFF366VLE, ENCFF290YBH, ENCFF866LWU, ENCFF609JIF, ENCFF903UNS, ENCFF714HMY, ENCFF675IJS, ENCFF737OTU, ENCFF846YZP, ENCFF575VQI, ENCFF137HPM, ENCFF665EIC, ENCFF794BAP, ENCFF404IOE, ENCFF223LJT, ENCFF558YYA, ENCFF632WBF, ENCFF232WNR, ENCFF712XYW, ENCFF183DSU, ENCFF439FIP, ENCFF071ZJD, ENCFF281Q…	kd
ENCODE	K-562	blast_phase_chronic_myeloid_leukemia	XPO5	kd	ENCFF748UAT, ENCFF017JIH	K-562	blast_phase_chronic_myeloid_leukemia	NONE	nc	ENCFF543TXB, ENCFF026ESK, ENCFF213TLT, ENCFF664UCL, ENCFF089HPB, ENCFF808DUP, ENCFF841AXV, ENCFF834UXF, ENCFF366VLE, ENCFF290YBH, ENCFF866LWU, ENCFF609JIF, ENCFF903UNS, ENCFF714HMY, ENCFF675IJS, ENCFF737OTU, ENCFF846YZP, ENCFF575VQI, ENCFF137HPM, ENCFF665EIC, ENCFF794BAP, ENCFF404IOE, ENCFF223LJT, ENCFF558YYA, ENCFF632WBF, ENCFF232WNR, ENCFF712XYW, ENCFF183DSU, ENCFF439FIP, ENCFF071ZJD, ENCFF281Q…	kd
ENCODE	K-562	blast_phase_chronic_myeloid_leukemia	XRCC5	kd	ENCFF099RKT, ENCFF092FWT	K-562	blast_phase_chronic_myeloid_leukemia	NONE	nc	ENCFF543TXB, ENCFF026ESK, ENCFF213TLT, ENCFF664UCL, ENCFF089HPB, ENCFF808DUP, ENCFF841AXV, ENCFF834UXF, ENCFF366VLE, ENCFF290YBH, ENCFF866LWU, ENCFF609JIF, ENCFF903UNS, ENCFF714HMY, ENCFF675IJS, ENCFF737OTU, ENCFF846YZP, ENCFF575VQI, ENCFF137HPM, ENCFF665EIC, ENCFF794BAP, ENCFF404IOE, ENCFF223LJT, ENCFF558YYA, ENCFF632WBF, ENCFF232WNR, ENCFF712XYW, ENCFF183DSU, ENCFF439FIP, ENCFF071ZJD, ENCFF281Q…	kd
ENCODE	K-562	blast_phase_chronic_myeloid_leukemia	XRCC6	kd	ENCFF087OMA, ENCFF545XUN	K-562	blast_phase_chronic_myeloid_leukemia	NONE	nc	ENCFF543TXB, ENCFF026ESK, ENCFF213TLT, ENCFF664UCL, ENCFF089HPB, ENCFF808DUP, ENCFF841AXV, ENCFF834UXF, ENCFF366VLE, ENCFF290YBH, ENCFF866LWU, ENCFF609JIF, ENCFF903UNS, ENCFF714HMY, ENCFF675IJS, ENCFF737OTU, ENCFF846YZP, ENCFF575VQI, ENCFF137HPM, ENCFF665EIC, ENCFF794BAP, ENCFF404IOE, ENCFF223LJT, ENCFF558YYA, ENCFF632WBF, ENCFF232WNR, ENCFF712XYW, ENCFF183DSU, ENCFF439FIP, ENCFF071ZJD, ENCFF281Q…	kd
ENCODE	K-562	blast_phase_chronic_myeloid_leukemia	XRN2	kd	ENCFF747DUG, ENCFF299SFG	K-562	blast_phase_chronic_myeloid_leukemia	NONE	nc	ENCFF543TXB, ENCFF026ESK, ENCFF213TLT, ENCFF664UCL, ENCFF089HPB, ENCFF808DUP, ENCFF841AXV, ENCFF834UXF, ENCFF366VLE, ENCFF290YBH, ENCFF866LWU, ENCFF609JIF, ENCFF903UNS, ENCFF714HMY, ENCFF675IJS, ENCFF737OTU, ENCFF846YZP, ENCFF575VQI, ENCFF137HPM, ENCFF665EIC, ENCFF794BAP, ENCFF404IOE, ENCFF223LJT, ENCFF558YYA, ENCFF632WBF, ENCFF232WNR, ENCFF712XYW, ENCFF183DSU, ENCFF439FIP, ENCFF071ZJD, ENCFF281Q…	kd
ENCODE	K-562	blast_phase_chronic_myeloid_leukemia	YBX3	kd	ENCFF482WWJ, ENCFF835AHY	K-562	blast_phase_chronic_myeloid_leukemia	NONE	nc	ENCFF543TXB, ENCFF026ESK, ENCFF213TLT, ENCFF664UCL, ENCFF089HPB, ENCFF808DUP, ENCFF841AXV, ENCFF834UXF, ENCFF366VLE, ENCFF290YBH, ENCFF866LWU, ENCFF609JIF, ENCFF903UNS, ENCFF714HMY, ENCFF675IJS, ENCFF737OTU, ENCFF846YZP, ENCFF575VQI, ENCFF137HPM, ENCFF665EIC, ENCFF794BAP, ENCFF404IOE, ENCFF223LJT, ENCFF558YYA, ENCFF632WBF, ENCFF232WNR, ENCFF712XYW, ENCFF183DSU, ENCFF439FIP, ENCFF071ZJD, ENCFF281Q…	kd
ENCODE	K-562	blast_phase_chronic_myeloid_leukemia	YTHDC2	kd	ENCFF088ONL, ENCFF630LUT	K-562	blast_phase_chronic_myeloid_leukemia	NONE	nc	ENCFF543TXB, ENCFF026ESK, ENCFF213TLT, ENCFF664UCL, ENCFF089HPB, ENCFF808DUP, ENCFF841AXV, ENCFF834UXF, ENCFF366VLE, ENCFF290YBH, ENCFF866LWU, ENCFF609JIF, ENCFF903UNS, ENCFF714HMY, ENCFF675IJS, ENCFF737OTU, ENCFF846YZP, ENCFF575VQI, ENCFF137HPM, ENCFF665EIC, ENCFF794BAP, ENCFF404IOE, ENCFF223LJT, ENCFF558YYA, ENCFF632WBF, ENCFF232WNR, ENCFF712XYW, ENCFF183DSU, ENCFF439FIP, ENCFF071ZJD, ENCFF281Q…	kd
ENCODE	K-562	blast_phase_chronic_myeloid_leukemia	ZBTB33	kd	ENCFF436XVA, ENCFF018FXV	K-562	blast_phase_chronic_myeloid_leukemia	NONE	nc	ENCFF543TXB, ENCFF026ESK, ENCFF213TLT, ENCFF664UCL, ENCFF089HPB, ENCFF808DUP, ENCFF841AXV, ENCFF834UXF, ENCFF366VLE, ENCFF290YBH, ENCFF866LWU, ENCFF609JIF, ENCFF903UNS, ENCFF714HMY, ENCFF675IJS, ENCFF737OTU, ENCFF846YZP, ENCFF575VQI, ENCFF137HPM, ENCFF665EIC, ENCFF794BAP, ENCFF404IOE, ENCFF223LJT, ENCFF558YYA, ENCFF632WBF, ENCFF232WNR, ENCFF712XYW, ENCFF183DSU, ENCFF439FIP, ENCFF071ZJD, ENCFF281Q…	kd
ENCODE	K-562	blast_phase_chronic_myeloid_leukemia	ZC3H11A	kd	ENCFF998JYD, ENCFF425PLO	K-562	blast_phase_chronic_myeloid_leukemia	NONE	nc	ENCFF543TXB, ENCFF026ESK, ENCFF213TLT, ENCFF664UCL, ENCFF089HPB, ENCFF808DUP, ENCFF841AXV, ENCFF834UXF, ENCFF366VLE, ENCFF290YBH, ENCFF866LWU, ENCFF609JIF, ENCFF903UNS, ENCFF714HMY, ENCFF675IJS, ENCFF737OTU, ENCFF846YZP, ENCFF575VQI, ENCFF137HPM, ENCFF665EIC, ENCFF794BAP, ENCFF404IOE, ENCFF223LJT, ENCFF558YYA, ENCFF632WBF, ENCFF232WNR, ENCFF712XYW, ENCFF183DSU, ENCFF439FIP, ENCFF071ZJD, ENCFF281Q…	kd
ENCODE	K-562	blast_phase_chronic_myeloid_leukemia	ZC3H8	kd	ENCFF229PKC, ENCFF676TNA	K-562	blast_phase_chronic_myeloid_leukemia	NONE	nc	ENCFF543TXB, ENCFF026ESK, ENCFF213TLT, ENCFF664UCL, ENCFF089HPB, ENCFF808DUP, ENCFF841AXV, ENCFF834UXF, ENCFF366VLE, ENCFF290YBH, ENCFF866LWU, ENCFF609JIF, ENCFF903UNS, ENCFF714HMY, ENCFF675IJS, ENCFF737OTU, ENCFF846YZP, ENCFF575VQI, ENCFF137HPM, ENCFF665EIC, ENCFF794BAP, ENCFF404IOE, ENCFF223LJT, ENCFF558YYA, ENCFF632WBF, ENCFF232WNR, ENCFF712XYW, ENCFF183DSU, ENCFF439FIP, ENCFF071ZJD, ENCFF281Q…	kd
ENCODE	K-562	blast_phase_chronic_myeloid_leukemia	ZMIZ1	kd	ENCFF138VSN, ENCFF478NEU	K-562	blast_phase_chronic_myeloid_leukemia	NONE	nc	ENCFF543TXB, ENCFF026ESK, ENCFF213TLT, ENCFF664UCL, ENCFF089HPB, ENCFF808DUP, ENCFF841AXV, ENCFF834UXF, ENCFF366VLE, ENCFF290YBH, ENCFF866LWU, ENCFF609JIF, ENCFF903UNS, ENCFF714HMY, ENCFF675IJS, ENCFF737OTU, ENCFF846YZP, ENCFF575VQI, ENCFF137HPM, ENCFF665EIC, ENCFF794BAP, ENCFF404IOE, ENCFF223LJT, ENCFF558YYA, ENCFF632WBF, ENCFF232WNR, ENCFF712XYW, ENCFF183DSU, ENCFF439FIP, ENCFF071ZJD, ENCFF281Q…	kd
ENCODE	K-562	blast_phase_chronic_myeloid_leukemia	ZNF143	kd	ENCFF203VNQ, ENCFF891QGL	K-562	blast_phase_chronic_myeloid_leukemia	NONE	nc	ENCFF543TXB, ENCFF026ESK, ENCFF213TLT, ENCFF664UCL, ENCFF089HPB, ENCFF808DUP, ENCFF841AXV, ENCFF834UXF, ENCFF366VLE, ENCFF290YBH, ENCFF866LWU, ENCFF609JIF, ENCFF903UNS, ENCFF714HMY, ENCFF675IJS, ENCFF737OTU, ENCFF846YZP, ENCFF575VQI, ENCFF137HPM, ENCFF665EIC, ENCFF794BAP, ENCFF404IOE, ENCFF223LJT, ENCFF558YYA, ENCFF632WBF, ENCFF232WNR, ENCFF712XYW, ENCFF183DSU, ENCFF439FIP, ENCFF071ZJD, ENCFF281Q…	kd
ENCODE	K-562	blast_phase_chronic_myeloid_leukemia	ZNF180	kd	ENCFF182CXM, ENCFF999QUZ	K-562	blast_phase_chronic_myeloid_leukemia	NONE	nc	ENCFF543TXB, ENCFF026ESK, ENCFF213TLT, ENCFF664UCL, ENCFF089HPB, ENCFF808DUP, ENCFF841AXV, ENCFF834UXF, ENCFF366VLE, ENCFF290YBH, ENCFF866LWU, ENCFF609JIF, ENCFF903UNS, ENCFF714HMY, ENCFF675IJS, ENCFF737OTU, ENCFF846YZP, ENCFF575VQI, ENCFF137HPM, ENCFF665EIC, ENCFF794BAP, ENCFF404IOE, ENCFF223LJT, ENCFF558YYA, ENCFF632WBF, ENCFF232WNR, ENCFF712XYW, ENCFF183DSU, ENCFF439FIP, ENCFF071ZJD, ENCFF281Q…	kd
ENCODE	K-562	blast_phase_chronic_myeloid_leukemia	ZNF384	kd	ENCFF715JQZ, ENCFF970DYH, ENCFF021PPX, ENCFF585CMG	K-562	blast_phase_chronic_myeloid_leukemia	NONE	nc	ENCFF543TXB, ENCFF026ESK, ENCFF213TLT, ENCFF664UCL, ENCFF089HPB, ENCFF808DUP, ENCFF841AXV, ENCFF834UXF, ENCFF366VLE, ENCFF290YBH, ENCFF866LWU, ENCFF609JIF, ENCFF903UNS, ENCFF714HMY, ENCFF675IJS, ENCFF737OTU, ENCFF846YZP, ENCFF575VQI, ENCFF137HPM, ENCFF665EIC, ENCFF794BAP, ENCFF404IOE, ENCFF223LJT, ENCFF558YYA, ENCFF632WBF, ENCFF232WNR, ENCFF712XYW, ENCFF183DSU, ENCFF439FIP, ENCFF071ZJD, ENCFF281Q…	kd
ENCODE	K-562	blast_phase_chronic_myeloid_leukemia	ZNF395	kd	ENCFF079IQE, ENCFF701ZZX	K-562	blast_phase_chronic_myeloid_leukemia	NONE	nc	ENCFF543TXB, ENCFF026ESK, ENCFF213TLT, ENCFF664UCL, ENCFF089HPB, ENCFF808DUP, ENCFF841AXV, ENCFF834UXF, ENCFF366VLE, ENCFF290YBH, ENCFF866LWU, ENCFF609JIF, ENCFF903UNS, ENCFF714HMY, ENCFF675IJS, ENCFF737OTU, ENCFF846YZP, ENCFF575VQI, ENCFF137HPM, ENCFF665EIC, ENCFF794BAP, ENCFF404IOE, ENCFF223LJT, ENCFF558YYA, ENCFF632WBF, ENCFF232WNR, ENCFF712XYW, ENCFF183DSU, ENCFF439FIP, ENCFF071ZJD, ENCFF281Q…	kd
ENCODE	K-562	blast_phase_chronic_myeloid_leukemia	ZNF800	kd	ENCFF010MWP, ENCFF776CMX	K-562	blast_phase_chronic_myeloid_leukemia	NONE	nc	ENCFF543TXB, ENCFF026ESK, ENCFF213TLT, ENCFF664UCL, ENCFF089HPB, ENCFF808DUP, ENCFF841AXV, ENCFF834UXF, ENCFF366VLE, ENCFF290YBH, ENCFF866LWU, ENCFF609JIF, ENCFF903UNS, ENCFF714HMY, ENCFF675IJS, ENCFF737OTU, ENCFF846YZP, ENCFF575VQI, ENCFF137HPM, ENCFF665EIC, ENCFF794BAP, ENCFF404IOE, ENCFF223LJT, ENCFF558YYA, ENCFF632WBF, ENCFF232WNR, ENCFF712XYW, ENCFF183DSU, ENCFF439FIP, ENCFF071ZJD, ENCFF281Q…	kd
ENCODE	K-562	blast_phase_chronic_myeloid_leukemia	ZRANB2	kd	ENCFF906VPR, ENCFF646EMW	K-562	blast_phase_chronic_myeloid_leukemia	NONE	nc	ENCFF543TXB, ENCFF026ESK, ENCFF213TLT, ENCFF664UCL, ENCFF089HPB, ENCFF808DUP, ENCFF841AXV, ENCFF834UXF, ENCFF366VLE, ENCFF290YBH, ENCFF866LWU, ENCFF609JIF, ENCFF903UNS, ENCFF714HMY, ENCFF675IJS, ENCFF737OTU, ENCFF846YZP, ENCFF575VQI, ENCFF137HPM, ENCFF665EIC, ENCFF794BAP, ENCFF404IOE, ENCFF223LJT, ENCFF558YYA, ENCFF632WBF, ENCFF232WNR, ENCFF712XYW, ENCFF183DSU, ENCFF439FIP, ENCFF071ZJD, ENCFF281Q…	kd
ENCODE	MCF7	breast;carcinoma	ZFX	kd	ENCFF184OAK, ENCFF428EGN, ENCFF429PRJ	MCF7	breast;carcinoma	NONE	nc	ENCFF657DJJ, ENCFF621FAJ, ENCFF917TSO	kd
ENCODE	HepG2	hepatocellular_carcinoma	AARS	kd	ENCFF661GPT, ENCFF838LZH	HepG2	hepatocellular_carcinoma	NONE	nc	ENCFF868JAV, ENCFF069BKV, ENCFF160CLZ, ENCFF289IFX, ENCFF036JUD, ENCFF415ESF, ENCFF629QVO, ENCFF524QCW, ENCFF307TXL, ENCFF111SLI, ENCFF688UBN, ENCFF116EJU, ENCFF754VHB, ENCFF570VDW, ENCFF294ZYG, ENCFF372GSN, ENCFF175DYB, ENCFF124WWP, ENCFF499QVJ, ENCFF130UGZ, ENCFF534FCM, ENCFF583JSH, ENCFF722CAD, ENCFF163LGG, ENCFF035LPL, ENCFF854RLC, ENCFF383DRH, ENCFF893IYL, ENCFF658SVZ, ENCFF069ZSD, ENCFF121T…	kd
ENCODE	HepG2	hepatocellular_carcinoma	AATF	kd	ENCFF197ZIM, ENCFF411WPI	HepG2	hepatocellular_carcinoma	NONE	nc	ENCFF868JAV, ENCFF069BKV, ENCFF160CLZ, ENCFF289IFX, ENCFF036JUD, ENCFF415ESF, ENCFF629QVO, ENCFF524QCW, ENCFF307TXL, ENCFF111SLI, ENCFF688UBN, ENCFF116EJU, ENCFF754VHB, ENCFF570VDW, ENCFF294ZYG, ENCFF372GSN, ENCFF175DYB, ENCFF124WWP, ENCFF499QVJ, ENCFF130UGZ, ENCFF534FCM, ENCFF583JSH, ENCFF722CAD, ENCFF163LGG, ENCFF035LPL, ENCFF854RLC, ENCFF383DRH, ENCFF893IYL, ENCFF658SVZ, ENCFF069ZSD, ENCFF121T…	kd
ENCODE	HepG2	hepatocellular_carcinoma	ABCF1	kd	ENCFF546TGP, ENCFF969BCN	HepG2	hepatocellular_carcinoma	NONE	nc	ENCFF868JAV, ENCFF069BKV, ENCFF160CLZ, ENCFF289IFX, ENCFF036JUD, ENCFF415ESF, ENCFF629QVO, ENCFF524QCW, ENCFF307TXL, ENCFF111SLI, ENCFF688UBN, ENCFF116EJU, ENCFF754VHB, ENCFF570VDW, ENCFF294ZYG, ENCFF372GSN, ENCFF175DYB, ENCFF124WWP, ENCFF499QVJ, ENCFF130UGZ, ENCFF534FCM, ENCFF583JSH, ENCFF722CAD, ENCFF163LGG, ENCFF035LPL, ENCFF854RLC, ENCFF383DRH, ENCFF893IYL, ENCFF658SVZ, ENCFF069ZSD, ENCFF121T…	kd
ENCODE	HepG2	hepatocellular_carcinoma	ACO1	kd	ENCFF398EHP, ENCFF296KBH	HepG2	hepatocellular_carcinoma	NONE	nc	ENCFF868JAV, ENCFF069BKV, ENCFF160CLZ, ENCFF289IFX, ENCFF036JUD, ENCFF415ESF, ENCFF629QVO, ENCFF524QCW, ENCFF307TXL, ENCFF111SLI, ENCFF688UBN, ENCFF116EJU, ENCFF754VHB, ENCFF570VDW, ENCFF294ZYG, ENCFF372GSN, ENCFF175DYB, ENCFF124WWP, ENCFF499QVJ, ENCFF130UGZ, ENCFF534FCM, ENCFF583JSH, ENCFF722CAD, ENCFF163LGG, ENCFF035LPL, ENCFF854RLC, ENCFF383DRH, ENCFF893IYL, ENCFF658SVZ, ENCFF069ZSD, ENCFF121T…	kd
ENCODE	HepG2	hepatocellular_carcinoma	ADAR	kd	ENCFF322VNR, ENCFF903PHP	HepG2	hepatocellular_carcinoma	NONE	nc	ENCFF868JAV, ENCFF069BKV, ENCFF160CLZ, ENCFF289IFX, ENCFF036JUD, ENCFF415ESF, ENCFF629QVO, ENCFF524QCW, ENCFF307TXL, ENCFF111SLI, ENCFF688UBN, ENCFF116EJU, ENCFF754VHB, ENCFF570VDW, ENCFF294ZYG, ENCFF372GSN, ENCFF175DYB, ENCFF124WWP, ENCFF499QVJ, ENCFF130UGZ, ENCFF534FCM, ENCFF583JSH, ENCFF722CAD, ENCFF163LGG, ENCFF035LPL, ENCFF854RLC, ENCFF383DRH, ENCFF893IYL, ENCFF658SVZ, ENCFF069ZSD, ENCFF121T…	kd
ENCODE	HepG2	hepatocellular_carcinoma	AGGF1	kd	ENCFF168CVX, ENCFF989USQ	HepG2	hepatocellular_carcinoma	NONE	nc	ENCFF868JAV, ENCFF069BKV, ENCFF160CLZ, ENCFF289IFX, ENCFF036JUD, ENCFF415ESF, ENCFF629QVO, ENCFF524QCW, ENCFF307TXL, ENCFF111SLI, ENCFF688UBN, ENCFF116EJU, ENCFF754VHB, ENCFF570VDW, ENCFF294ZYG, ENCFF372GSN, ENCFF175DYB, ENCFF124WWP, ENCFF499QVJ, ENCFF130UGZ, ENCFF534FCM, ENCFF583JSH, ENCFF722CAD, ENCFF163LGG, ENCFF035LPL, ENCFF854RLC, ENCFF383DRH, ENCFF893IYL, ENCFF658SVZ, ENCFF069ZSD, ENCFF121T…	kd
ENCODE	HepG2	hepatocellular_carcinoma	AGO1	kd	ENCFF655OMY, ENCFF716ZSB	HepG2	hepatocellular_carcinoma	NONE	nc	ENCFF868JAV, ENCFF069BKV, ENCFF160CLZ, ENCFF289IFX, ENCFF036JUD, ENCFF415ESF, ENCFF629QVO, ENCFF524QCW, ENCFF307TXL, ENCFF111SLI, ENCFF688UBN, ENCFF116EJU, ENCFF754VHB, ENCFF570VDW, ENCFF294ZYG, ENCFF372GSN, ENCFF175DYB, ENCFF124WWP, ENCFF499QVJ, ENCFF130UGZ, ENCFF534FCM, ENCFF583JSH, ENCFF722CAD, ENCFF163LGG, ENCFF035LPL, ENCFF854RLC, ENCFF383DRH, ENCFF893IYL, ENCFF658SVZ, ENCFF069ZSD, ENCFF121T…	kd
ENCODE	HepG2	hepatocellular_carcinoma	AKAP1	kd	ENCFF188VJN, ENCFF829EPQ	HepG2	hepatocellular_carcinoma	NONE	nc	ENCFF868JAV, ENCFF069BKV, ENCFF160CLZ, ENCFF289IFX, ENCFF036JUD, ENCFF415ESF, ENCFF629QVO, ENCFF524QCW, ENCFF307TXL, ENCFF111SLI, ENCFF688UBN, ENCFF116EJU, ENCFF754VHB, ENCFF570VDW, ENCFF294ZYG, ENCFF372GSN, ENCFF175DYB, ENCFF124WWP, ENCFF499QVJ, ENCFF130UGZ, ENCFF534FCM, ENCFF583JSH, ENCFF722CAD, ENCFF163LGG, ENCFF035LPL, ENCFF854RLC, ENCFF383DRH, ENCFF893IYL, ENCFF658SVZ, ENCFF069ZSD, ENCFF121T…	kd
ENCODE	HepG2	hepatocellular_carcinoma	AKAP8	kd	ENCFF674TKZ, ENCFF559OVZ	HepG2	hepatocellular_carcinoma	NONE	nc	ENCFF868JAV, ENCFF069BKV, ENCFF160CLZ, ENCFF289IFX, ENCFF036JUD, ENCFF415ESF, ENCFF629QVO, ENCFF524QCW, ENCFF307TXL, ENCFF111SLI, ENCFF688UBN, ENCFF116EJU, ENCFF754VHB, ENCFF570VDW, ENCFF294ZYG, ENCFF372GSN, ENCFF175DYB, ENCFF124WWP, ENCFF499QVJ, ENCFF130UGZ, ENCFF534FCM, ENCFF583JSH, ENCFF722CAD, ENCFF163LGG, ENCFF035LPL, ENCFF854RLC, ENCFF383DRH, ENCFF893IYL, ENCFF658SVZ, ENCFF069ZSD, ENCFF121T…	kd
ENCODE	HepG2	hepatocellular_carcinoma	AKAP8L	kd	ENCFF492NQP, ENCFF277IIC	HepG2	hepatocellular_carcinoma	NONE	nc	ENCFF868JAV, ENCFF069BKV, ENCFF160CLZ, ENCFF289IFX, ENCFF036JUD, ENCFF415ESF, ENCFF629QVO, ENCFF524QCW, ENCFF307TXL, ENCFF111SLI, ENCFF688UBN, ENCFF116EJU, ENCFF754VHB, ENCFF570VDW, ENCFF294ZYG, ENCFF372GSN, ENCFF175DYB, ENCFF124WWP, ENCFF499QVJ, ENCFF130UGZ, ENCFF534FCM, ENCFF583JSH, ENCFF722CAD, ENCFF163LGG, ENCFF035LPL, ENCFF854RLC, ENCFF383DRH, ENCFF893IYL, ENCFF658SVZ, ENCFF069ZSD, ENCFF121T…	kd
ENCODE	HepG2	hepatocellular_carcinoma	APOBEC3C	kd	ENCFF847APS, ENCFF602CBS	HepG2	hepatocellular_carcinoma	NONE	nc	ENCFF868JAV, ENCFF069BKV, ENCFF160CLZ, ENCFF289IFX, ENCFF036JUD, ENCFF415ESF, ENCFF629QVO, ENCFF524QCW, ENCFF307TXL, ENCFF111SLI, ENCFF688UBN, ENCFF116EJU, ENCFF754VHB, ENCFF570VDW, ENCFF294ZYG, ENCFF372GSN, ENCFF175DYB, ENCFF124WWP, ENCFF499QVJ, ENCFF130UGZ, ENCFF534FCM, ENCFF583JSH, ENCFF722CAD, ENCFF163LGG, ENCFF035LPL, ENCFF854RLC, ENCFF383DRH, ENCFF893IYL, ENCFF658SVZ, ENCFF069ZSD, ENCFF121T…	kd
ENCODE	HepG2	hepatocellular_carcinoma	ASCC1	kd	ENCFF858ZUP, ENCFF824FQY	HepG2	hepatocellular_carcinoma	NONE	nc	ENCFF868JAV, ENCFF069BKV, ENCFF160CLZ, ENCFF289IFX, ENCFF036JUD, ENCFF415ESF, ENCFF629QVO, ENCFF524QCW, ENCFF307TXL, ENCFF111SLI, ENCFF688UBN, ENCFF116EJU, ENCFF754VHB, ENCFF570VDW, ENCFF294ZYG, ENCFF372GSN, ENCFF175DYB, ENCFF124WWP, ENCFF499QVJ, ENCFF130UGZ, ENCFF534FCM, ENCFF583JSH, ENCFF722CAD, ENCFF163LGG, ENCFF035LPL, ENCFF854RLC, ENCFF383DRH, ENCFF893IYL, ENCFF658SVZ, ENCFF069ZSD, ENCFF121T…	kd
ENCODE	HepG2	hepatocellular_carcinoma	ATP5C1	kd	ENCFF946DZS, ENCFF017XEV	HepG2	hepatocellular_carcinoma	NONE	nc	ENCFF868JAV, ENCFF069BKV, ENCFF160CLZ, ENCFF289IFX, ENCFF036JUD, ENCFF415ESF, ENCFF629QVO, ENCFF524QCW, ENCFF307TXL, ENCFF111SLI, ENCFF688UBN, ENCFF116EJU, ENCFF754VHB, ENCFF570VDW, ENCFF294ZYG, ENCFF372GSN, ENCFF175DYB, ENCFF124WWP, ENCFF499QVJ, ENCFF130UGZ, ENCFF534FCM, ENCFF583JSH, ENCFF722CAD, ENCFF163LGG, ENCFF035LPL, ENCFF854RLC, ENCFF383DRH, ENCFF893IYL, ENCFF658SVZ, ENCFF069ZSD, ENCFF121T…	kd
ENCODE	HepG2	hepatocellular_carcinoma	AUH	kd	ENCFF118VRQ, ENCFF764TQQ	HepG2	hepatocellular_carcinoma	NONE	nc	ENCFF868JAV, ENCFF069BKV, ENCFF160CLZ, ENCFF289IFX, ENCFF036JUD, ENCFF415ESF, ENCFF629QVO, ENCFF524QCW, ENCFF307TXL, ENCFF111SLI, ENCFF688UBN, ENCFF116EJU, ENCFF754VHB, ENCFF570VDW, ENCFF294ZYG, ENCFF372GSN, ENCFF175DYB, ENCFF124WWP, ENCFF499QVJ, ENCFF130UGZ, ENCFF534FCM, ENCFF583JSH, ENCFF722CAD, ENCFF163LGG, ENCFF035LPL, ENCFF854RLC, ENCFF383DRH, ENCFF893IYL, ENCFF658SVZ, ENCFF069ZSD, ENCFF121T…	kd
ENCODE	HepG2	hepatocellular_carcinoma	BCCIP	kd	ENCFF687RXM, ENCFF577KDZ	HepG2	hepatocellular_carcinoma	NONE	nc	ENCFF868JAV, ENCFF069BKV, ENCFF160CLZ, ENCFF289IFX, ENCFF036JUD, ENCFF415ESF, ENCFF629QVO, ENCFF524QCW, ENCFF307TXL, ENCFF111SLI, ENCFF688UBN, ENCFF116EJU, ENCFF754VHB, ENCFF570VDW, ENCFF294ZYG, ENCFF372GSN, ENCFF175DYB, ENCFF124WWP, ENCFF499QVJ, ENCFF130UGZ, ENCFF534FCM, ENCFF583JSH, ENCFF722CAD, ENCFF163LGG, ENCFF035LPL, ENCFF854RLC, ENCFF383DRH, ENCFF893IYL, ENCFF658SVZ, ENCFF069ZSD, ENCFF121T…	kd
ENCODE	HepG2	hepatocellular_carcinoma	BCLAF1	kd	ENCFF842ZZW, ENCFF580GPY	HepG2	hepatocellular_carcinoma	NONE	nc	ENCFF868JAV, ENCFF069BKV, ENCFF160CLZ, ENCFF289IFX, ENCFF036JUD, ENCFF415ESF, ENCFF629QVO, ENCFF524QCW, ENCFF307TXL, ENCFF111SLI, ENCFF688UBN, ENCFF116EJU, ENCFF754VHB, ENCFF570VDW, ENCFF294ZYG, ENCFF372GSN, ENCFF175DYB, ENCFF124WWP, ENCFF499QVJ, ENCFF130UGZ, ENCFF534FCM, ENCFF583JSH, ENCFF722CAD, ENCFF163LGG, ENCFF035LPL, ENCFF854RLC, ENCFF383DRH, ENCFF893IYL, ENCFF658SVZ, ENCFF069ZSD, ENCFF121T…	kd
ENCODE	HepG2	hepatocellular_carcinoma	BOP1	kd	ENCFF372WWB, ENCFF569PKG	HepG2	hepatocellular_carcinoma	NONE	nc	ENCFF868JAV, ENCFF069BKV, ENCFF160CLZ, ENCFF289IFX, ENCFF036JUD, ENCFF415ESF, ENCFF629QVO, ENCFF524QCW, ENCFF307TXL, ENCFF111SLI, ENCFF688UBN, ENCFF116EJU, ENCFF754VHB, ENCFF570VDW, ENCFF294ZYG, ENCFF372GSN, ENCFF175DYB, ENCFF124WWP, ENCFF499QVJ, ENCFF130UGZ, ENCFF534FCM, ENCFF583JSH, ENCFF722CAD, ENCFF163LGG, ENCFF035LPL, ENCFF854RLC, ENCFF383DRH, ENCFF893IYL, ENCFF658SVZ, ENCFF069ZSD, ENCFF121T…	kd
ENCODE	HepG2	hepatocellular_carcinoma	BUD13	kd	ENCFF827UIC, ENCFF417CSU	HepG2	hepatocellular_carcinoma	NONE	nc	ENCFF868JAV, ENCFF069BKV, ENCFF160CLZ, ENCFF289IFX, ENCFF036JUD, ENCFF415ESF, ENCFF629QVO, ENCFF524QCW, ENCFF307TXL, ENCFF111SLI, ENCFF688UBN, ENCFF116EJU, ENCFF754VHB, ENCFF570VDW, ENCFF294ZYG, ENCFF372GSN, ENCFF175DYB, ENCFF124WWP, ENCFF499QVJ, ENCFF130UGZ, ENCFF534FCM, ENCFF583JSH, ENCFF722CAD, ENCFF163LGG, ENCFF035LPL, ENCFF854RLC, ENCFF383DRH, ENCFF893IYL, ENCFF658SVZ, ENCFF069ZSD, ENCFF121T…	kd
ENCODE	HepG2	hepatocellular_carcinoma	CALR	kd	ENCFF662LRN, ENCFF878SSX	HepG2	hepatocellular_carcinoma	NONE	nc	ENCFF868JAV, ENCFF069BKV, ENCFF160CLZ, ENCFF289IFX, ENCFF036JUD, ENCFF415ESF, ENCFF629QVO, ENCFF524QCW, ENCFF307TXL, ENCFF111SLI, ENCFF688UBN, ENCFF116EJU, ENCFF754VHB, ENCFF570VDW, ENCFF294ZYG, ENCFF372GSN, ENCFF175DYB, ENCFF124WWP, ENCFF499QVJ, ENCFF130UGZ, ENCFF534FCM, ENCFF583JSH, ENCFF722CAD, ENCFF163LGG, ENCFF035LPL, ENCFF854RLC, ENCFF383DRH, ENCFF893IYL, ENCFF658SVZ, ENCFF069ZSD, ENCFF121T…	kd
ENCODE	HepG2	hepatocellular_carcinoma	CCAR1	kd	ENCFF758CIJ, ENCFF331ILS	HepG2	hepatocellular_carcinoma	NONE	nc	ENCFF868JAV, ENCFF069BKV, ENCFF160CLZ, ENCFF289IFX, ENCFF036JUD, ENCFF415ESF, ENCFF629QVO, ENCFF524QCW, ENCFF307TXL, ENCFF111SLI, ENCFF688UBN, ENCFF116EJU, ENCFF754VHB, ENCFF570VDW, ENCFF294ZYG, ENCFF372GSN, ENCFF175DYB, ENCFF124WWP, ENCFF499QVJ, ENCFF130UGZ, ENCFF534FCM, ENCFF583JSH, ENCFF722CAD, ENCFF163LGG, ENCFF035LPL, ENCFF854RLC, ENCFF383DRH, ENCFF893IYL, ENCFF658SVZ, ENCFF069ZSD, ENCFF121T…	kd
ENCODE	HepG2	hepatocellular_carcinoma	CCAR2	kd	ENCFF735IMU, ENCFF846LFU	HepG2	hepatocellular_carcinoma	NONE	nc	ENCFF868JAV, ENCFF069BKV, ENCFF160CLZ, ENCFF289IFX, ENCFF036JUD, ENCFF415ESF, ENCFF629QVO, ENCFF524QCW, ENCFF307TXL, ENCFF111SLI, ENCFF688UBN, ENCFF116EJU, ENCFF754VHB, ENCFF570VDW, ENCFF294ZYG, ENCFF372GSN, ENCFF175DYB, ENCFF124WWP, ENCFF499QVJ, ENCFF130UGZ, ENCFF534FCM, ENCFF583JSH, ENCFF722CAD, ENCFF163LGG, ENCFF035LPL, ENCFF854RLC, ENCFF383DRH, ENCFF893IYL, ENCFF658SVZ, ENCFF069ZSD, ENCFF121T…	kd
ENCODE	HepG2	hepatocellular_carcinoma	CDC40	kd	ENCFF107IAO, ENCFF071TVB	HepG2	hepatocellular_carcinoma	NONE	nc	ENCFF868JAV, ENCFF069BKV, ENCFF160CLZ, ENCFF289IFX, ENCFF036JUD, ENCFF415ESF, ENCFF629QVO, ENCFF524QCW, ENCFF307TXL, ENCFF111SLI, ENCFF688UBN, ENCFF116EJU, ENCFF754VHB, ENCFF570VDW, ENCFF294ZYG, ENCFF372GSN, ENCFF175DYB, ENCFF124WWP, ENCFF499QVJ, ENCFF130UGZ, ENCFF534FCM, ENCFF583JSH, ENCFF722CAD, ENCFF163LGG, ENCFF035LPL, ENCFF854RLC, ENCFF383DRH, ENCFF893IYL, ENCFF658SVZ, ENCFF069ZSD, ENCFF121T…	kd
ENCODE	HepG2	hepatocellular_carcinoma	CEBPZ	kd	ENCFF376PKY, ENCFF104ARJ	HepG2	hepatocellular_carcinoma	NONE	nc	ENCFF868JAV, ENCFF069BKV, ENCFF160CLZ, ENCFF289IFX, ENCFF036JUD, ENCFF415ESF, ENCFF629QVO, ENCFF524QCW, ENCFF307TXL, ENCFF111SLI, ENCFF688UBN, ENCFF116EJU, ENCFF754VHB, ENCFF570VDW, ENCFF294ZYG, ENCFF372GSN, ENCFF175DYB, ENCFF124WWP, ENCFF499QVJ, ENCFF130UGZ, ENCFF534FCM, ENCFF583JSH, ENCFF722CAD, ENCFF163LGG, ENCFF035LPL, ENCFF854RLC, ENCFF383DRH, ENCFF893IYL, ENCFF658SVZ, ENCFF069ZSD, ENCFF121T…	kd
ENCODE	HepG2	hepatocellular_carcinoma	CELF1	kd	ENCFF036IYF, ENCFF570WKA	HepG2	hepatocellular_carcinoma	NONE	nc	ENCFF868JAV, ENCFF069BKV, ENCFF160CLZ, ENCFF289IFX, ENCFF036JUD, ENCFF415ESF, ENCFF629QVO, ENCFF524QCW, ENCFF307TXL, ENCFF111SLI, ENCFF688UBN, ENCFF116EJU, ENCFF754VHB, ENCFF570VDW, ENCFF294ZYG, ENCFF372GSN, ENCFF175DYB, ENCFF124WWP, ENCFF499QVJ, ENCFF130UGZ, ENCFF534FCM, ENCFF583JSH, ENCFF722CAD, ENCFF163LGG, ENCFF035LPL, ENCFF854RLC, ENCFF383DRH, ENCFF893IYL, ENCFF658SVZ, ENCFF069ZSD, ENCFF121T…	kd
ENCODE	HepG2	hepatocellular_carcinoma	CIRBP	kd	ENCFF183PIZ, ENCFF405HIK	HepG2	hepatocellular_carcinoma	NONE	nc	ENCFF868JAV, ENCFF069BKV, ENCFF160CLZ, ENCFF289IFX, ENCFF036JUD, ENCFF415ESF, ENCFF629QVO, ENCFF524QCW, ENCFF307TXL, ENCFF111SLI, ENCFF688UBN, ENCFF116EJU, ENCFF754VHB, ENCFF570VDW, ENCFF294ZYG, ENCFF372GSN, ENCFF175DYB, ENCFF124WWP, ENCFF499QVJ, ENCFF130UGZ, ENCFF534FCM, ENCFF583JSH, ENCFF722CAD, ENCFF163LGG, ENCFF035LPL, ENCFF854RLC, ENCFF383DRH, ENCFF893IYL, ENCFF658SVZ, ENCFF069ZSD, ENCFF121T…	kd
ENCODE	HepG2	hepatocellular_carcinoma	CKAP4	kd	ENCFF817NTM, ENCFF757OJK	HepG2	hepatocellular_carcinoma	NONE	nc	ENCFF868JAV, ENCFF069BKV, ENCFF160CLZ, ENCFF289IFX, ENCFF036JUD, ENCFF415ESF, ENCFF629QVO, ENCFF524QCW, ENCFF307TXL, ENCFF111SLI, ENCFF688UBN, ENCFF116EJU, ENCFF754VHB, ENCFF570VDW, ENCFF294ZYG, ENCFF372GSN, ENCFF175DYB, ENCFF124WWP, ENCFF499QVJ, ENCFF130UGZ, ENCFF534FCM, ENCFF583JSH, ENCFF722CAD, ENCFF163LGG, ENCFF035LPL, ENCFF854RLC, ENCFF383DRH, ENCFF893IYL, ENCFF658SVZ, ENCFF069ZSD, ENCFF121T…	kd
ENCODE	HepG2	hepatocellular_carcinoma	CNOT7	kd	ENCFF339OWN, ENCFF403JVF	HepG2	hepatocellular_carcinoma	NONE	nc	ENCFF868JAV, ENCFF069BKV, ENCFF160CLZ, ENCFF289IFX, ENCFF036JUD, ENCFF415ESF, ENCFF629QVO, ENCFF524QCW, ENCFF307TXL, ENCFF111SLI, ENCFF688UBN, ENCFF116EJU, ENCFF754VHB, ENCFF570VDW, ENCFF294ZYG, ENCFF372GSN, ENCFF175DYB, ENCFF124WWP, ENCFF499QVJ, ENCFF130UGZ, ENCFF534FCM, ENCFF583JSH, ENCFF722CAD, ENCFF163LGG, ENCFF035LPL, ENCFF854RLC, ENCFF383DRH, ENCFF893IYL, ENCFF658SVZ, ENCFF069ZSD, ENCFF121T…	kd
ENCODE	HepG2	hepatocellular_carcinoma	CPSF6	kd	ENCFF589LXN, ENCFF889VPU	HepG2	hepatocellular_carcinoma	NONE	nc	ENCFF868JAV, ENCFF069BKV, ENCFF160CLZ, ENCFF289IFX, ENCFF036JUD, ENCFF415ESF, ENCFF629QVO, ENCFF524QCW, ENCFF307TXL, ENCFF111SLI, ENCFF688UBN, ENCFF116EJU, ENCFF754VHB, ENCFF570VDW, ENCFF294ZYG, ENCFF372GSN, ENCFF175DYB, ENCFF124WWP, ENCFF499QVJ, ENCFF130UGZ, ENCFF534FCM, ENCFF583JSH, ENCFF722CAD, ENCFF163LGG, ENCFF035LPL, ENCFF854RLC, ENCFF383DRH, ENCFF893IYL, ENCFF658SVZ, ENCFF069ZSD, ENCFF121T…	kd
ENCODE	HepG2	hepatocellular_carcinoma	CPSF7	kd	ENCFF387FWN, ENCFF040QTS	HepG2	hepatocellular_carcinoma	NONE	nc	ENCFF868JAV, ENCFF069BKV, ENCFF160CLZ, ENCFF289IFX, ENCFF036JUD, ENCFF415ESF, ENCFF629QVO, ENCFF524QCW, ENCFF307TXL, ENCFF111SLI, ENCFF688UBN, ENCFF116EJU, ENCFF754VHB, ENCFF570VDW, ENCFF294ZYG, ENCFF372GSN, ENCFF175DYB, ENCFF124WWP, ENCFF499QVJ, ENCFF130UGZ, ENCFF534FCM, ENCFF583JSH, ENCFF722CAD, ENCFF163LGG, ENCFF035LPL, ENCFF854RLC, ENCFF383DRH, ENCFF893IYL, ENCFF658SVZ, ENCFF069ZSD, ENCFF121T…	kd
ENCODE	HepG2	hepatocellular_carcinoma	CSTF2	kd	ENCFF821VHB, ENCFF736PBZ	HepG2	hepatocellular_carcinoma	NONE	nc	ENCFF868JAV, ENCFF069BKV, ENCFF160CLZ, ENCFF289IFX, ENCFF036JUD, ENCFF415ESF, ENCFF629QVO, ENCFF524QCW, ENCFF307TXL, ENCFF111SLI, ENCFF688UBN, ENCFF116EJU, ENCFF754VHB, ENCFF570VDW, ENCFF294ZYG, ENCFF372GSN, ENCFF175DYB, ENCFF124WWP, ENCFF499QVJ, ENCFF130UGZ, ENCFF534FCM, ENCFF583JSH, ENCFF722CAD, ENCFF163LGG, ENCFF035LPL, ENCFF854RLC, ENCFF383DRH, ENCFF893IYL, ENCFF658SVZ, ENCFF069ZSD, ENCFF121T…	kd
ENCODE	HepG2	hepatocellular_carcinoma	CSTF2T	kd	ENCFF694MUZ, ENCFF320WSP	HepG2	hepatocellular_carcinoma	NONE	nc	ENCFF868JAV, ENCFF069BKV, ENCFF160CLZ, ENCFF289IFX, ENCFF036JUD, ENCFF415ESF, ENCFF629QVO, ENCFF524QCW, ENCFF307TXL, ENCFF111SLI, ENCFF688UBN, ENCFF116EJU, ENCFF754VHB, ENCFF570VDW, ENCFF294ZYG, ENCFF372GSN, ENCFF175DYB, ENCFF124WWP, ENCFF499QVJ, ENCFF130UGZ, ENCFF534FCM, ENCFF583JSH, ENCFF722CAD, ENCFF163LGG, ENCFF035LPL, ENCFF854RLC, ENCFF383DRH, ENCFF893IYL, ENCFF658SVZ, ENCFF069ZSD, ENCFF121T…	kd
ENCODE	HepG2	hepatocellular_carcinoma	DAZAP1	kd	ENCFF058NSU, ENCFF632BSU, ENCFF601JUC, ENCFF729ONP	HepG2	hepatocellular_carcinoma	NONE	nc	ENCFF868JAV, ENCFF069BKV, ENCFF160CLZ, ENCFF289IFX, ENCFF036JUD, ENCFF415ESF, ENCFF629QVO, ENCFF524QCW, ENCFF307TXL, ENCFF111SLI, ENCFF688UBN, ENCFF116EJU, ENCFF754VHB, ENCFF570VDW, ENCFF294ZYG, ENCFF372GSN, ENCFF175DYB, ENCFF124WWP, ENCFF499QVJ, ENCFF130UGZ, ENCFF534FCM, ENCFF583JSH, ENCFF722CAD, ENCFF163LGG, ENCFF035LPL, ENCFF854RLC, ENCFF383DRH, ENCFF893IYL, ENCFF658SVZ, ENCFF069ZSD, ENCFF121T…	kd
ENCODE	HepG2	hepatocellular_carcinoma	DDX1	kd	ENCFF702VUG, ENCFF160RUE	HepG2	hepatocellular_carcinoma	NONE	nc	ENCFF868JAV, ENCFF069BKV, ENCFF160CLZ, ENCFF289IFX, ENCFF036JUD, ENCFF415ESF, ENCFF629QVO, ENCFF524QCW, ENCFF307TXL, ENCFF111SLI, ENCFF688UBN, ENCFF116EJU, ENCFF754VHB, ENCFF570VDW, ENCFF294ZYG, ENCFF372GSN, ENCFF175DYB, ENCFF124WWP, ENCFF499QVJ, ENCFF130UGZ, ENCFF534FCM, ENCFF583JSH, ENCFF722CAD, ENCFF163LGG, ENCFF035LPL, ENCFF854RLC, ENCFF383DRH, ENCFF893IYL, ENCFF658SVZ, ENCFF069ZSD, ENCFF121T…	kd
ENCODE	HepG2	hepatocellular_carcinoma	DDX19B	kd	ENCFF684GIG, ENCFF309VMM	HepG2	hepatocellular_carcinoma	NONE	nc	ENCFF868JAV, ENCFF069BKV, ENCFF160CLZ, ENCFF289IFX, ENCFF036JUD, ENCFF415ESF, ENCFF629QVO, ENCFF524QCW, ENCFF307TXL, ENCFF111SLI, ENCFF688UBN, ENCFF116EJU, ENCFF754VHB, ENCFF570VDW, ENCFF294ZYG, ENCFF372GSN, ENCFF175DYB, ENCFF124WWP, ENCFF499QVJ, ENCFF130UGZ, ENCFF534FCM, ENCFF583JSH, ENCFF722CAD, ENCFF163LGG, ENCFF035LPL, ENCFF854RLC, ENCFF383DRH, ENCFF893IYL, ENCFF658SVZ, ENCFF069ZSD, ENCFF121T…	kd
ENCODE	HepG2	hepatocellular_carcinoma	DDX21	kd	ENCFF380HWQ, ENCFF203UZF, ENCFF519WVX, ENCFF248WOC	HepG2	hepatocellular_carcinoma	NONE	nc	ENCFF868JAV, ENCFF069BKV, ENCFF160CLZ, ENCFF289IFX, ENCFF036JUD, ENCFF415ESF, ENCFF629QVO, ENCFF524QCW, ENCFF307TXL, ENCFF111SLI, ENCFF688UBN, ENCFF116EJU, ENCFF754VHB, ENCFF570VDW, ENCFF294ZYG, ENCFF372GSN, ENCFF175DYB, ENCFF124WWP, ENCFF499QVJ, ENCFF130UGZ, ENCFF534FCM, ENCFF583JSH, ENCFF722CAD, ENCFF163LGG, ENCFF035LPL, ENCFF854RLC, ENCFF383DRH, ENCFF893IYL, ENCFF658SVZ, ENCFF069ZSD, ENCFF121T…	kd
ENCODE	HepG2	hepatocellular_carcinoma	DDX24	kd	ENCFF618DJU, ENCFF528JMT	HepG2	hepatocellular_carcinoma	NONE	nc	ENCFF868JAV, ENCFF069BKV, ENCFF160CLZ, ENCFF289IFX, ENCFF036JUD, ENCFF415ESF, ENCFF629QVO, ENCFF524QCW, ENCFF307TXL, ENCFF111SLI, ENCFF688UBN, ENCFF116EJU, ENCFF754VHB, ENCFF570VDW, ENCFF294ZYG, ENCFF372GSN, ENCFF175DYB, ENCFF124WWP, ENCFF499QVJ, ENCFF130UGZ, ENCFF534FCM, ENCFF583JSH, ENCFF722CAD, ENCFF163LGG, ENCFF035LPL, ENCFF854RLC, ENCFF383DRH, ENCFF893IYL, ENCFF658SVZ, ENCFF069ZSD, ENCFF121T…	kd
ENCODE	HepG2	hepatocellular_carcinoma	DDX27	kd	ENCFF659HBO, ENCFF974XKK	HepG2	hepatocellular_carcinoma	NONE	nc	ENCFF868JAV, ENCFF069BKV, ENCFF160CLZ, ENCFF289IFX, ENCFF036JUD, ENCFF415ESF, ENCFF629QVO, ENCFF524QCW, ENCFF307TXL, ENCFF111SLI, ENCFF688UBN, ENCFF116EJU, ENCFF754VHB, ENCFF570VDW, ENCFF294ZYG, ENCFF372GSN, ENCFF175DYB, ENCFF124WWP, ENCFF499QVJ, ENCFF130UGZ, ENCFF534FCM, ENCFF583JSH, ENCFF722CAD, ENCFF163LGG, ENCFF035LPL, ENCFF854RLC, ENCFF383DRH, ENCFF893IYL, ENCFF658SVZ, ENCFF069ZSD, ENCFF121T…	kd
ENCODE	HepG2	hepatocellular_carcinoma	DDX28	kd	ENCFF557GUZ, ENCFF753ALE	HepG2	hepatocellular_carcinoma	NONE	nc	ENCFF868JAV, ENCFF069BKV, ENCFF160CLZ, ENCFF289IFX, ENCFF036JUD, ENCFF415ESF, ENCFF629QVO, ENCFF524QCW, ENCFF307TXL, ENCFF111SLI, ENCFF688UBN, ENCFF116EJU, ENCFF754VHB, ENCFF570VDW, ENCFF294ZYG, ENCFF372GSN, ENCFF175DYB, ENCFF124WWP, ENCFF499QVJ, ENCFF130UGZ, ENCFF534FCM, ENCFF583JSH, ENCFF722CAD, ENCFF163LGG, ENCFF035LPL, ENCFF854RLC, ENCFF383DRH, ENCFF893IYL, ENCFF658SVZ, ENCFF069ZSD, ENCFF121T…	kd
ENCODE	HepG2	hepatocellular_carcinoma	DDX3X	kd	ENCFF778TUW, ENCFF630LVX	HepG2	hepatocellular_carcinoma	NONE	nc	ENCFF868JAV, ENCFF069BKV, ENCFF160CLZ, ENCFF289IFX, ENCFF036JUD, ENCFF415ESF, ENCFF629QVO, ENCFF524QCW, ENCFF307TXL, ENCFF111SLI, ENCFF688UBN, ENCFF116EJU, ENCFF754VHB, ENCFF570VDW, ENCFF294ZYG, ENCFF372GSN, ENCFF175DYB, ENCFF124WWP, ENCFF499QVJ, ENCFF130UGZ, ENCFF534FCM, ENCFF583JSH, ENCFF722CAD, ENCFF163LGG, ENCFF035LPL, ENCFF854RLC, ENCFF383DRH, ENCFF893IYL, ENCFF658SVZ, ENCFF069ZSD, ENCFF121T…	kd
ENCODE	HepG2	hepatocellular_carcinoma	DDX47	kd	ENCFF389LAF, ENCFF174AGS	HepG2	hepatocellular_carcinoma	NONE	nc	ENCFF868JAV, ENCFF069BKV, ENCFF160CLZ, ENCFF289IFX, ENCFF036JUD, ENCFF415ESF, ENCFF629QVO, ENCFF524QCW, ENCFF307TXL, ENCFF111SLI, ENCFF688UBN, ENCFF116EJU, ENCFF754VHB, ENCFF570VDW, ENCFF294ZYG, ENCFF372GSN, ENCFF175DYB, ENCFF124WWP, ENCFF499QVJ, ENCFF130UGZ, ENCFF534FCM, ENCFF583JSH, ENCFF722CAD, ENCFF163LGG, ENCFF035LPL, ENCFF854RLC, ENCFF383DRH, ENCFF893IYL, ENCFF658SVZ, ENCFF069ZSD, ENCFF121T…	kd
ENCODE	HepG2	hepatocellular_carcinoma	DDX5	kd	ENCFF989YMJ, ENCFF044QXW	HepG2	hepatocellular_carcinoma	NONE	nc	ENCFF868JAV, ENCFF069BKV, ENCFF160CLZ, ENCFF289IFX, ENCFF036JUD, ENCFF415ESF, ENCFF629QVO, ENCFF524QCW, ENCFF307TXL, ENCFF111SLI, ENCFF688UBN, ENCFF116EJU, ENCFF754VHB, ENCFF570VDW, ENCFF294ZYG, ENCFF372GSN, ENCFF175DYB, ENCFF124WWP, ENCFF499QVJ, ENCFF130UGZ, ENCFF534FCM, ENCFF583JSH, ENCFF722CAD, ENCFF163LGG, ENCFF035LPL, ENCFF854RLC, ENCFF383DRH, ENCFF893IYL, ENCFF658SVZ, ENCFF069ZSD, ENCFF121T…	kd
ENCODE	HepG2	hepatocellular_carcinoma	DDX52	kd	ENCFF500XXK, ENCFF769IKZ	HepG2	hepatocellular_carcinoma	NONE	nc	ENCFF868JAV, ENCFF069BKV, ENCFF160CLZ, ENCFF289IFX, ENCFF036JUD, ENCFF415ESF, ENCFF629QVO, ENCFF524QCW, ENCFF307TXL, ENCFF111SLI, ENCFF688UBN, ENCFF116EJU, ENCFF754VHB, ENCFF570VDW, ENCFF294ZYG, ENCFF372GSN, ENCFF175DYB, ENCFF124WWP, ENCFF499QVJ, ENCFF130UGZ, ENCFF534FCM, ENCFF583JSH, ENCFF722CAD, ENCFF163LGG, ENCFF035LPL, ENCFF854RLC, ENCFF383DRH, ENCFF893IYL, ENCFF658SVZ, ENCFF069ZSD, ENCFF121T…	kd
ENCODE	HepG2	hepatocellular_carcinoma	DDX55	kd	ENCFF422PSR, ENCFF323VWD	HepG2	hepatocellular_carcinoma	NONE	nc	ENCFF868JAV, ENCFF069BKV, ENCFF160CLZ, ENCFF289IFX, ENCFF036JUD, ENCFF415ESF, ENCFF629QVO, ENCFF524QCW, ENCFF307TXL, ENCFF111SLI, ENCFF688UBN, ENCFF116EJU, ENCFF754VHB, ENCFF570VDW, ENCFF294ZYG, ENCFF372GSN, ENCFF175DYB, ENCFF124WWP, ENCFF499QVJ, ENCFF130UGZ, ENCFF534FCM, ENCFF583JSH, ENCFF722CAD, ENCFF163LGG, ENCFF035LPL, ENCFF854RLC, ENCFF383DRH, ENCFF893IYL, ENCFF658SVZ, ENCFF069ZSD, ENCFF121T…	kd
ENCODE	HepG2	hepatocellular_carcinoma	DDX59	kd	ENCFF306GIG, ENCFF991SUI	HepG2	hepatocellular_carcinoma	NONE	nc	ENCFF868JAV, ENCFF069BKV, ENCFF160CLZ, ENCFF289IFX, ENCFF036JUD, ENCFF415ESF, ENCFF629QVO, ENCFF524QCW, ENCFF307TXL, ENCFF111SLI, ENCFF688UBN, ENCFF116EJU, ENCFF754VHB, ENCFF570VDW, ENCFF294ZYG, ENCFF372GSN, ENCFF175DYB, ENCFF124WWP, ENCFF499QVJ, ENCFF130UGZ, ENCFF534FCM, ENCFF583JSH, ENCFF722CAD, ENCFF163LGG, ENCFF035LPL, ENCFF854RLC, ENCFF383DRH, ENCFF893IYL, ENCFF658SVZ, ENCFF069ZSD, ENCFF121T…	kd
ENCODE	HepG2	hepatocellular_carcinoma	DDX6	kd	ENCFF447TZY, ENCFF037YBM	HepG2	hepatocellular_carcinoma	NONE	nc	ENCFF868JAV, ENCFF069BKV, ENCFF160CLZ, ENCFF289IFX, ENCFF036JUD, ENCFF415ESF, ENCFF629QVO, ENCFF524QCW, ENCFF307TXL, ENCFF111SLI, ENCFF688UBN, ENCFF116EJU, ENCFF754VHB, ENCFF570VDW, ENCFF294ZYG, ENCFF372GSN, ENCFF175DYB, ENCFF124WWP, ENCFF499QVJ, ENCFF130UGZ, ENCFF534FCM, ENCFF583JSH, ENCFF722CAD, ENCFF163LGG, ENCFF035LPL, ENCFF854RLC, ENCFF383DRH, ENCFF893IYL, ENCFF658SVZ, ENCFF069ZSD, ENCFF121T…	kd
ENCODE	HepG2	hepatocellular_carcinoma	DHX30	kd	ENCFF919YHL, ENCFF441NTZ	HepG2	hepatocellular_carcinoma	NONE	nc	ENCFF868JAV, ENCFF069BKV, ENCFF160CLZ, ENCFF289IFX, ENCFF036JUD, ENCFF415ESF, ENCFF629QVO, ENCFF524QCW, ENCFF307TXL, ENCFF111SLI, ENCFF688UBN, ENCFF116EJU, ENCFF754VHB, ENCFF570VDW, ENCFF294ZYG, ENCFF372GSN, ENCFF175DYB, ENCFF124WWP, ENCFF499QVJ, ENCFF130UGZ, ENCFF534FCM, ENCFF583JSH, ENCFF722CAD, ENCFF163LGG, ENCFF035LPL, ENCFF854RLC, ENCFF383DRH, ENCFF893IYL, ENCFF658SVZ, ENCFF069ZSD, ENCFF121T…	kd
ENCODE	HepG2	hepatocellular_carcinoma	DKC1	kd	ENCFF389WUG, ENCFF967HIG	HepG2	hepatocellular_carcinoma	NONE	nc	ENCFF868JAV, ENCFF069BKV, ENCFF160CLZ, ENCFF289IFX, ENCFF036JUD, ENCFF415ESF, ENCFF629QVO, ENCFF524QCW, ENCFF307TXL, ENCFF111SLI, ENCFF688UBN, ENCFF116EJU, ENCFF754VHB, ENCFF570VDW, ENCFF294ZYG, ENCFF372GSN, ENCFF175DYB, ENCFF124WWP, ENCFF499QVJ, ENCFF130UGZ, ENCFF534FCM, ENCFF583JSH, ENCFF722CAD, ENCFF163LGG, ENCFF035LPL, ENCFF854RLC, ENCFF383DRH, ENCFF893IYL, ENCFF658SVZ, ENCFF069ZSD, ENCFF121T…	kd
ENCODE	HepG2	hepatocellular_carcinoma	DNAJC2	kd	ENCFF314DKE, ENCFF996CWM	HepG2	hepatocellular_carcinoma	NONE	nc	ENCFF868JAV, ENCFF069BKV, ENCFF160CLZ, ENCFF289IFX, ENCFF036JUD, ENCFF415ESF, ENCFF629QVO, ENCFF524QCW, ENCFF307TXL, ENCFF111SLI, ENCFF688UBN, ENCFF116EJU, ENCFF754VHB, ENCFF570VDW, ENCFF294ZYG, ENCFF372GSN, ENCFF175DYB, ENCFF124WWP, ENCFF499QVJ, ENCFF130UGZ, ENCFF534FCM, ENCFF583JSH, ENCFF722CAD, ENCFF163LGG, ENCFF035LPL, ENCFF854RLC, ENCFF383DRH, ENCFF893IYL, ENCFF658SVZ, ENCFF069ZSD, ENCFF121T…	kd
ENCODE	HepG2	hepatocellular_carcinoma	DNAJC21	kd	ENCFF013LUC, ENCFF774UTH	HepG2	hepatocellular_carcinoma	NONE	nc	ENCFF868JAV, ENCFF069BKV, ENCFF160CLZ, ENCFF289IFX, ENCFF036JUD, ENCFF415ESF, ENCFF629QVO, ENCFF524QCW, ENCFF307TXL, ENCFF111SLI, ENCFF688UBN, ENCFF116EJU, ENCFF754VHB, ENCFF570VDW, ENCFF294ZYG, ENCFF372GSN, ENCFF175DYB, ENCFF124WWP, ENCFF499QVJ, ENCFF130UGZ, ENCFF534FCM, ENCFF583JSH, ENCFF722CAD, ENCFF163LGG, ENCFF035LPL, ENCFF854RLC, ENCFF383DRH, ENCFF893IYL, ENCFF658SVZ, ENCFF069ZSD, ENCFF121T…	kd
ENCODE	HepG2	hepatocellular_carcinoma	DROSHA	kd	ENCFF578QKN, ENCFF297DJZ	HepG2	hepatocellular_carcinoma	NONE	nc	ENCFF868JAV, ENCFF069BKV, ENCFF160CLZ, ENCFF289IFX, ENCFF036JUD, ENCFF415ESF, ENCFF629QVO, ENCFF524QCW, ENCFF307TXL, ENCFF111SLI, ENCFF688UBN, ENCFF116EJU, ENCFF754VHB, ENCFF570VDW, ENCFF294ZYG, ENCFF372GSN, ENCFF175DYB, ENCFF124WWP, ENCFF499QVJ, ENCFF130UGZ, ENCFF534FCM, ENCFF583JSH, ENCFF722CAD, ENCFF163LGG, ENCFF035LPL, ENCFF854RLC, ENCFF383DRH, ENCFF893IYL, ENCFF658SVZ, ENCFF069ZSD, ENCFF121T…	kd
ENCODE	HepG2	hepatocellular_carcinoma	EEF2	kd	ENCFF560KTG, ENCFF492WOH	HepG2	hepatocellular_carcinoma	NONE	nc	ENCFF868JAV, ENCFF069BKV, ENCFF160CLZ, ENCFF289IFX, ENCFF036JUD, ENCFF415ESF, ENCFF629QVO, ENCFF524QCW, ENCFF307TXL, ENCFF111SLI, ENCFF688UBN, ENCFF116EJU, ENCFF754VHB, ENCFF570VDW, ENCFF294ZYG, ENCFF372GSN, ENCFF175DYB, ENCFF124WWP, ENCFF499QVJ, ENCFF130UGZ, ENCFF534FCM, ENCFF583JSH, ENCFF722CAD, ENCFF163LGG, ENCFF035LPL, ENCFF854RLC, ENCFF383DRH, ENCFF893IYL, ENCFF658SVZ, ENCFF069ZSD, ENCFF121T…	kd
ENCODE	HepG2	hepatocellular_carcinoma	EFTUD2	kd	ENCFF493YPD, ENCFF940TQY	HepG2	hepatocellular_carcinoma	NONE	nc	ENCFF868JAV, ENCFF069BKV, ENCFF160CLZ, ENCFF289IFX, ENCFF036JUD, ENCFF415ESF, ENCFF629QVO, ENCFF524QCW, ENCFF307TXL, ENCFF111SLI, ENCFF688UBN, ENCFF116EJU, ENCFF754VHB, ENCFF570VDW, ENCFF294ZYG, ENCFF372GSN, ENCFF175DYB, ENCFF124WWP, ENCFF499QVJ, ENCFF130UGZ, ENCFF534FCM, ENCFF583JSH, ENCFF722CAD, ENCFF163LGG, ENCFF035LPL, ENCFF854RLC, ENCFF383DRH, ENCFF893IYL, ENCFF658SVZ, ENCFF069ZSD, ENCFF121T…	kd
ENCODE	HepG2	hepatocellular_carcinoma	EIF2S1	kd	ENCFF179DQK, ENCFF944GVM	HepG2	hepatocellular_carcinoma	NONE	nc	ENCFF868JAV, ENCFF069BKV, ENCFF160CLZ, ENCFF289IFX, ENCFF036JUD, ENCFF415ESF, ENCFF629QVO, ENCFF524QCW, ENCFF307TXL, ENCFF111SLI, ENCFF688UBN, ENCFF116EJU, ENCFF754VHB, ENCFF570VDW, ENCFF294ZYG, ENCFF372GSN, ENCFF175DYB, ENCFF124WWP, ENCFF499QVJ, ENCFF130UGZ, ENCFF534FCM, ENCFF583JSH, ENCFF722CAD, ENCFF163LGG, ENCFF035LPL, ENCFF854RLC, ENCFF383DRH, ENCFF893IYL, ENCFF658SVZ, ENCFF069ZSD, ENCFF121T…	kd
ENCODE	HepG2	hepatocellular_carcinoma	EIF2S2	kd	ENCFF507XLS, ENCFF806OQF	HepG2	hepatocellular_carcinoma	NONE	nc	ENCFF868JAV, ENCFF069BKV, ENCFF160CLZ, ENCFF289IFX, ENCFF036JUD, ENCFF415ESF, ENCFF629QVO, ENCFF524QCW, ENCFF307TXL, ENCFF111SLI, ENCFF688UBN, ENCFF116EJU, ENCFF754VHB, ENCFF570VDW, ENCFF294ZYG, ENCFF372GSN, ENCFF175DYB, ENCFF124WWP, ENCFF499QVJ, ENCFF130UGZ, ENCFF534FCM, ENCFF583JSH, ENCFF722CAD, ENCFF163LGG, ENCFF035LPL, ENCFF854RLC, ENCFF383DRH, ENCFF893IYL, ENCFF658SVZ, ENCFF069ZSD, ENCFF121T…	kd
ENCODE	HepG2	hepatocellular_carcinoma	EIF3D	kd	ENCFF421ZFB, ENCFF626DCP	HepG2	hepatocellular_carcinoma	NONE	nc	ENCFF868JAV, ENCFF069BKV, ENCFF160CLZ, ENCFF289IFX, ENCFF036JUD, ENCFF415ESF, ENCFF629QVO, ENCFF524QCW, ENCFF307TXL, ENCFF111SLI, ENCFF688UBN, ENCFF116EJU, ENCFF754VHB, ENCFF570VDW, ENCFF294ZYG, ENCFF372GSN, ENCFF175DYB, ENCFF124WWP, ENCFF499QVJ, ENCFF130UGZ, ENCFF534FCM, ENCFF583JSH, ENCFF722CAD, ENCFF163LGG, ENCFF035LPL, ENCFF854RLC, ENCFF383DRH, ENCFF893IYL, ENCFF658SVZ, ENCFF069ZSD, ENCFF121T…	kd
ENCODE	HepG2	hepatocellular_carcinoma	EIF3G	kd	ENCFF912VTZ, ENCFF341FUU	HepG2	hepatocellular_carcinoma	NONE	nc	ENCFF868JAV, ENCFF069BKV, ENCFF160CLZ, ENCFF289IFX, ENCFF036JUD, ENCFF415ESF, ENCFF629QVO, ENCFF524QCW, ENCFF307TXL, ENCFF111SLI, ENCFF688UBN, ENCFF116EJU, ENCFF754VHB, ENCFF570VDW, ENCFF294ZYG, ENCFF372GSN, ENCFF175DYB, ENCFF124WWP, ENCFF499QVJ, ENCFF130UGZ, ENCFF534FCM, ENCFF583JSH, ENCFF722CAD, ENCFF163LGG, ENCFF035LPL, ENCFF854RLC, ENCFF383DRH, ENCFF893IYL, ENCFF658SVZ, ENCFF069ZSD, ENCFF121T…	kd
ENCODE	HepG2	hepatocellular_carcinoma	EIF3H	kd	ENCFF386WAZ, ENCFF711VQR	HepG2	hepatocellular_carcinoma	NONE	nc	ENCFF868JAV, ENCFF069BKV, ENCFF160CLZ, ENCFF289IFX, ENCFF036JUD, ENCFF415ESF, ENCFF629QVO, ENCFF524QCW, ENCFF307TXL, ENCFF111SLI, ENCFF688UBN, ENCFF116EJU, ENCFF754VHB, ENCFF570VDW, ENCFF294ZYG, ENCFF372GSN, ENCFF175DYB, ENCFF124WWP, ENCFF499QVJ, ENCFF130UGZ, ENCFF534FCM, ENCFF583JSH, ENCFF722CAD, ENCFF163LGG, ENCFF035LPL, ENCFF854RLC, ENCFF383DRH, ENCFF893IYL, ENCFF658SVZ, ENCFF069ZSD, ENCFF121T…	kd
ENCODE	HepG2	hepatocellular_carcinoma	EIF4A3	kd	ENCFF565PBU, ENCFF316MIK	HepG2	hepatocellular_carcinoma	NONE	nc	ENCFF868JAV, ENCFF069BKV, ENCFF160CLZ, ENCFF289IFX, ENCFF036JUD, ENCFF415ESF, ENCFF629QVO, ENCFF524QCW, ENCFF307TXL, ENCFF111SLI, ENCFF688UBN, ENCFF116EJU, ENCFF754VHB, ENCFF570VDW, ENCFF294ZYG, ENCFF372GSN, ENCFF175DYB, ENCFF124WWP, ENCFF499QVJ, ENCFF130UGZ, ENCFF534FCM, ENCFF583JSH, ENCFF722CAD, ENCFF163LGG, ENCFF035LPL, ENCFF854RLC, ENCFF383DRH, ENCFF893IYL, ENCFF658SVZ, ENCFF069ZSD, ENCFF121T…	kd
ENCODE	HepG2	hepatocellular_carcinoma	EIF4B	kd	ENCFF222ALI, ENCFF968AIR	HepG2	hepatocellular_carcinoma	NONE	nc	ENCFF868JAV, ENCFF069BKV, ENCFF160CLZ, ENCFF289IFX, ENCFF036JUD, ENCFF415ESF, ENCFF629QVO, ENCFF524QCW, ENCFF307TXL, ENCFF111SLI, ENCFF688UBN, ENCFF116EJU, ENCFF754VHB, ENCFF570VDW, ENCFF294ZYG, ENCFF372GSN, ENCFF175DYB, ENCFF124WWP, ENCFF499QVJ, ENCFF130UGZ, ENCFF534FCM, ENCFF583JSH, ENCFF722CAD, ENCFF163LGG, ENCFF035LPL, ENCFF854RLC, ENCFF383DRH, ENCFF893IYL, ENCFF658SVZ, ENCFF069ZSD, ENCFF121T…	kd
ENCODE	HepG2	hepatocellular_carcinoma	EIF4G1	kd	ENCFF788ILO, ENCFF344ZZY	HepG2	hepatocellular_carcinoma	NONE	nc	ENCFF868JAV, ENCFF069BKV, ENCFF160CLZ, ENCFF289IFX, ENCFF036JUD, ENCFF415ESF, ENCFF629QVO, ENCFF524QCW, ENCFF307TXL, ENCFF111SLI, ENCFF688UBN, ENCFF116EJU, ENCFF754VHB, ENCFF570VDW, ENCFF294ZYG, ENCFF372GSN, ENCFF175DYB, ENCFF124WWP, ENCFF499QVJ, ENCFF130UGZ, ENCFF534FCM, ENCFF583JSH, ENCFF722CAD, ENCFF163LGG, ENCFF035LPL, ENCFF854RLC, ENCFF383DRH, ENCFF893IYL, ENCFF658SVZ, ENCFF069ZSD, ENCFF121T…	kd
ENCODE	HepG2	hepatocellular_carcinoma	EIF4G2	kd	ENCFF569FFL, ENCFF884KDO	HepG2	hepatocellular_carcinoma	NONE	nc	ENCFF868JAV, ENCFF069BKV, ENCFF160CLZ, ENCFF289IFX, ENCFF036JUD, ENCFF415ESF, ENCFF629QVO, ENCFF524QCW, ENCFF307TXL, ENCFF111SLI, ENCFF688UBN, ENCFF116EJU, ENCFF754VHB, ENCFF570VDW, ENCFF294ZYG, ENCFF372GSN, ENCFF175DYB, ENCFF124WWP, ENCFF499QVJ, ENCFF130UGZ, ENCFF534FCM, ENCFF583JSH, ENCFF722CAD, ENCFF163LGG, ENCFF035LPL, ENCFF854RLC, ENCFF383DRH, ENCFF893IYL, ENCFF658SVZ, ENCFF069ZSD, ENCFF121T…	kd
ENCODE	HepG2	hepatocellular_carcinoma	ESF1	kd	ENCFF710GGV, ENCFF252ETL	HepG2	hepatocellular_carcinoma	NONE	nc	ENCFF868JAV, ENCFF069BKV, ENCFF160CLZ, ENCFF289IFX, ENCFF036JUD, ENCFF415ESF, ENCFF629QVO, ENCFF524QCW, ENCFF307TXL, ENCFF111SLI, ENCFF688UBN, ENCFF116EJU, ENCFF754VHB, ENCFF570VDW, ENCFF294ZYG, ENCFF372GSN, ENCFF175DYB, ENCFF124WWP, ENCFF499QVJ, ENCFF130UGZ, ENCFF534FCM, ENCFF583JSH, ENCFF722CAD, ENCFF163LGG, ENCFF035LPL, ENCFF854RLC, ENCFF383DRH, ENCFF893IYL, ENCFF658SVZ, ENCFF069ZSD, ENCFF121T…	kd
ENCODE	HepG2	hepatocellular_carcinoma	ETF1	kd	ENCFF236WLN, ENCFF936IHB	HepG2	hepatocellular_carcinoma	NONE	nc	ENCFF868JAV, ENCFF069BKV, ENCFF160CLZ, ENCFF289IFX, ENCFF036JUD, ENCFF415ESF, ENCFF629QVO, ENCFF524QCW, ENCFF307TXL, ENCFF111SLI, ENCFF688UBN, ENCFF116EJU, ENCFF754VHB, ENCFF570VDW, ENCFF294ZYG, ENCFF372GSN, ENCFF175DYB, ENCFF124WWP, ENCFF499QVJ, ENCFF130UGZ, ENCFF534FCM, ENCFF583JSH, ENCFF722CAD, ENCFF163LGG, ENCFF035LPL, ENCFF854RLC, ENCFF383DRH, ENCFF893IYL, ENCFF658SVZ, ENCFF069ZSD, ENCFF121T…	kd
ENCODE	HepG2	hepatocellular_carcinoma	EWSR1	kd	ENCFF017VOS, ENCFF580OEX	HepG2	hepatocellular_carcinoma	NONE	nc	ENCFF868JAV, ENCFF069BKV, ENCFF160CLZ, ENCFF289IFX, ENCFF036JUD, ENCFF415ESF, ENCFF629QVO, ENCFF524QCW, ENCFF307TXL, ENCFF111SLI, ENCFF688UBN, ENCFF116EJU, ENCFF754VHB, ENCFF570VDW, ENCFF294ZYG, ENCFF372GSN, ENCFF175DYB, ENCFF124WWP, ENCFF499QVJ, ENCFF130UGZ, ENCFF534FCM, ENCFF583JSH, ENCFF722CAD, ENCFF163LGG, ENCFF035LPL, ENCFF854RLC, ENCFF383DRH, ENCFF893IYL, ENCFF658SVZ, ENCFF069ZSD, ENCFF121T…	kd
ENCODE	HepG2	hepatocellular_carcinoma	EXOSC5	kd	ENCFF320ZDH, ENCFF716UDA	HepG2	hepatocellular_carcinoma	NONE	nc	ENCFF868JAV, ENCFF069BKV, ENCFF160CLZ, ENCFF289IFX, ENCFF036JUD, ENCFF415ESF, ENCFF629QVO, ENCFF524QCW, ENCFF307TXL, ENCFF111SLI, ENCFF688UBN, ENCFF116EJU, ENCFF754VHB, ENCFF570VDW, ENCFF294ZYG, ENCFF372GSN, ENCFF175DYB, ENCFF124WWP, ENCFF499QVJ, ENCFF130UGZ, ENCFF534FCM, ENCFF583JSH, ENCFF722CAD, ENCFF163LGG, ENCFF035LPL, ENCFF854RLC, ENCFF383DRH, ENCFF893IYL, ENCFF658SVZ, ENCFF069ZSD, ENCFF121T…	kd
ENCODE	HepG2	hepatocellular_carcinoma	EXOSC9	kd	ENCFF990OZZ, ENCFF950IFU	HepG2	hepatocellular_carcinoma	NONE	nc	ENCFF868JAV, ENCFF069BKV, ENCFF160CLZ, ENCFF289IFX, ENCFF036JUD, ENCFF415ESF, ENCFF629QVO, ENCFF524QCW, ENCFF307TXL, ENCFF111SLI, ENCFF688UBN, ENCFF116EJU, ENCFF754VHB, ENCFF570VDW, ENCFF294ZYG, ENCFF372GSN, ENCFF175DYB, ENCFF124WWP, ENCFF499QVJ, ENCFF130UGZ, ENCFF534FCM, ENCFF583JSH, ENCFF722CAD, ENCFF163LGG, ENCFF035LPL, ENCFF854RLC, ENCFF383DRH, ENCFF893IYL, ENCFF658SVZ, ENCFF069ZSD, ENCFF121T…	kd
ENCODE	HepG2	hepatocellular_carcinoma	FAM120A	kd	ENCFF194ASH, ENCFF889HNW	HepG2	hepatocellular_carcinoma	NONE	nc	ENCFF868JAV, ENCFF069BKV, ENCFF160CLZ, ENCFF289IFX, ENCFF036JUD, ENCFF415ESF, ENCFF629QVO, ENCFF524QCW, ENCFF307TXL, ENCFF111SLI, ENCFF688UBN, ENCFF116EJU, ENCFF754VHB, ENCFF570VDW, ENCFF294ZYG, ENCFF372GSN, ENCFF175DYB, ENCFF124WWP, ENCFF499QVJ, ENCFF130UGZ, ENCFF534FCM, ENCFF583JSH, ENCFF722CAD, ENCFF163LGG, ENCFF035LPL, ENCFF854RLC, ENCFF383DRH, ENCFF893IYL, ENCFF658SVZ, ENCFF069ZSD, ENCFF121T…	kd
ENCODE	HepG2	hepatocellular_carcinoma	FASTKD1	kd	ENCFF929AUO, ENCFF471KPR	HepG2	hepatocellular_carcinoma	NONE	nc	ENCFF868JAV, ENCFF069BKV, ENCFF160CLZ, ENCFF289IFX, ENCFF036JUD, ENCFF415ESF, ENCFF629QVO, ENCFF524QCW, ENCFF307TXL, ENCFF111SLI, ENCFF688UBN, ENCFF116EJU, ENCFF754VHB, ENCFF570VDW, ENCFF294ZYG, ENCFF372GSN, ENCFF175DYB, ENCFF124WWP, ENCFF499QVJ, ENCFF130UGZ, ENCFF534FCM, ENCFF583JSH, ENCFF722CAD, ENCFF163LGG, ENCFF035LPL, ENCFF854RLC, ENCFF383DRH, ENCFF893IYL, ENCFF658SVZ, ENCFF069ZSD, ENCFF121T…	kd
ENCODE	HepG2	hepatocellular_carcinoma	FASTKD2	kd	ENCFF733JZB, ENCFF247VTJ	HepG2	hepatocellular_carcinoma	NONE	nc	ENCFF868JAV, ENCFF069BKV, ENCFF160CLZ, ENCFF289IFX, ENCFF036JUD, ENCFF415ESF, ENCFF629QVO, ENCFF524QCW, ENCFF307TXL, ENCFF111SLI, ENCFF688UBN, ENCFF116EJU, ENCFF754VHB, ENCFF570VDW, ENCFF294ZYG, ENCFF372GSN, ENCFF175DYB, ENCFF124WWP, ENCFF499QVJ, ENCFF130UGZ, ENCFF534FCM, ENCFF583JSH, ENCFF722CAD, ENCFF163LGG, ENCFF035LPL, ENCFF854RLC, ENCFF383DRH, ENCFF893IYL, ENCFF658SVZ, ENCFF069ZSD, ENCFF121T…	kd
ENCODE	HepG2	hepatocellular_carcinoma	FIP1L1	kd	ENCFF999IXK, ENCFF697LMU	HepG2	hepatocellular_carcinoma	NONE	nc	ENCFF868JAV, ENCFF069BKV, ENCFF160CLZ, ENCFF289IFX, ENCFF036JUD, ENCFF415ESF, ENCFF629QVO, ENCFF524QCW, ENCFF307TXL, ENCFF111SLI, ENCFF688UBN, ENCFF116EJU, ENCFF754VHB, ENCFF570VDW, ENCFF294ZYG, ENCFF372GSN, ENCFF175DYB, ENCFF124WWP, ENCFF499QVJ, ENCFF130UGZ, ENCFF534FCM, ENCFF583JSH, ENCFF722CAD, ENCFF163LGG, ENCFF035LPL, ENCFF854RLC, ENCFF383DRH, ENCFF893IYL, ENCFF658SVZ, ENCFF069ZSD, ENCFF121T…	kd
ENCODE	HepG2	hepatocellular_carcinoma	FKBP4	kd	ENCFF761XGP, ENCFF869JWN	HepG2	hepatocellular_carcinoma	NONE	nc	ENCFF868JAV, ENCFF069BKV, ENCFF160CLZ, ENCFF289IFX, ENCFF036JUD, ENCFF415ESF, ENCFF629QVO, ENCFF524QCW, ENCFF307TXL, ENCFF111SLI, ENCFF688UBN, ENCFF116EJU, ENCFF754VHB, ENCFF570VDW, ENCFF294ZYG, ENCFF372GSN, ENCFF175DYB, ENCFF124WWP, ENCFF499QVJ, ENCFF130UGZ, ENCFF534FCM, ENCFF583JSH, ENCFF722CAD, ENCFF163LGG, ENCFF035LPL, ENCFF854RLC, ENCFF383DRH, ENCFF893IYL, ENCFF658SVZ, ENCFF069ZSD, ENCFF121T…	kd
ENCODE	HepG2	hepatocellular_carcinoma	FMR1	kd	ENCFF846JJE, ENCFF254DHB	HepG2	hepatocellular_carcinoma	NONE	nc	ENCFF868JAV, ENCFF069BKV, ENCFF160CLZ, ENCFF289IFX, ENCFF036JUD, ENCFF415ESF, ENCFF629QVO, ENCFF524QCW, ENCFF307TXL, ENCFF111SLI, ENCFF688UBN, ENCFF116EJU, ENCFF754VHB, ENCFF570VDW, ENCFF294ZYG, ENCFF372GSN, ENCFF175DYB, ENCFF124WWP, ENCFF499QVJ, ENCFF130UGZ, ENCFF534FCM, ENCFF583JSH, ENCFF722CAD, ENCFF163LGG, ENCFF035LPL, ENCFF854RLC, ENCFF383DRH, ENCFF893IYL, ENCFF658SVZ, ENCFF069ZSD, ENCFF121T…	kd
ENCODE	HepG2	hepatocellular_carcinoma	FTO	kd	ENCFF605EOA, ENCFF622ZUI	HepG2	hepatocellular_carcinoma	NONE	nc	ENCFF868JAV, ENCFF069BKV, ENCFF160CLZ, ENCFF289IFX, ENCFF036JUD, ENCFF415ESF, ENCFF629QVO, ENCFF524QCW, ENCFF307TXL, ENCFF111SLI, ENCFF688UBN, ENCFF116EJU, ENCFF754VHB, ENCFF570VDW, ENCFF294ZYG, ENCFF372GSN, ENCFF175DYB, ENCFF124WWP, ENCFF499QVJ, ENCFF130UGZ, ENCFF534FCM, ENCFF583JSH, ENCFF722CAD, ENCFF163LGG, ENCFF035LPL, ENCFF854RLC, ENCFF383DRH, ENCFF893IYL, ENCFF658SVZ, ENCFF069ZSD, ENCFF121T…	kd
ENCODE	HepG2	hepatocellular_carcinoma	FUBP3	kd	ENCFF211GEN, ENCFF806NED	HepG2	hepatocellular_carcinoma	NONE	nc	ENCFF868JAV, ENCFF069BKV, ENCFF160CLZ, ENCFF289IFX, ENCFF036JUD, ENCFF415ESF, ENCFF629QVO, ENCFF524QCW, ENCFF307TXL, ENCFF111SLI, ENCFF688UBN, ENCFF116EJU, ENCFF754VHB, ENCFF570VDW, ENCFF294ZYG, ENCFF372GSN, ENCFF175DYB, ENCFF124WWP, ENCFF499QVJ, ENCFF130UGZ, ENCFF534FCM, ENCFF583JSH, ENCFF722CAD, ENCFF163LGG, ENCFF035LPL, ENCFF854RLC, ENCFF383DRH, ENCFF893IYL, ENCFF658SVZ, ENCFF069ZSD, ENCFF121T…	kd
ENCODE	HepG2	hepatocellular_carcinoma	FUS	kd	ENCFF198ZWL, ENCFF016MOB	HepG2	hepatocellular_carcinoma	NONE	nc	ENCFF868JAV, ENCFF069BKV, ENCFF160CLZ, ENCFF289IFX, ENCFF036JUD, ENCFF415ESF, ENCFF629QVO, ENCFF524QCW, ENCFF307TXL, ENCFF111SLI, ENCFF688UBN, ENCFF116EJU, ENCFF754VHB, ENCFF570VDW, ENCFF294ZYG, ENCFF372GSN, ENCFF175DYB, ENCFF124WWP, ENCFF499QVJ, ENCFF130UGZ, ENCFF534FCM, ENCFF583JSH, ENCFF722CAD, ENCFF163LGG, ENCFF035LPL, ENCFF854RLC, ENCFF383DRH, ENCFF893IYL, ENCFF658SVZ, ENCFF069ZSD, ENCFF121T…	kd
ENCODE	HepG2	hepatocellular_carcinoma	FXR1	kd	ENCFF893ZYG, ENCFF113BHR	HepG2	hepatocellular_carcinoma	NONE	nc	ENCFF868JAV, ENCFF069BKV, ENCFF160CLZ, ENCFF289IFX, ENCFF036JUD, ENCFF415ESF, ENCFF629QVO, ENCFF524QCW, ENCFF307TXL, ENCFF111SLI, ENCFF688UBN, ENCFF116EJU, ENCFF754VHB, ENCFF570VDW, ENCFF294ZYG, ENCFF372GSN, ENCFF175DYB, ENCFF124WWP, ENCFF499QVJ, ENCFF130UGZ, ENCFF534FCM, ENCFF583JSH, ENCFF722CAD, ENCFF163LGG, ENCFF035LPL, ENCFF854RLC, ENCFF383DRH, ENCFF893IYL, ENCFF658SVZ, ENCFF069ZSD, ENCFF121T…	kd
ENCODE	HepG2	hepatocellular_carcinoma	G3BP1	kd	ENCFF200GDD, ENCFF660HVU	HepG2	hepatocellular_carcinoma	NONE	nc	ENCFF868JAV, ENCFF069BKV, ENCFF160CLZ, ENCFF289IFX, ENCFF036JUD, ENCFF415ESF, ENCFF629QVO, ENCFF524QCW, ENCFF307TXL, ENCFF111SLI, ENCFF688UBN, ENCFF116EJU, ENCFF754VHB, ENCFF570VDW, ENCFF294ZYG, ENCFF372GSN, ENCFF175DYB, ENCFF124WWP, ENCFF499QVJ, ENCFF130UGZ, ENCFF534FCM, ENCFF583JSH, ENCFF722CAD, ENCFF163LGG, ENCFF035LPL, ENCFF854RLC, ENCFF383DRH, ENCFF893IYL, ENCFF658SVZ, ENCFF069ZSD, ENCFF121T…	kd
ENCODE	HepG2	hepatocellular_carcinoma	G3BP2	kd	ENCFF778YPI, ENCFF980MEG	HepG2	hepatocellular_carcinoma	NONE	nc	ENCFF868JAV, ENCFF069BKV, ENCFF160CLZ, ENCFF289IFX, ENCFF036JUD, ENCFF415ESF, ENCFF629QVO, ENCFF524QCW, ENCFF307TXL, ENCFF111SLI, ENCFF688UBN, ENCFF116EJU, ENCFF754VHB, ENCFF570VDW, ENCFF294ZYG, ENCFF372GSN, ENCFF175DYB, ENCFF124WWP, ENCFF499QVJ, ENCFF130UGZ, ENCFF534FCM, ENCFF583JSH, ENCFF722CAD, ENCFF163LGG, ENCFF035LPL, ENCFF854RLC, ENCFF383DRH, ENCFF893IYL, ENCFF658SVZ, ENCFF069ZSD, ENCFF121T…	kd
ENCODE	HepG2	hepatocellular_carcinoma	GEMIN5	kd	ENCFF611PQW, ENCFF428JFL	HepG2	hepatocellular_carcinoma	NONE	nc	ENCFF868JAV, ENCFF069BKV, ENCFF160CLZ, ENCFF289IFX, ENCFF036JUD, ENCFF415ESF, ENCFF629QVO, ENCFF524QCW, ENCFF307TXL, ENCFF111SLI, ENCFF688UBN, ENCFF116EJU, ENCFF754VHB, ENCFF570VDW, ENCFF294ZYG, ENCFF372GSN, ENCFF175DYB, ENCFF124WWP, ENCFF499QVJ, ENCFF130UGZ, ENCFF534FCM, ENCFF583JSH, ENCFF722CAD, ENCFF163LGG, ENCFF035LPL, ENCFF854RLC, ENCFF383DRH, ENCFF893IYL, ENCFF658SVZ, ENCFF069ZSD, ENCFF121T…	kd
ENCODE	HepG2	hepatocellular_carcinoma	GNB2L1	kd	ENCFF007FIZ, ENCFF771DDD	HepG2	hepatocellular_carcinoma	NONE	nc	ENCFF868JAV, ENCFF069BKV, ENCFF160CLZ, ENCFF289IFX, ENCFF036JUD, ENCFF415ESF, ENCFF629QVO, ENCFF524QCW, ENCFF307TXL, ENCFF111SLI, ENCFF688UBN, ENCFF116EJU, ENCFF754VHB, ENCFF570VDW, ENCFF294ZYG, ENCFF372GSN, ENCFF175DYB, ENCFF124WWP, ENCFF499QVJ, ENCFF130UGZ, ENCFF534FCM, ENCFF583JSH, ENCFF722CAD, ENCFF163LGG, ENCFF035LPL, ENCFF854RLC, ENCFF383DRH, ENCFF893IYL, ENCFF658SVZ, ENCFF069ZSD, ENCFF121T…	kd
ENCODE	HepG2	hepatocellular_carcinoma	GPKOW	kd	ENCFF323HTU, ENCFF110ROC	HepG2	hepatocellular_carcinoma	NONE	nc	ENCFF868JAV, ENCFF069BKV, ENCFF160CLZ, ENCFF289IFX, ENCFF036JUD, ENCFF415ESF, ENCFF629QVO, ENCFF524QCW, ENCFF307TXL, ENCFF111SLI, ENCFF688UBN, ENCFF116EJU, ENCFF754VHB, ENCFF570VDW, ENCFF294ZYG, ENCFF372GSN, ENCFF175DYB, ENCFF124WWP, ENCFF499QVJ, ENCFF130UGZ, ENCFF534FCM, ENCFF583JSH, ENCFF722CAD, ENCFF163LGG, ENCFF035LPL, ENCFF854RLC, ENCFF383DRH, ENCFF893IYL, ENCFF658SVZ, ENCFF069ZSD, ENCFF121T…	kd
ENCODE	HepG2	hepatocellular_carcinoma	GRSF1	kd	ENCFF290FQH, ENCFF082AIW	HepG2	hepatocellular_carcinoma	NONE	nc	ENCFF868JAV, ENCFF069BKV, ENCFF160CLZ, ENCFF289IFX, ENCFF036JUD, ENCFF415ESF, ENCFF629QVO, ENCFF524QCW, ENCFF307TXL, ENCFF111SLI, ENCFF688UBN, ENCFF116EJU, ENCFF754VHB, ENCFF570VDW, ENCFF294ZYG, ENCFF372GSN, ENCFF175DYB, ENCFF124WWP, ENCFF499QVJ, ENCFF130UGZ, ENCFF534FCM, ENCFF583JSH, ENCFF722CAD, ENCFF163LGG, ENCFF035LPL, ENCFF854RLC, ENCFF383DRH, ENCFF893IYL, ENCFF658SVZ, ENCFF069ZSD, ENCFF121T…	kd
ENCODE	HepG2	hepatocellular_carcinoma	GRWD1	kd	ENCFF982OQT, ENCFF767KUP	HepG2	hepatocellular_carcinoma	NONE	nc	ENCFF868JAV, ENCFF069BKV, ENCFF160CLZ, ENCFF289IFX, ENCFF036JUD, ENCFF415ESF, ENCFF629QVO, ENCFF524QCW, ENCFF307TXL, ENCFF111SLI, ENCFF688UBN, ENCFF116EJU, ENCFF754VHB, ENCFF570VDW, ENCFF294ZYG, ENCFF372GSN, ENCFF175DYB, ENCFF124WWP, ENCFF499QVJ, ENCFF130UGZ, ENCFF534FCM, ENCFF583JSH, ENCFF722CAD, ENCFF163LGG, ENCFF035LPL, ENCFF854RLC, ENCFF383DRH, ENCFF893IYL, ENCFF658SVZ, ENCFF069ZSD, ENCFF121T…	kd
ENCODE	HepG2	hepatocellular_carcinoma	GTF2F1	kd	ENCFF914EJD, ENCFF808OPD	HepG2	hepatocellular_carcinoma	NONE	nc	ENCFF868JAV, ENCFF069BKV, ENCFF160CLZ, ENCFF289IFX, ENCFF036JUD, ENCFF415ESF, ENCFF629QVO, ENCFF524QCW, ENCFF307TXL, ENCFF111SLI, ENCFF688UBN, ENCFF116EJU, ENCFF754VHB, ENCFF570VDW, ENCFF294ZYG, ENCFF372GSN, ENCFF175DYB, ENCFF124WWP, ENCFF499QVJ, ENCFF130UGZ, ENCFF534FCM, ENCFF583JSH, ENCFF722CAD, ENCFF163LGG, ENCFF035LPL, ENCFF854RLC, ENCFF383DRH, ENCFF893IYL, ENCFF658SVZ, ENCFF069ZSD, ENCFF121T…	kd
ENCODE	HepG2	hepatocellular_carcinoma	HDGF	kd	ENCFF895ZUX, ENCFF709HIL	HepG2	hepatocellular_carcinoma	NONE	nc	ENCFF868JAV, ENCFF069BKV, ENCFF160CLZ, ENCFF289IFX, ENCFF036JUD, ENCFF415ESF, ENCFF629QVO, ENCFF524QCW, ENCFF307TXL, ENCFF111SLI, ENCFF688UBN, ENCFF116EJU, ENCFF754VHB, ENCFF570VDW, ENCFF294ZYG, ENCFF372GSN, ENCFF175DYB, ENCFF124WWP, ENCFF499QVJ, ENCFF130UGZ, ENCFF534FCM, ENCFF583JSH, ENCFF722CAD, ENCFF163LGG, ENCFF035LPL, ENCFF854RLC, ENCFF383DRH, ENCFF893IYL, ENCFF658SVZ, ENCFF069ZSD, ENCFF121T…	kd
ENCODE	HepG2	hepatocellular_carcinoma	HLTF	kd	ENCFF580NCN, ENCFF809BOA	HepG2	hepatocellular_carcinoma	NONE	nc	ENCFF868JAV, ENCFF069BKV, ENCFF160CLZ, ENCFF289IFX, ENCFF036JUD, ENCFF415ESF, ENCFF629QVO, ENCFF524QCW, ENCFF307TXL, ENCFF111SLI, ENCFF688UBN, ENCFF116EJU, ENCFF754VHB, ENCFF570VDW, ENCFF294ZYG, ENCFF372GSN, ENCFF175DYB, ENCFF124WWP, ENCFF499QVJ, ENCFF130UGZ, ENCFF534FCM, ENCFF583JSH, ENCFF722CAD, ENCFF163LGG, ENCFF035LPL, ENCFF854RLC, ENCFF383DRH, ENCFF893IYL, ENCFF658SVZ, ENCFF069ZSD, ENCFF121T…	kd
ENCODE	HepG2	hepatocellular_carcinoma	HNRNPA0	kd	ENCFF346KQX, ENCFF672UBI	HepG2	hepatocellular_carcinoma	NONE	nc	ENCFF868JAV, ENCFF069BKV, ENCFF160CLZ, ENCFF289IFX, ENCFF036JUD, ENCFF415ESF, ENCFF629QVO, ENCFF524QCW, ENCFF307TXL, ENCFF111SLI, ENCFF688UBN, ENCFF116EJU, ENCFF754VHB, ENCFF570VDW, ENCFF294ZYG, ENCFF372GSN, ENCFF175DYB, ENCFF124WWP, ENCFF499QVJ, ENCFF130UGZ, ENCFF534FCM, ENCFF583JSH, ENCFF722CAD, ENCFF163LGG, ENCFF035LPL, ENCFF854RLC, ENCFF383DRH, ENCFF893IYL, ENCFF658SVZ, ENCFF069ZSD, ENCFF121T…	kd
ENCODE	HepG2	hepatocellular_carcinoma	HNRNPA1	kd	ENCFF566WLB, ENCFF893IYK	HepG2	hepatocellular_carcinoma	NONE	nc	ENCFF868JAV, ENCFF069BKV, ENCFF160CLZ, ENCFF289IFX, ENCFF036JUD, ENCFF415ESF, ENCFF629QVO, ENCFF524QCW, ENCFF307TXL, ENCFF111SLI, ENCFF688UBN, ENCFF116EJU, ENCFF754VHB, ENCFF570VDW, ENCFF294ZYG, ENCFF372GSN, ENCFF175DYB, ENCFF124WWP, ENCFF499QVJ, ENCFF130UGZ, ENCFF534FCM, ENCFF583JSH, ENCFF722CAD, ENCFF163LGG, ENCFF035LPL, ENCFF854RLC, ENCFF383DRH, ENCFF893IYL, ENCFF658SVZ, ENCFF069ZSD, ENCFF121T…	kd
ENCODE	HepG2	hepatocellular_carcinoma	HNRNPA2B1	kd	ENCFF924UOQ, ENCFF128AMZ	HepG2	hepatocellular_carcinoma	NONE	nc	ENCFF868JAV, ENCFF069BKV, ENCFF160CLZ, ENCFF289IFX, ENCFF036JUD, ENCFF415ESF, ENCFF629QVO, ENCFF524QCW, ENCFF307TXL, ENCFF111SLI, ENCFF688UBN, ENCFF116EJU, ENCFF754VHB, ENCFF570VDW, ENCFF294ZYG, ENCFF372GSN, ENCFF175DYB, ENCFF124WWP, ENCFF499QVJ, ENCFF130UGZ, ENCFF534FCM, ENCFF583JSH, ENCFF722CAD, ENCFF163LGG, ENCFF035LPL, ENCFF854RLC, ENCFF383DRH, ENCFF893IYL, ENCFF658SVZ, ENCFF069ZSD, ENCFF121T…	kd
ENCODE	HepG2	hepatocellular_carcinoma	HNRNPAB	kd	ENCFF209ONE, ENCFF713YCN	HepG2	hepatocellular_carcinoma	NONE	nc	ENCFF868JAV, ENCFF069BKV, ENCFF160CLZ, ENCFF289IFX, ENCFF036JUD, ENCFF415ESF, ENCFF629QVO, ENCFF524QCW, ENCFF307TXL, ENCFF111SLI, ENCFF688UBN, ENCFF116EJU, ENCFF754VHB, ENCFF570VDW, ENCFF294ZYG, ENCFF372GSN, ENCFF175DYB, ENCFF124WWP, ENCFF499QVJ, ENCFF130UGZ, ENCFF534FCM, ENCFF583JSH, ENCFF722CAD, ENCFF163LGG, ENCFF035LPL, ENCFF854RLC, ENCFF383DRH, ENCFF893IYL, ENCFF658SVZ, ENCFF069ZSD, ENCFF121T…	kd
ENCODE	HepG2	hepatocellular_carcinoma	HNRNPC	kd	ENCFF738FGA, ENCFF602AOO	HepG2	hepatocellular_carcinoma	NONE	nc	ENCFF868JAV, ENCFF069BKV, ENCFF160CLZ, ENCFF289IFX, ENCFF036JUD, ENCFF415ESF, ENCFF629QVO, ENCFF524QCW, ENCFF307TXL, ENCFF111SLI, ENCFF688UBN, ENCFF116EJU, ENCFF754VHB, ENCFF570VDW, ENCFF294ZYG, ENCFF372GSN, ENCFF175DYB, ENCFF124WWP, ENCFF499QVJ, ENCFF130UGZ, ENCFF534FCM, ENCFF583JSH, ENCFF722CAD, ENCFF163LGG, ENCFF035LPL, ENCFF854RLC, ENCFF383DRH, ENCFF893IYL, ENCFF658SVZ, ENCFF069ZSD, ENCFF121T…	kd
ENCODE	HepG2	hepatocellular_carcinoma	HNRNPD	kd	ENCFF655CQI, ENCFF346SOZ	HepG2	hepatocellular_carcinoma	NONE	nc	ENCFF868JAV, ENCFF069BKV, ENCFF160CLZ, ENCFF289IFX, ENCFF036JUD, ENCFF415ESF, ENCFF629QVO, ENCFF524QCW, ENCFF307TXL, ENCFF111SLI, ENCFF688UBN, ENCFF116EJU, ENCFF754VHB, ENCFF570VDW, ENCFF294ZYG, ENCFF372GSN, ENCFF175DYB, ENCFF124WWP, ENCFF499QVJ, ENCFF130UGZ, ENCFF534FCM, ENCFF583JSH, ENCFF722CAD, ENCFF163LGG, ENCFF035LPL, ENCFF854RLC, ENCFF383DRH, ENCFF893IYL, ENCFF658SVZ, ENCFF069ZSD, ENCFF121T…	kd
ENCODE	HepG2	hepatocellular_carcinoma	HNRNPF	kd	ENCFF483HHC, ENCFF855QKM, ENCFF582EUY, ENCFF096QWO	HepG2	hepatocellular_carcinoma	NONE	nc	ENCFF868JAV, ENCFF069BKV, ENCFF160CLZ, ENCFF289IFX, ENCFF036JUD, ENCFF415ESF, ENCFF629QVO, ENCFF524QCW, ENCFF307TXL, ENCFF111SLI, ENCFF688UBN, ENCFF116EJU, ENCFF754VHB, ENCFF570VDW, ENCFF294ZYG, ENCFF372GSN, ENCFF175DYB, ENCFF124WWP, ENCFF499QVJ, ENCFF130UGZ, ENCFF534FCM, ENCFF583JSH, ENCFF722CAD, ENCFF163LGG, ENCFF035LPL, ENCFF854RLC, ENCFF383DRH, ENCFF893IYL, ENCFF658SVZ, ENCFF069ZSD, ENCFF121T…	kd
ENCODE	HepG2	hepatocellular_carcinoma	HNRNPK	kd	ENCFF161CXM, ENCFF941BHP	HepG2	hepatocellular_carcinoma	NONE	nc	ENCFF868JAV, ENCFF069BKV, ENCFF160CLZ, ENCFF289IFX, ENCFF036JUD, ENCFF415ESF, ENCFF629QVO, ENCFF524QCW, ENCFF307TXL, ENCFF111SLI, ENCFF688UBN, ENCFF116EJU, ENCFF754VHB, ENCFF570VDW, ENCFF294ZYG, ENCFF372GSN, ENCFF175DYB, ENCFF124WWP, ENCFF499QVJ, ENCFF130UGZ, ENCFF534FCM, ENCFF583JSH, ENCFF722CAD, ENCFF163LGG, ENCFF035LPL, ENCFF854RLC, ENCFF383DRH, ENCFF893IYL, ENCFF658SVZ, ENCFF069ZSD, ENCFF121T…	kd
ENCODE	HepG2	hepatocellular_carcinoma	HNRNPL	kd	ENCFF564LDG, ENCFF910YPC	HepG2	hepatocellular_carcinoma	NONE	nc	ENCFF868JAV, ENCFF069BKV, ENCFF160CLZ, ENCFF289IFX, ENCFF036JUD, ENCFF415ESF, ENCFF629QVO, ENCFF524QCW, ENCFF307TXL, ENCFF111SLI, ENCFF688UBN, ENCFF116EJU, ENCFF754VHB, ENCFF570VDW, ENCFF294ZYG, ENCFF372GSN, ENCFF175DYB, ENCFF124WWP, ENCFF499QVJ, ENCFF130UGZ, ENCFF534FCM, ENCFF583JSH, ENCFF722CAD, ENCFF163LGG, ENCFF035LPL, ENCFF854RLC, ENCFF383DRH, ENCFF893IYL, ENCFF658SVZ, ENCFF069ZSD, ENCFF121T…	kd
ENCODE	HepG2	hepatocellular_carcinoma	HNRNPLL	kd	ENCFF115BEZ, ENCFF892ZRL	HepG2	hepatocellular_carcinoma	NONE	nc	ENCFF868JAV, ENCFF069BKV, ENCFF160CLZ, ENCFF289IFX, ENCFF036JUD, ENCFF415ESF, ENCFF629QVO, ENCFF524QCW, ENCFF307TXL, ENCFF111SLI, ENCFF688UBN, ENCFF116EJU, ENCFF754VHB, ENCFF570VDW, ENCFF294ZYG, ENCFF372GSN, ENCFF175DYB, ENCFF124WWP, ENCFF499QVJ, ENCFF130UGZ, ENCFF534FCM, ENCFF583JSH, ENCFF722CAD, ENCFF163LGG, ENCFF035LPL, ENCFF854RLC, ENCFF383DRH, ENCFF893IYL, ENCFF658SVZ, ENCFF069ZSD, ENCFF121T…	kd
ENCODE	HepG2	hepatocellular_carcinoma	HNRNPM	kd	ENCFF984KFO, ENCFF148ABF	HepG2	hepatocellular_carcinoma	NONE	nc	ENCFF868JAV, ENCFF069BKV, ENCFF160CLZ, ENCFF289IFX, ENCFF036JUD, ENCFF415ESF, ENCFF629QVO, ENCFF524QCW, ENCFF307TXL, ENCFF111SLI, ENCFF688UBN, ENCFF116EJU, ENCFF754VHB, ENCFF570VDW, ENCFF294ZYG, ENCFF372GSN, ENCFF175DYB, ENCFF124WWP, ENCFF499QVJ, ENCFF130UGZ, ENCFF534FCM, ENCFF583JSH, ENCFF722CAD, ENCFF163LGG, ENCFF035LPL, ENCFF854RLC, ENCFF383DRH, ENCFF893IYL, ENCFF658SVZ, ENCFF069ZSD, ENCFF121T…	kd
ENCODE	HepG2	hepatocellular_carcinoma	HNRNPU	kd	ENCFF546NFQ, ENCFF845OVR	HepG2	hepatocellular_carcinoma	NONE	nc	ENCFF868JAV, ENCFF069BKV, ENCFF160CLZ, ENCFF289IFX, ENCFF036JUD, ENCFF415ESF, ENCFF629QVO, ENCFF524QCW, ENCFF307TXL, ENCFF111SLI, ENCFF688UBN, ENCFF116EJU, ENCFF754VHB, ENCFF570VDW, ENCFF294ZYG, ENCFF372GSN, ENCFF175DYB, ENCFF124WWP, ENCFF499QVJ, ENCFF130UGZ, ENCFF534FCM, ENCFF583JSH, ENCFF722CAD, ENCFF163LGG, ENCFF035LPL, ENCFF854RLC, ENCFF383DRH, ENCFF893IYL, ENCFF658SVZ, ENCFF069ZSD, ENCFF121T…	kd
ENCODE	HepG2	hepatocellular_carcinoma	HNRNPUL1	kd	ENCFF426OHG, ENCFF374MKP	HepG2	hepatocellular_carcinoma	NONE	nc	ENCFF868JAV, ENCFF069BKV, ENCFF160CLZ, ENCFF289IFX, ENCFF036JUD, ENCFF415ESF, ENCFF629QVO, ENCFF524QCW, ENCFF307TXL, ENCFF111SLI, ENCFF688UBN, ENCFF116EJU, ENCFF754VHB, ENCFF570VDW, ENCFF294ZYG, ENCFF372GSN, ENCFF175DYB, ENCFF124WWP, ENCFF499QVJ, ENCFF130UGZ, ENCFF534FCM, ENCFF583JSH, ENCFF722CAD, ENCFF163LGG, ENCFF035LPL, ENCFF854RLC, ENCFF383DRH, ENCFF893IYL, ENCFF658SVZ, ENCFF069ZSD, ENCFF121T…	kd
ENCODE	HepG2	hepatocellular_carcinoma	HSPD1	kd	ENCFF344BZD, ENCFF980LDW	HepG2	hepatocellular_carcinoma	NONE	nc	ENCFF868JAV, ENCFF069BKV, ENCFF160CLZ, ENCFF289IFX, ENCFF036JUD, ENCFF415ESF, ENCFF629QVO, ENCFF524QCW, ENCFF307TXL, ENCFF111SLI, ENCFF688UBN, ENCFF116EJU, ENCFF754VHB, ENCFF570VDW, ENCFF294ZYG, ENCFF372GSN, ENCFF175DYB, ENCFF124WWP, ENCFF499QVJ, ENCFF130UGZ, ENCFF534FCM, ENCFF583JSH, ENCFF722CAD, ENCFF163LGG, ENCFF035LPL, ENCFF854RLC, ENCFF383DRH, ENCFF893IYL, ENCFF658SVZ, ENCFF069ZSD, ENCFF121T…	kd
ENCODE	HepG2	hepatocellular_carcinoma	IGF2BP1	kd	ENCFF446XWR, ENCFF569GNF, ENCFF896DMX, ENCFF421AHT	HepG2	hepatocellular_carcinoma	NONE	nc	ENCFF868JAV, ENCFF069BKV, ENCFF160CLZ, ENCFF289IFX, ENCFF036JUD, ENCFF415ESF, ENCFF629QVO, ENCFF524QCW, ENCFF307TXL, ENCFF111SLI, ENCFF688UBN, ENCFF116EJU, ENCFF754VHB, ENCFF570VDW, ENCFF294ZYG, ENCFF372GSN, ENCFF175DYB, ENCFF124WWP, ENCFF499QVJ, ENCFF130UGZ, ENCFF534FCM, ENCFF583JSH, ENCFF722CAD, ENCFF163LGG, ENCFF035LPL, ENCFF854RLC, ENCFF383DRH, ENCFF893IYL, ENCFF658SVZ, ENCFF069ZSD, ENCFF121T…	kd
ENCODE	HepG2	hepatocellular_carcinoma	IGF2BP2	kd	ENCFF862PUA, ENCFF658LHL	HepG2	hepatocellular_carcinoma	NONE	nc	ENCFF868JAV, ENCFF069BKV, ENCFF160CLZ, ENCFF289IFX, ENCFF036JUD, ENCFF415ESF, ENCFF629QVO, ENCFF524QCW, ENCFF307TXL, ENCFF111SLI, ENCFF688UBN, ENCFF116EJU, ENCFF754VHB, ENCFF570VDW, ENCFF294ZYG, ENCFF372GSN, ENCFF175DYB, ENCFF124WWP, ENCFF499QVJ, ENCFF130UGZ, ENCFF534FCM, ENCFF583JSH, ENCFF722CAD, ENCFF163LGG, ENCFF035LPL, ENCFF854RLC, ENCFF383DRH, ENCFF893IYL, ENCFF658SVZ, ENCFF069ZSD, ENCFF121T…	kd
ENCODE	HepG2	hepatocellular_carcinoma	IGF2BP3	kd	ENCFF410WVR, ENCFF193FOL	HepG2	hepatocellular_carcinoma	NONE	nc	ENCFF868JAV, ENCFF069BKV, ENCFF160CLZ, ENCFF289IFX, ENCFF036JUD, ENCFF415ESF, ENCFF629QVO, ENCFF524QCW, ENCFF307TXL, ENCFF111SLI, ENCFF688UBN, ENCFF116EJU, ENCFF754VHB, ENCFF570VDW, ENCFF294ZYG, ENCFF372GSN, ENCFF175DYB, ENCFF124WWP, ENCFF499QVJ, ENCFF130UGZ, ENCFF534FCM, ENCFF583JSH, ENCFF722CAD, ENCFF163LGG, ENCFF035LPL, ENCFF854RLC, ENCFF383DRH, ENCFF893IYL, ENCFF658SVZ, ENCFF069ZSD, ENCFF121T…	kd
ENCODE	HepG2	hepatocellular_carcinoma	ILF2	kd	ENCFF521KKA, ENCFF719QWW	HepG2	hepatocellular_carcinoma	NONE	nc	ENCFF868JAV, ENCFF069BKV, ENCFF160CLZ, ENCFF289IFX, ENCFF036JUD, ENCFF415ESF, ENCFF629QVO, ENCFF524QCW, ENCFF307TXL, ENCFF111SLI, ENCFF688UBN, ENCFF116EJU, ENCFF754VHB, ENCFF570VDW, ENCFF294ZYG, ENCFF372GSN, ENCFF175DYB, ENCFF124WWP, ENCFF499QVJ, ENCFF130UGZ, ENCFF534FCM, ENCFF583JSH, ENCFF722CAD, ENCFF163LGG, ENCFF035LPL, ENCFF854RLC, ENCFF383DRH, ENCFF893IYL, ENCFF658SVZ, ENCFF069ZSD, ENCFF121T…	kd
ENCODE	HepG2	hepatocellular_carcinoma	ILF3	kd	ENCFF371PPP, ENCFF205ZTO	HepG2	hepatocellular_carcinoma	NONE	nc	ENCFF868JAV, ENCFF069BKV, ENCFF160CLZ, ENCFF289IFX, ENCFF036JUD, ENCFF415ESF, ENCFF629QVO, ENCFF524QCW, ENCFF307TXL, ENCFF111SLI, ENCFF688UBN, ENCFF116EJU, ENCFF754VHB, ENCFF570VDW, ENCFF294ZYG, ENCFF372GSN, ENCFF175DYB, ENCFF124WWP, ENCFF499QVJ, ENCFF130UGZ, ENCFF534FCM, ENCFF583JSH, ENCFF722CAD, ENCFF163LGG, ENCFF035LPL, ENCFF854RLC, ENCFF383DRH, ENCFF893IYL, ENCFF658SVZ, ENCFF069ZSD, ENCFF121T…	kd
ENCODE	HepG2	hepatocellular_carcinoma	KHDRBS1	kd	ENCFF944PCU, ENCFF508SVH	HepG2	hepatocellular_carcinoma	NONE	nc	ENCFF868JAV, ENCFF069BKV, ENCFF160CLZ, ENCFF289IFX, ENCFF036JUD, ENCFF415ESF, ENCFF629QVO, ENCFF524QCW, ENCFF307TXL, ENCFF111SLI, ENCFF688UBN, ENCFF116EJU, ENCFF754VHB, ENCFF570VDW, ENCFF294ZYG, ENCFF372GSN, ENCFF175DYB, ENCFF124WWP, ENCFF499QVJ, ENCFF130UGZ, ENCFF534FCM, ENCFF583JSH, ENCFF722CAD, ENCFF163LGG, ENCFF035LPL, ENCFF854RLC, ENCFF383DRH, ENCFF893IYL, ENCFF658SVZ, ENCFF069ZSD, ENCFF121T…	kd
ENCODE	HepG2	hepatocellular_carcinoma	KHSRP	kd	ENCFF210AMX, ENCFF848BSE	HepG2	hepatocellular_carcinoma	NONE	nc	ENCFF868JAV, ENCFF069BKV, ENCFF160CLZ, ENCFF289IFX, ENCFF036JUD, ENCFF415ESF, ENCFF629QVO, ENCFF524QCW, ENCFF307TXL, ENCFF111SLI, ENCFF688UBN, ENCFF116EJU, ENCFF754VHB, ENCFF570VDW, ENCFF294ZYG, ENCFF372GSN, ENCFF175DYB, ENCFF124WWP, ENCFF499QVJ, ENCFF130UGZ, ENCFF534FCM, ENCFF583JSH, ENCFF722CAD, ENCFF163LGG, ENCFF035LPL, ENCFF854RLC, ENCFF383DRH, ENCFF893IYL, ENCFF658SVZ, ENCFF069ZSD, ENCFF121T…	kd
ENCODE	HepG2	hepatocellular_carcinoma	KIF1C	kd	ENCFF881TDP, ENCFF763CHW	HepG2	hepatocellular_carcinoma	NONE	nc	ENCFF868JAV, ENCFF069BKV, ENCFF160CLZ, ENCFF289IFX, ENCFF036JUD, ENCFF415ESF, ENCFF629QVO, ENCFF524QCW, ENCFF307TXL, ENCFF111SLI, ENCFF688UBN, ENCFF116EJU, ENCFF754VHB, ENCFF570VDW, ENCFF294ZYG, ENCFF372GSN, ENCFF175DYB, ENCFF124WWP, ENCFF499QVJ, ENCFF130UGZ, ENCFF534FCM, ENCFF583JSH, ENCFF722CAD, ENCFF163LGG, ENCFF035LPL, ENCFF854RLC, ENCFF383DRH, ENCFF893IYL, ENCFF658SVZ, ENCFF069ZSD, ENCFF121T…	kd
ENCODE	HepG2	hepatocellular_carcinoma	KRR1	kd	ENCFF818YYR, ENCFF732YKN	HepG2	hepatocellular_carcinoma	NONE	nc	ENCFF868JAV, ENCFF069BKV, ENCFF160CLZ, ENCFF289IFX, ENCFF036JUD, ENCFF415ESF, ENCFF629QVO, ENCFF524QCW, ENCFF307TXL, ENCFF111SLI, ENCFF688UBN, ENCFF116EJU, ENCFF754VHB, ENCFF570VDW, ENCFF294ZYG, ENCFF372GSN, ENCFF175DYB, ENCFF124WWP, ENCFF499QVJ, ENCFF130UGZ, ENCFF534FCM, ENCFF583JSH, ENCFF722CAD, ENCFF163LGG, ENCFF035LPL, ENCFF854RLC, ENCFF383DRH, ENCFF893IYL, ENCFF658SVZ, ENCFF069ZSD, ENCFF121T…	kd
ENCODE	HepG2	hepatocellular_carcinoma	LARP4	kd	ENCFF978SQG, ENCFF913FRM	HepG2	hepatocellular_carcinoma	NONE	nc	ENCFF868JAV, ENCFF069BKV, ENCFF160CLZ, ENCFF289IFX, ENCFF036JUD, ENCFF415ESF, ENCFF629QVO, ENCFF524QCW, ENCFF307TXL, ENCFF111SLI, ENCFF688UBN, ENCFF116EJU, ENCFF754VHB, ENCFF570VDW, ENCFF294ZYG, ENCFF372GSN, ENCFF175DYB, ENCFF124WWP, ENCFF499QVJ, ENCFF130UGZ, ENCFF534FCM, ENCFF583JSH, ENCFF722CAD, ENCFF163LGG, ENCFF035LPL, ENCFF854RLC, ENCFF383DRH, ENCFF893IYL, ENCFF658SVZ, ENCFF069ZSD, ENCFF121T…	kd
ENCODE	HepG2	hepatocellular_carcinoma	LARP7	kd	ENCFF684EKB, ENCFF326LOD	HepG2	hepatocellular_carcinoma	NONE	nc	ENCFF868JAV, ENCFF069BKV, ENCFF160CLZ, ENCFF289IFX, ENCFF036JUD, ENCFF415ESF, ENCFF629QVO, ENCFF524QCW, ENCFF307TXL, ENCFF111SLI, ENCFF688UBN, ENCFF116EJU, ENCFF754VHB, ENCFF570VDW, ENCFF294ZYG, ENCFF372GSN, ENCFF175DYB, ENCFF124WWP, ENCFF499QVJ, ENCFF130UGZ, ENCFF534FCM, ENCFF583JSH, ENCFF722CAD, ENCFF163LGG, ENCFF035LPL, ENCFF854RLC, ENCFF383DRH, ENCFF893IYL, ENCFF658SVZ, ENCFF069ZSD, ENCFF121T…	kd
ENCODE	HepG2	hepatocellular_carcinoma	LIN28B	kd	ENCFF599HBZ, ENCFF480LZA	HepG2	hepatocellular_carcinoma	NONE	nc	ENCFF868JAV, ENCFF069BKV, ENCFF160CLZ, ENCFF289IFX, ENCFF036JUD, ENCFF415ESF, ENCFF629QVO, ENCFF524QCW, ENCFF307TXL, ENCFF111SLI, ENCFF688UBN, ENCFF116EJU, ENCFF754VHB, ENCFF570VDW, ENCFF294ZYG, ENCFF372GSN, ENCFF175DYB, ENCFF124WWP, ENCFF499QVJ, ENCFF130UGZ, ENCFF534FCM, ENCFF583JSH, ENCFF722CAD, ENCFF163LGG, ENCFF035LPL, ENCFF854RLC, ENCFF383DRH, ENCFF893IYL, ENCFF658SVZ, ENCFF069ZSD, ENCFF121T…	kd
ENCODE	HepG2	hepatocellular_carcinoma	LSM11	kd	ENCFF542ZCS, ENCFF637AWM	HepG2	hepatocellular_carcinoma	NONE	nc	ENCFF868JAV, ENCFF069BKV, ENCFF160CLZ, ENCFF289IFX, ENCFF036JUD, ENCFF415ESF, ENCFF629QVO, ENCFF524QCW, ENCFF307TXL, ENCFF111SLI, ENCFF688UBN, ENCFF116EJU, ENCFF754VHB, ENCFF570VDW, ENCFF294ZYG, ENCFF372GSN, ENCFF175DYB, ENCFF124WWP, ENCFF499QVJ, ENCFF130UGZ, ENCFF534FCM, ENCFF583JSH, ENCFF722CAD, ENCFF163LGG, ENCFF035LPL, ENCFF854RLC, ENCFF383DRH, ENCFF893IYL, ENCFF658SVZ, ENCFF069ZSD, ENCFF121T…	kd
ENCODE	HepG2	hepatocellular_carcinoma	MAGOH	kd	ENCFF838FJH, ENCFF802QIO	HepG2	hepatocellular_carcinoma	NONE	nc	ENCFF868JAV, ENCFF069BKV, ENCFF160CLZ, ENCFF289IFX, ENCFF036JUD, ENCFF415ESF, ENCFF629QVO, ENCFF524QCW, ENCFF307TXL, ENCFF111SLI, ENCFF688UBN, ENCFF116EJU, ENCFF754VHB, ENCFF570VDW, ENCFF294ZYG, ENCFF372GSN, ENCFF175DYB, ENCFF124WWP, ENCFF499QVJ, ENCFF130UGZ, ENCFF534FCM, ENCFF583JSH, ENCFF722CAD, ENCFF163LGG, ENCFF035LPL, ENCFF854RLC, ENCFF383DRH, ENCFF893IYL, ENCFF658SVZ, ENCFF069ZSD, ENCFF121T…	kd
ENCODE	HepG2	hepatocellular_carcinoma	MARK2	kd	ENCFF358ZZR, ENCFF400GMD	HepG2	hepatocellular_carcinoma	NONE	nc	ENCFF868JAV, ENCFF069BKV, ENCFF160CLZ, ENCFF289IFX, ENCFF036JUD, ENCFF415ESF, ENCFF629QVO, ENCFF524QCW, ENCFF307TXL, ENCFF111SLI, ENCFF688UBN, ENCFF116EJU, ENCFF754VHB, ENCFF570VDW, ENCFF294ZYG, ENCFF372GSN, ENCFF175DYB, ENCFF124WWP, ENCFF499QVJ, ENCFF130UGZ, ENCFF534FCM, ENCFF583JSH, ENCFF722CAD, ENCFF163LGG, ENCFF035LPL, ENCFF854RLC, ENCFF383DRH, ENCFF893IYL, ENCFF658SVZ, ENCFF069ZSD, ENCFF121T…	kd
ENCODE	HepG2	hepatocellular_carcinoma	MATR3	kd	ENCFF592PIK, ENCFF497DMZ	HepG2	hepatocellular_carcinoma	NONE	nc	ENCFF868JAV, ENCFF069BKV, ENCFF160CLZ, ENCFF289IFX, ENCFF036JUD, ENCFF415ESF, ENCFF629QVO, ENCFF524QCW, ENCFF307TXL, ENCFF111SLI, ENCFF688UBN, ENCFF116EJU, ENCFF754VHB, ENCFF570VDW, ENCFF294ZYG, ENCFF372GSN, ENCFF175DYB, ENCFF124WWP, ENCFF499QVJ, ENCFF130UGZ, ENCFF534FCM, ENCFF583JSH, ENCFF722CAD, ENCFF163LGG, ENCFF035LPL, ENCFF854RLC, ENCFF383DRH, ENCFF893IYL, ENCFF658SVZ, ENCFF069ZSD, ENCFF121T…	kd
ENCODE	HepG2	hepatocellular_carcinoma	METAP2	kd	ENCFF700BBI, ENCFF764LGP	HepG2	hepatocellular_carcinoma	NONE	nc	ENCFF868JAV, ENCFF069BKV, ENCFF160CLZ, ENCFF289IFX, ENCFF036JUD, ENCFF415ESF, ENCFF629QVO, ENCFF524QCW, ENCFF307TXL, ENCFF111SLI, ENCFF688UBN, ENCFF116EJU, ENCFF754VHB, ENCFF570VDW, ENCFF294ZYG, ENCFF372GSN, ENCFF175DYB, ENCFF124WWP, ENCFF499QVJ, ENCFF130UGZ, ENCFF534FCM, ENCFF583JSH, ENCFF722CAD, ENCFF163LGG, ENCFF035LPL, ENCFF854RLC, ENCFF383DRH, ENCFF893IYL, ENCFF658SVZ, ENCFF069ZSD, ENCFF121T…	kd
ENCODE	HepG2	hepatocellular_carcinoma	MSI2	kd	ENCFF028CRL, ENCFF004CAV	HepG2	hepatocellular_carcinoma	NONE	nc	ENCFF868JAV, ENCFF069BKV, ENCFF160CLZ, ENCFF289IFX, ENCFF036JUD, ENCFF415ESF, ENCFF629QVO, ENCFF524QCW, ENCFF307TXL, ENCFF111SLI, ENCFF688UBN, ENCFF116EJU, ENCFF754VHB, ENCFF570VDW, ENCFF294ZYG, ENCFF372GSN, ENCFF175DYB, ENCFF124WWP, ENCFF499QVJ, ENCFF130UGZ, ENCFF534FCM, ENCFF583JSH, ENCFF722CAD, ENCFF163LGG, ENCFF035LPL, ENCFF854RLC, ENCFF383DRH, ENCFF893IYL, ENCFF658SVZ, ENCFF069ZSD, ENCFF121T…	kd
ENCODE	HepG2	hepatocellular_carcinoma	MTPAP	kd	ENCFF149BDW, ENCFF053PJD	HepG2	hepatocellular_carcinoma	NONE	nc	ENCFF868JAV, ENCFF069BKV, ENCFF160CLZ, ENCFF289IFX, ENCFF036JUD, ENCFF415ESF, ENCFF629QVO, ENCFF524QCW, ENCFF307TXL, ENCFF111SLI, ENCFF688UBN, ENCFF116EJU, ENCFF754VHB, ENCFF570VDW, ENCFF294ZYG, ENCFF372GSN, ENCFF175DYB, ENCFF124WWP, ENCFF499QVJ, ENCFF130UGZ, ENCFF534FCM, ENCFF583JSH, ENCFF722CAD, ENCFF163LGG, ENCFF035LPL, ENCFF854RLC, ENCFF383DRH, ENCFF893IYL, ENCFF658SVZ, ENCFF069ZSD, ENCFF121T…	kd
ENCODE	HepG2	hepatocellular_carcinoma	NAA15	kd	ENCFF782NJD, ENCFF227BYW	HepG2	hepatocellular_carcinoma	NONE	nc	ENCFF868JAV, ENCFF069BKV, ENCFF160CLZ, ENCFF289IFX, ENCFF036JUD, ENCFF415ESF, ENCFF629QVO, ENCFF524QCW, ENCFF307TXL, ENCFF111SLI, ENCFF688UBN, ENCFF116EJU, ENCFF754VHB, ENCFF570VDW, ENCFF294ZYG, ENCFF372GSN, ENCFF175DYB, ENCFF124WWP, ENCFF499QVJ, ENCFF130UGZ, ENCFF534FCM, ENCFF583JSH, ENCFF722CAD, ENCFF163LGG, ENCFF035LPL, ENCFF854RLC, ENCFF383DRH, ENCFF893IYL, ENCFF658SVZ, ENCFF069ZSD, ENCFF121T…	kd
ENCODE	HepG2	hepatocellular_carcinoma	NCBP2	kd	ENCFF114XZQ, ENCFF889XGM	HepG2	hepatocellular_carcinoma	NONE	nc	ENCFF868JAV, ENCFF069BKV, ENCFF160CLZ, ENCFF289IFX, ENCFF036JUD, ENCFF415ESF, ENCFF629QVO, ENCFF524QCW, ENCFF307TXL, ENCFF111SLI, ENCFF688UBN, ENCFF116EJU, ENCFF754VHB, ENCFF570VDW, ENCFF294ZYG, ENCFF372GSN, ENCFF175DYB, ENCFF124WWP, ENCFF499QVJ, ENCFF130UGZ, ENCFF534FCM, ENCFF583JSH, ENCFF722CAD, ENCFF163LGG, ENCFF035LPL, ENCFF854RLC, ENCFF383DRH, ENCFF893IYL, ENCFF658SVZ, ENCFF069ZSD, ENCFF121T…	kd
ENCODE	HepG2	hepatocellular_carcinoma	NELFE	kd	ENCFF021UHZ, ENCFF744XMW	HepG2	hepatocellular_carcinoma	NONE	nc	ENCFF868JAV, ENCFF069BKV, ENCFF160CLZ, ENCFF289IFX, ENCFF036JUD, ENCFF415ESF, ENCFF629QVO, ENCFF524QCW, ENCFF307TXL, ENCFF111SLI, ENCFF688UBN, ENCFF116EJU, ENCFF754VHB, ENCFF570VDW, ENCFF294ZYG, ENCFF372GSN, ENCFF175DYB, ENCFF124WWP, ENCFF499QVJ, ENCFF130UGZ, ENCFF534FCM, ENCFF583JSH, ENCFF722CAD, ENCFF163LGG, ENCFF035LPL, ENCFF854RLC, ENCFF383DRH, ENCFF893IYL, ENCFF658SVZ, ENCFF069ZSD, ENCFF121T…	kd
ENCODE	HepG2	hepatocellular_carcinoma	NIP7	kd	ENCFF471KNH, ENCFF409KPD	HepG2	hepatocellular_carcinoma	NONE	nc	ENCFF868JAV, ENCFF069BKV, ENCFF160CLZ, ENCFF289IFX, ENCFF036JUD, ENCFF415ESF, ENCFF629QVO, ENCFF524QCW, ENCFF307TXL, ENCFF111SLI, ENCFF688UBN, ENCFF116EJU, ENCFF754VHB, ENCFF570VDW, ENCFF294ZYG, ENCFF372GSN, ENCFF175DYB, ENCFF124WWP, ENCFF499QVJ, ENCFF130UGZ, ENCFF534FCM, ENCFF583JSH, ENCFF722CAD, ENCFF163LGG, ENCFF035LPL, ENCFF854RLC, ENCFF383DRH, ENCFF893IYL, ENCFF658SVZ, ENCFF069ZSD, ENCFF121T…	kd
ENCODE	HepG2	hepatocellular_carcinoma	NKRF	kd	ENCFF468DNA, ENCFF793QDL	HepG2	hepatocellular_carcinoma	NONE	nc	ENCFF868JAV, ENCFF069BKV, ENCFF160CLZ, ENCFF289IFX, ENCFF036JUD, ENCFF415ESF, ENCFF629QVO, ENCFF524QCW, ENCFF307TXL, ENCFF111SLI, ENCFF688UBN, ENCFF116EJU, ENCFF754VHB, ENCFF570VDW, ENCFF294ZYG, ENCFF372GSN, ENCFF175DYB, ENCFF124WWP, ENCFF499QVJ, ENCFF130UGZ, ENCFF534FCM, ENCFF583JSH, ENCFF722CAD, ENCFF163LGG, ENCFF035LPL, ENCFF854RLC, ENCFF383DRH, ENCFF893IYL, ENCFF658SVZ, ENCFF069ZSD, ENCFF121T…	kd
ENCODE	HepG2	hepatocellular_carcinoma	NOL12	kd	ENCFF195UDU, ENCFF859AAX	HepG2	hepatocellular_carcinoma	NONE	nc	ENCFF868JAV, ENCFF069BKV, ENCFF160CLZ, ENCFF289IFX, ENCFF036JUD, ENCFF415ESF, ENCFF629QVO, ENCFF524QCW, ENCFF307TXL, ENCFF111SLI, ENCFF688UBN, ENCFF116EJU, ENCFF754VHB, ENCFF570VDW, ENCFF294ZYG, ENCFF372GSN, ENCFF175DYB, ENCFF124WWP, ENCFF499QVJ, ENCFF130UGZ, ENCFF534FCM, ENCFF583JSH, ENCFF722CAD, ENCFF163LGG, ENCFF035LPL, ENCFF854RLC, ENCFF383DRH, ENCFF893IYL, ENCFF658SVZ, ENCFF069ZSD, ENCFF121T…	kd
ENCODE	HepG2	hepatocellular_carcinoma	NOLC1	kd	ENCFF110OQL, ENCFF334NYD	HepG2	hepatocellular_carcinoma	NONE	nc	ENCFF868JAV, ENCFF069BKV, ENCFF160CLZ, ENCFF289IFX, ENCFF036JUD, ENCFF415ESF, ENCFF629QVO, ENCFF524QCW, ENCFF307TXL, ENCFF111SLI, ENCFF688UBN, ENCFF116EJU, ENCFF754VHB, ENCFF570VDW, ENCFF294ZYG, ENCFF372GSN, ENCFF175DYB, ENCFF124WWP, ENCFF499QVJ, ENCFF130UGZ, ENCFF534FCM, ENCFF583JSH, ENCFF722CAD, ENCFF163LGG, ENCFF035LPL, ENCFF854RLC, ENCFF383DRH, ENCFF893IYL, ENCFF658SVZ, ENCFF069ZSD, ENCFF121T…	kd
ENCODE	HepG2	hepatocellular_carcinoma	NONO	kd	ENCFF487NYF, ENCFF561URG	HepG2	hepatocellular_carcinoma	NONE	nc	ENCFF868JAV, ENCFF069BKV, ENCFF160CLZ, ENCFF289IFX, ENCFF036JUD, ENCFF415ESF, ENCFF629QVO, ENCFF524QCW, ENCFF307TXL, ENCFF111SLI, ENCFF688UBN, ENCFF116EJU, ENCFF754VHB, ENCFF570VDW, ENCFF294ZYG, ENCFF372GSN, ENCFF175DYB, ENCFF124WWP, ENCFF499QVJ, ENCFF130UGZ, ENCFF534FCM, ENCFF583JSH, ENCFF722CAD, ENCFF163LGG, ENCFF035LPL, ENCFF854RLC, ENCFF383DRH, ENCFF893IYL, ENCFF658SVZ, ENCFF069ZSD, ENCFF121T…	kd
ENCODE	HepG2	hepatocellular_carcinoma	NPM1	kd	ENCFF123OUS, ENCFF990AUL	HepG2	hepatocellular_carcinoma	NONE	nc	ENCFF868JAV, ENCFF069BKV, ENCFF160CLZ, ENCFF289IFX, ENCFF036JUD, ENCFF415ESF, ENCFF629QVO, ENCFF524QCW, ENCFF307TXL, ENCFF111SLI, ENCFF688UBN, ENCFF116EJU, ENCFF754VHB, ENCFF570VDW, ENCFF294ZYG, ENCFF372GSN, ENCFF175DYB, ENCFF124WWP, ENCFF499QVJ, ENCFF130UGZ, ENCFF534FCM, ENCFF583JSH, ENCFF722CAD, ENCFF163LGG, ENCFF035LPL, ENCFF854RLC, ENCFF383DRH, ENCFF893IYL, ENCFF658SVZ, ENCFF069ZSD, ENCFF121T…	kd
ENCODE	HepG2	hepatocellular_carcinoma	NSUN2	kd	ENCFF271EBQ, ENCFF152WKS	HepG2	hepatocellular_carcinoma	NONE	nc	ENCFF868JAV, ENCFF069BKV, ENCFF160CLZ, ENCFF289IFX, ENCFF036JUD, ENCFF415ESF, ENCFF629QVO, ENCFF524QCW, ENCFF307TXL, ENCFF111SLI, ENCFF688UBN, ENCFF116EJU, ENCFF754VHB, ENCFF570VDW, ENCFF294ZYG, ENCFF372GSN, ENCFF175DYB, ENCFF124WWP, ENCFF499QVJ, ENCFF130UGZ, ENCFF534FCM, ENCFF583JSH, ENCFF722CAD, ENCFF163LGG, ENCFF035LPL, ENCFF854RLC, ENCFF383DRH, ENCFF893IYL, ENCFF658SVZ, ENCFF069ZSD, ENCFF121T…	kd
ENCODE	HepG2	hepatocellular_carcinoma	NUFIP2	kd	ENCFF464XNK, ENCFF696OMP	HepG2	hepatocellular_carcinoma	NONE	nc	ENCFF868JAV, ENCFF069BKV, ENCFF160CLZ, ENCFF289IFX, ENCFF036JUD, ENCFF415ESF, ENCFF629QVO, ENCFF524QCW, ENCFF307TXL, ENCFF111SLI, ENCFF688UBN, ENCFF116EJU, ENCFF754VHB, ENCFF570VDW, ENCFF294ZYG, ENCFF372GSN, ENCFF175DYB, ENCFF124WWP, ENCFF499QVJ, ENCFF130UGZ, ENCFF534FCM, ENCFF583JSH, ENCFF722CAD, ENCFF163LGG, ENCFF035LPL, ENCFF854RLC, ENCFF383DRH, ENCFF893IYL, ENCFF658SVZ, ENCFF069ZSD, ENCFF121T…	kd
ENCODE	HepG2	hepatocellular_carcinoma	NUP35	kd	ENCFF498IGB, ENCFF083AKD	HepG2	hepatocellular_carcinoma	NONE	nc	ENCFF868JAV, ENCFF069BKV, ENCFF160CLZ, ENCFF289IFX, ENCFF036JUD, ENCFF415ESF, ENCFF629QVO, ENCFF524QCW, ENCFF307TXL, ENCFF111SLI, ENCFF688UBN, ENCFF116EJU, ENCFF754VHB, ENCFF570VDW, ENCFF294ZYG, ENCFF372GSN, ENCFF175DYB, ENCFF124WWP, ENCFF499QVJ, ENCFF130UGZ, ENCFF534FCM, ENCFF583JSH, ENCFF722CAD, ENCFF163LGG, ENCFF035LPL, ENCFF854RLC, ENCFF383DRH, ENCFF893IYL, ENCFF658SVZ, ENCFF069ZSD, ENCFF121T…	kd
ENCODE	HepG2	hepatocellular_carcinoma	NUSAP1	kd	ENCFF527UVX, ENCFF249QBB	HepG2	hepatocellular_carcinoma	NONE	nc	ENCFF868JAV, ENCFF069BKV, ENCFF160CLZ, ENCFF289IFX, ENCFF036JUD, ENCFF415ESF, ENCFF629QVO, ENCFF524QCW, ENCFF307TXL, ENCFF111SLI, ENCFF688UBN, ENCFF116EJU, ENCFF754VHB, ENCFF570VDW, ENCFF294ZYG, ENCFF372GSN, ENCFF175DYB, ENCFF124WWP, ENCFF499QVJ, ENCFF130UGZ, ENCFF534FCM, ENCFF583JSH, ENCFF722CAD, ENCFF163LGG, ENCFF035LPL, ENCFF854RLC, ENCFF383DRH, ENCFF893IYL, ENCFF658SVZ, ENCFF069ZSD, ENCFF121T…	kd
ENCODE	HepG2	hepatocellular_carcinoma	PA2G4	kd	ENCFF446UPJ, ENCFF578JQC	HepG2	hepatocellular_carcinoma	NONE	nc	ENCFF868JAV, ENCFF069BKV, ENCFF160CLZ, ENCFF289IFX, ENCFF036JUD, ENCFF415ESF, ENCFF629QVO, ENCFF524QCW, ENCFF307TXL, ENCFF111SLI, ENCFF688UBN, ENCFF116EJU, ENCFF754VHB, ENCFF570VDW, ENCFF294ZYG, ENCFF372GSN, ENCFF175DYB, ENCFF124WWP, ENCFF499QVJ, ENCFF130UGZ, ENCFF534FCM, ENCFF583JSH, ENCFF722CAD, ENCFF163LGG, ENCFF035LPL, ENCFF854RLC, ENCFF383DRH, ENCFF893IYL, ENCFF658SVZ, ENCFF069ZSD, ENCFF121T…	kd
ENCODE	HepG2	hepatocellular_carcinoma	PABPC1	kd	ENCFF579KAD, ENCFF443BLK	HepG2	hepatocellular_carcinoma	NONE	nc	ENCFF868JAV, ENCFF069BKV, ENCFF160CLZ, ENCFF289IFX, ENCFF036JUD, ENCFF415ESF, ENCFF629QVO, ENCFF524QCW, ENCFF307TXL, ENCFF111SLI, ENCFF688UBN, ENCFF116EJU, ENCFF754VHB, ENCFF570VDW, ENCFF294ZYG, ENCFF372GSN, ENCFF175DYB, ENCFF124WWP, ENCFF499QVJ, ENCFF130UGZ, ENCFF534FCM, ENCFF583JSH, ENCFF722CAD, ENCFF163LGG, ENCFF035LPL, ENCFF854RLC, ENCFF383DRH, ENCFF893IYL, ENCFF658SVZ, ENCFF069ZSD, ENCFF121T…	kd
ENCODE	HepG2	hepatocellular_carcinoma	PABPC4	kd	ENCFF956KWS, ENCFF882CDZ	HepG2	hepatocellular_carcinoma	NONE	nc	ENCFF868JAV, ENCFF069BKV, ENCFF160CLZ, ENCFF289IFX, ENCFF036JUD, ENCFF415ESF, ENCFF629QVO, ENCFF524QCW, ENCFF307TXL, ENCFF111SLI, ENCFF688UBN, ENCFF116EJU, ENCFF754VHB, ENCFF570VDW, ENCFF294ZYG, ENCFF372GSN, ENCFF175DYB, ENCFF124WWP, ENCFF499QVJ, ENCFF130UGZ, ENCFF534FCM, ENCFF583JSH, ENCFF722CAD, ENCFF163LGG, ENCFF035LPL, ENCFF854RLC, ENCFF383DRH, ENCFF893IYL, ENCFF658SVZ, ENCFF069ZSD, ENCFF121T…	kd
ENCODE	HepG2	hepatocellular_carcinoma	PARN	kd	ENCFF393LFT, ENCFF367TMN	HepG2	hepatocellular_carcinoma	NONE	nc	ENCFF868JAV, ENCFF069BKV, ENCFF160CLZ, ENCFF289IFX, ENCFF036JUD, ENCFF415ESF, ENCFF629QVO, ENCFF524QCW, ENCFF307TXL, ENCFF111SLI, ENCFF688UBN, ENCFF116EJU, ENCFF754VHB, ENCFF570VDW, ENCFF294ZYG, ENCFF372GSN, ENCFF175DYB, ENCFF124WWP, ENCFF499QVJ, ENCFF130UGZ, ENCFF534FCM, ENCFF583JSH, ENCFF722CAD, ENCFF163LGG, ENCFF035LPL, ENCFF854RLC, ENCFF383DRH, ENCFF893IYL, ENCFF658SVZ, ENCFF069ZSD, ENCFF121T…	kd
ENCODE	HepG2	hepatocellular_carcinoma	PCBP1	kd	ENCFF445GOQ, ENCFF446NRZ	HepG2	hepatocellular_carcinoma	NONE	nc	ENCFF868JAV, ENCFF069BKV, ENCFF160CLZ, ENCFF289IFX, ENCFF036JUD, ENCFF415ESF, ENCFF629QVO, ENCFF524QCW, ENCFF307TXL, ENCFF111SLI, ENCFF688UBN, ENCFF116EJU, ENCFF754VHB, ENCFF570VDW, ENCFF294ZYG, ENCFF372GSN, ENCFF175DYB, ENCFF124WWP, ENCFF499QVJ, ENCFF130UGZ, ENCFF534FCM, ENCFF583JSH, ENCFF722CAD, ENCFF163LGG, ENCFF035LPL, ENCFF854RLC, ENCFF383DRH, ENCFF893IYL, ENCFF658SVZ, ENCFF069ZSD, ENCFF121T…	kd
ENCODE	HepG2	hepatocellular_carcinoma	PCBP2	kd	ENCFF065YFQ, ENCFF571IXL	HepG2	hepatocellular_carcinoma	NONE	nc	ENCFF868JAV, ENCFF069BKV, ENCFF160CLZ, ENCFF289IFX, ENCFF036JUD, ENCFF415ESF, ENCFF629QVO, ENCFF524QCW, ENCFF307TXL, ENCFF111SLI, ENCFF688UBN, ENCFF116EJU, ENCFF754VHB, ENCFF570VDW, ENCFF294ZYG, ENCFF372GSN, ENCFF175DYB, ENCFF124WWP, ENCFF499QVJ, ENCFF130UGZ, ENCFF534FCM, ENCFF583JSH, ENCFF722CAD, ENCFF163LGG, ENCFF035LPL, ENCFF854RLC, ENCFF383DRH, ENCFF893IYL, ENCFF658SVZ, ENCFF069ZSD, ENCFF121T…	kd
ENCODE	HepG2	hepatocellular_carcinoma	PES1	kd	ENCFF486NWZ, ENCFF369AFY	HepG2	hepatocellular_carcinoma	NONE	nc	ENCFF868JAV, ENCFF069BKV, ENCFF160CLZ, ENCFF289IFX, ENCFF036JUD, ENCFF415ESF, ENCFF629QVO, ENCFF524QCW, ENCFF307TXL, ENCFF111SLI, ENCFF688UBN, ENCFF116EJU, ENCFF754VHB, ENCFF570VDW, ENCFF294ZYG, ENCFF372GSN, ENCFF175DYB, ENCFF124WWP, ENCFF499QVJ, ENCFF130UGZ, ENCFF534FCM, ENCFF583JSH, ENCFF722CAD, ENCFF163LGG, ENCFF035LPL, ENCFF854RLC, ENCFF383DRH, ENCFF893IYL, ENCFF658SVZ, ENCFF069ZSD, ENCFF121T…	kd
ENCODE	HepG2	hepatocellular_carcinoma	PHF6	kd	ENCFF526BGB, ENCFF387VAN	HepG2	hepatocellular_carcinoma	NONE	nc	ENCFF868JAV, ENCFF069BKV, ENCFF160CLZ, ENCFF289IFX, ENCFF036JUD, ENCFF415ESF, ENCFF629QVO, ENCFF524QCW, ENCFF307TXL, ENCFF111SLI, ENCFF688UBN, ENCFF116EJU, ENCFF754VHB, ENCFF570VDW, ENCFF294ZYG, ENCFF372GSN, ENCFF175DYB, ENCFF124WWP, ENCFF499QVJ, ENCFF130UGZ, ENCFF534FCM, ENCFF583JSH, ENCFF722CAD, ENCFF163LGG, ENCFF035LPL, ENCFF854RLC, ENCFF383DRH, ENCFF893IYL, ENCFF658SVZ, ENCFF069ZSD, ENCFF121T…	kd
ENCODE	HepG2	hepatocellular_carcinoma	PKM	kd	ENCFF095EHQ, ENCFF387HMK	HepG2	hepatocellular_carcinoma	NONE	nc	ENCFF868JAV, ENCFF069BKV, ENCFF160CLZ, ENCFF289IFX, ENCFF036JUD, ENCFF415ESF, ENCFF629QVO, ENCFF524QCW, ENCFF307TXL, ENCFF111SLI, ENCFF688UBN, ENCFF116EJU, ENCFF754VHB, ENCFF570VDW, ENCFF294ZYG, ENCFF372GSN, ENCFF175DYB, ENCFF124WWP, ENCFF499QVJ, ENCFF130UGZ, ENCFF534FCM, ENCFF583JSH, ENCFF722CAD, ENCFF163LGG, ENCFF035LPL, ENCFF854RLC, ENCFF383DRH, ENCFF893IYL, ENCFF658SVZ, ENCFF069ZSD, ENCFF121T…	kd
ENCODE	HepG2	hepatocellular_carcinoma	PNPT1	kd	ENCFF481KRL, ENCFF319LBG	HepG2	hepatocellular_carcinoma	NONE	nc	ENCFF868JAV, ENCFF069BKV, ENCFF160CLZ, ENCFF289IFX, ENCFF036JUD, ENCFF415ESF, ENCFF629QVO, ENCFF524QCW, ENCFF307TXL, ENCFF111SLI, ENCFF688UBN, ENCFF116EJU, ENCFF754VHB, ENCFF570VDW, ENCFF294ZYG, ENCFF372GSN, ENCFF175DYB, ENCFF124WWP, ENCFF499QVJ, ENCFF130UGZ, ENCFF534FCM, ENCFF583JSH, ENCFF722CAD, ENCFF163LGG, ENCFF035LPL, ENCFF854RLC, ENCFF383DRH, ENCFF893IYL, ENCFF658SVZ, ENCFF069ZSD, ENCFF121T…	kd
ENCODE	HepG2	hepatocellular_carcinoma	PPIG	kd	ENCFF698RVL, ENCFF708DDN	HepG2	hepatocellular_carcinoma	NONE	nc	ENCFF868JAV, ENCFF069BKV, ENCFF160CLZ, ENCFF289IFX, ENCFF036JUD, ENCFF415ESF, ENCFF629QVO, ENCFF524QCW, ENCFF307TXL, ENCFF111SLI, ENCFF688UBN, ENCFF116EJU, ENCFF754VHB, ENCFF570VDW, ENCFF294ZYG, ENCFF372GSN, ENCFF175DYB, ENCFF124WWP, ENCFF499QVJ, ENCFF130UGZ, ENCFF534FCM, ENCFF583JSH, ENCFF722CAD, ENCFF163LGG, ENCFF035LPL, ENCFF854RLC, ENCFF383DRH, ENCFF893IYL, ENCFF658SVZ, ENCFF069ZSD, ENCFF121T…	kd
ENCODE	HepG2	hepatocellular_carcinoma	PPIL4	kd	ENCFF800DSH, ENCFF097BHB	HepG2	hepatocellular_carcinoma	NONE	nc	ENCFF868JAV, ENCFF069BKV, ENCFF160CLZ, ENCFF289IFX, ENCFF036JUD, ENCFF415ESF, ENCFF629QVO, ENCFF524QCW, ENCFF307TXL, ENCFF111SLI, ENCFF688UBN, ENCFF116EJU, ENCFF754VHB, ENCFF570VDW, ENCFF294ZYG, ENCFF372GSN, ENCFF175DYB, ENCFF124WWP, ENCFF499QVJ, ENCFF130UGZ, ENCFF534FCM, ENCFF583JSH, ENCFF722CAD, ENCFF163LGG, ENCFF035LPL, ENCFF854RLC, ENCFF383DRH, ENCFF893IYL, ENCFF658SVZ, ENCFF069ZSD, ENCFF121T…	kd
ENCODE	HepG2	hepatocellular_carcinoma	PRPF4	kd	ENCFF579FLS, ENCFF019RIP	HepG2	hepatocellular_carcinoma	NONE	nc	ENCFF868JAV, ENCFF069BKV, ENCFF160CLZ, ENCFF289IFX, ENCFF036JUD, ENCFF415ESF, ENCFF629QVO, ENCFF524QCW, ENCFF307TXL, ENCFF111SLI, ENCFF688UBN, ENCFF116EJU, ENCFF754VHB, ENCFF570VDW, ENCFF294ZYG, ENCFF372GSN, ENCFF175DYB, ENCFF124WWP, ENCFF499QVJ, ENCFF130UGZ, ENCFF534FCM, ENCFF583JSH, ENCFF722CAD, ENCFF163LGG, ENCFF035LPL, ENCFF854RLC, ENCFF383DRH, ENCFF893IYL, ENCFF658SVZ, ENCFF069ZSD, ENCFF121T…	kd
ENCODE	HepG2	hepatocellular_carcinoma	PRPF6	kd	ENCFF632NQZ, ENCFF727JIT	HepG2	hepatocellular_carcinoma	NONE	nc	ENCFF868JAV, ENCFF069BKV, ENCFF160CLZ, ENCFF289IFX, ENCFF036JUD, ENCFF415ESF, ENCFF629QVO, ENCFF524QCW, ENCFF307TXL, ENCFF111SLI, ENCFF688UBN, ENCFF116EJU, ENCFF754VHB, ENCFF570VDW, ENCFF294ZYG, ENCFF372GSN, ENCFF175DYB, ENCFF124WWP, ENCFF499QVJ, ENCFF130UGZ, ENCFF534FCM, ENCFF583JSH, ENCFF722CAD, ENCFF163LGG, ENCFF035LPL, ENCFF854RLC, ENCFF383DRH, ENCFF893IYL, ENCFF658SVZ, ENCFF069ZSD, ENCFF121T…	kd
ENCODE	HepG2	hepatocellular_carcinoma	PRPF8	kd	ENCFF820QCM, ENCFF771GAO	HepG2	hepatocellular_carcinoma	NONE	nc	ENCFF868JAV, ENCFF069BKV, ENCFF160CLZ, ENCFF289IFX, ENCFF036JUD, ENCFF415ESF, ENCFF629QVO, ENCFF524QCW, ENCFF307TXL, ENCFF111SLI, ENCFF688UBN, ENCFF116EJU, ENCFF754VHB, ENCFF570VDW, ENCFF294ZYG, ENCFF372GSN, ENCFF175DYB, ENCFF124WWP, ENCFF499QVJ, ENCFF130UGZ, ENCFF534FCM, ENCFF583JSH, ENCFF722CAD, ENCFF163LGG, ENCFF035LPL, ENCFF854RLC, ENCFF383DRH, ENCFF893IYL, ENCFF658SVZ, ENCFF069ZSD, ENCFF121T…	kd
ENCODE	HepG2	hepatocellular_carcinoma	PSIP1	kd	ENCFF593TEH, ENCFF361PKX	HepG2	hepatocellular_carcinoma	NONE	nc	ENCFF868JAV, ENCFF069BKV, ENCFF160CLZ, ENCFF289IFX, ENCFF036JUD, ENCFF415ESF, ENCFF629QVO, ENCFF524QCW, ENCFF307TXL, ENCFF111SLI, ENCFF688UBN, ENCFF116EJU, ENCFF754VHB, ENCFF570VDW, ENCFF294ZYG, ENCFF372GSN, ENCFF175DYB, ENCFF124WWP, ENCFF499QVJ, ENCFF130UGZ, ENCFF534FCM, ENCFF583JSH, ENCFF722CAD, ENCFF163LGG, ENCFF035LPL, ENCFF854RLC, ENCFF383DRH, ENCFF893IYL, ENCFF658SVZ, ENCFF069ZSD, ENCFF121T…	kd
ENCODE	HepG2	hepatocellular_carcinoma	PTBP1	kd	ENCFF338PVO, ENCFF003BXW	HepG2	hepatocellular_carcinoma	NONE	nc	ENCFF868JAV, ENCFF069BKV, ENCFF160CLZ, ENCFF289IFX, ENCFF036JUD, ENCFF415ESF, ENCFF629QVO, ENCFF524QCW, ENCFF307TXL, ENCFF111SLI, ENCFF688UBN, ENCFF116EJU, ENCFF754VHB, ENCFF570VDW, ENCFF294ZYG, ENCFF372GSN, ENCFF175DYB, ENCFF124WWP, ENCFF499QVJ, ENCFF130UGZ, ENCFF534FCM, ENCFF583JSH, ENCFF722CAD, ENCFF163LGG, ENCFF035LPL, ENCFF854RLC, ENCFF383DRH, ENCFF893IYL, ENCFF658SVZ, ENCFF069ZSD, ENCFF121T…	kd
ENCODE	HepG2	hepatocellular_carcinoma	PUF60	kd	ENCFF766VNG, ENCFF854YXJ	HepG2	hepatocellular_carcinoma	NONE	nc	ENCFF868JAV, ENCFF069BKV, ENCFF160CLZ, ENCFF289IFX, ENCFF036JUD, ENCFF415ESF, ENCFF629QVO, ENCFF524QCW, ENCFF307TXL, ENCFF111SLI, ENCFF688UBN, ENCFF116EJU, ENCFF754VHB, ENCFF570VDW, ENCFF294ZYG, ENCFF372GSN, ENCFF175DYB, ENCFF124WWP, ENCFF499QVJ, ENCFF130UGZ, ENCFF534FCM, ENCFF583JSH, ENCFF722CAD, ENCFF163LGG, ENCFF035LPL, ENCFF854RLC, ENCFF383DRH, ENCFF893IYL, ENCFF658SVZ, ENCFF069ZSD, ENCFF121T…	kd
ENCODE	HepG2	hepatocellular_carcinoma	PUM1	kd	ENCFF624FXB, ENCFF076GJK	HepG2	hepatocellular_carcinoma	NONE	nc	ENCFF868JAV, ENCFF069BKV, ENCFF160CLZ, ENCFF289IFX, ENCFF036JUD, ENCFF415ESF, ENCFF629QVO, ENCFF524QCW, ENCFF307TXL, ENCFF111SLI, ENCFF688UBN, ENCFF116EJU, ENCFF754VHB, ENCFF570VDW, ENCFF294ZYG, ENCFF372GSN, ENCFF175DYB, ENCFF124WWP, ENCFF499QVJ, ENCFF130UGZ, ENCFF534FCM, ENCFF583JSH, ENCFF722CAD, ENCFF163LGG, ENCFF035LPL, ENCFF854RLC, ENCFF383DRH, ENCFF893IYL, ENCFF658SVZ, ENCFF069ZSD, ENCFF121T…	kd
ENCODE	HepG2	hepatocellular_carcinoma	PUM2	kd	ENCFF795VCU, ENCFF817LWJ	HepG2	hepatocellular_carcinoma	NONE	nc	ENCFF868JAV, ENCFF069BKV, ENCFF160CLZ, ENCFF289IFX, ENCFF036JUD, ENCFF415ESF, ENCFF629QVO, ENCFF524QCW, ENCFF307TXL, ENCFF111SLI, ENCFF688UBN, ENCFF116EJU, ENCFF754VHB, ENCFF570VDW, ENCFF294ZYG, ENCFF372GSN, ENCFF175DYB, ENCFF124WWP, ENCFF499QVJ, ENCFF130UGZ, ENCFF534FCM, ENCFF583JSH, ENCFF722CAD, ENCFF163LGG, ENCFF035LPL, ENCFF854RLC, ENCFF383DRH, ENCFF893IYL, ENCFF658SVZ, ENCFF069ZSD, ENCFF121T…	kd
ENCODE	HepG2	hepatocellular_carcinoma	PUS1	kd	ENCFF706WCI, ENCFF569DZG	HepG2	hepatocellular_carcinoma	NONE	nc	ENCFF868JAV, ENCFF069BKV, ENCFF160CLZ, ENCFF289IFX, ENCFF036JUD, ENCFF415ESF, ENCFF629QVO, ENCFF524QCW, ENCFF307TXL, ENCFF111SLI, ENCFF688UBN, ENCFF116EJU, ENCFF754VHB, ENCFF570VDW, ENCFF294ZYG, ENCFF372GSN, ENCFF175DYB, ENCFF124WWP, ENCFF499QVJ, ENCFF130UGZ, ENCFF534FCM, ENCFF583JSH, ENCFF722CAD, ENCFF163LGG, ENCFF035LPL, ENCFF854RLC, ENCFF383DRH, ENCFF893IYL, ENCFF658SVZ, ENCFF069ZSD, ENCFF121T…	kd
ENCODE	HepG2	hepatocellular_carcinoma	QKI	kd	ENCFF199PVS, ENCFF886DBQ	HepG2	hepatocellular_carcinoma	NONE	nc	ENCFF868JAV, ENCFF069BKV, ENCFF160CLZ, ENCFF289IFX, ENCFF036JUD, ENCFF415ESF, ENCFF629QVO, ENCFF524QCW, ENCFF307TXL, ENCFF111SLI, ENCFF688UBN, ENCFF116EJU, ENCFF754VHB, ENCFF570VDW, ENCFF294ZYG, ENCFF372GSN, ENCFF175DYB, ENCFF124WWP, ENCFF499QVJ, ENCFF130UGZ, ENCFF534FCM, ENCFF583JSH, ENCFF722CAD, ENCFF163LGG, ENCFF035LPL, ENCFF854RLC, ENCFF383DRH, ENCFF893IYL, ENCFF658SVZ, ENCFF069ZSD, ENCFF121T…	kd
ENCODE	HepG2	hepatocellular_carcinoma	RAVER1	kd	ENCFF690KDQ, ENCFF780ANL	HepG2	hepatocellular_carcinoma	NONE	nc	ENCFF868JAV, ENCFF069BKV, ENCFF160CLZ, ENCFF289IFX, ENCFF036JUD, ENCFF415ESF, ENCFF629QVO, ENCFF524QCW, ENCFF307TXL, ENCFF111SLI, ENCFF688UBN, ENCFF116EJU, ENCFF754VHB, ENCFF570VDW, ENCFF294ZYG, ENCFF372GSN, ENCFF175DYB, ENCFF124WWP, ENCFF499QVJ, ENCFF130UGZ, ENCFF534FCM, ENCFF583JSH, ENCFF722CAD, ENCFF163LGG, ENCFF035LPL, ENCFF854RLC, ENCFF383DRH, ENCFF893IYL, ENCFF658SVZ, ENCFF069ZSD, ENCFF121T…	kd
ENCODE	HepG2	hepatocellular_carcinoma	RBFOX2	kd	ENCFF078TKI, ENCFF720XOT	HepG2	hepatocellular_carcinoma	NONE	nc	ENCFF868JAV, ENCFF069BKV, ENCFF160CLZ, ENCFF289IFX, ENCFF036JUD, ENCFF415ESF, ENCFF629QVO, ENCFF524QCW, ENCFF307TXL, ENCFF111SLI, ENCFF688UBN, ENCFF116EJU, ENCFF754VHB, ENCFF570VDW, ENCFF294ZYG, ENCFF372GSN, ENCFF175DYB, ENCFF124WWP, ENCFF499QVJ, ENCFF130UGZ, ENCFF534FCM, ENCFF583JSH, ENCFF722CAD, ENCFF163LGG, ENCFF035LPL, ENCFF854RLC, ENCFF383DRH, ENCFF893IYL, ENCFF658SVZ, ENCFF069ZSD, ENCFF121T…	kd
ENCODE	HepG2	hepatocellular_carcinoma	RBM14	kd	ENCFF376YSD, ENCFF701QXU	HepG2	hepatocellular_carcinoma	NONE	nc	ENCFF868JAV, ENCFF069BKV, ENCFF160CLZ, ENCFF289IFX, ENCFF036JUD, ENCFF415ESF, ENCFF629QVO, ENCFF524QCW, ENCFF307TXL, ENCFF111SLI, ENCFF688UBN, ENCFF116EJU, ENCFF754VHB, ENCFF570VDW, ENCFF294ZYG, ENCFF372GSN, ENCFF175DYB, ENCFF124WWP, ENCFF499QVJ, ENCFF130UGZ, ENCFF534FCM, ENCFF583JSH, ENCFF722CAD, ENCFF163LGG, ENCFF035LPL, ENCFF854RLC, ENCFF383DRH, ENCFF893IYL, ENCFF658SVZ, ENCFF069ZSD, ENCFF121T…	kd
ENCODE	HepG2	hepatocellular_carcinoma	RBM15	kd	ENCFF236BTO, ENCFF848HBY	HepG2	hepatocellular_carcinoma	NONE	nc	ENCFF868JAV, ENCFF069BKV, ENCFF160CLZ, ENCFF289IFX, ENCFF036JUD, ENCFF415ESF, ENCFF629QVO, ENCFF524QCW, ENCFF307TXL, ENCFF111SLI, ENCFF688UBN, ENCFF116EJU, ENCFF754VHB, ENCFF570VDW, ENCFF294ZYG, ENCFF372GSN, ENCFF175DYB, ENCFF124WWP, ENCFF499QVJ, ENCFF130UGZ, ENCFF534FCM, ENCFF583JSH, ENCFF722CAD, ENCFF163LGG, ENCFF035LPL, ENCFF854RLC, ENCFF383DRH, ENCFF893IYL, ENCFF658SVZ, ENCFF069ZSD, ENCFF121T…	kd
ENCODE	HepG2	hepatocellular_carcinoma	RBM17	kd	ENCFF297OEK, ENCFF911SNQ	HepG2	hepatocellular_carcinoma	NONE	nc	ENCFF868JAV, ENCFF069BKV, ENCFF160CLZ, ENCFF289IFX, ENCFF036JUD, ENCFF415ESF, ENCFF629QVO, ENCFF524QCW, ENCFF307TXL, ENCFF111SLI, ENCFF688UBN, ENCFF116EJU, ENCFF754VHB, ENCFF570VDW, ENCFF294ZYG, ENCFF372GSN, ENCFF175DYB, ENCFF124WWP, ENCFF499QVJ, ENCFF130UGZ, ENCFF534FCM, ENCFF583JSH, ENCFF722CAD, ENCFF163LGG, ENCFF035LPL, ENCFF854RLC, ENCFF383DRH, ENCFF893IYL, ENCFF658SVZ, ENCFF069ZSD, ENCFF121T…	kd
ENCODE	HepG2	hepatocellular_carcinoma	RBM22	kd	ENCFF131FUZ, ENCFF580ZYM	HepG2	hepatocellular_carcinoma	NONE	nc	ENCFF868JAV, ENCFF069BKV, ENCFF160CLZ, ENCFF289IFX, ENCFF036JUD, ENCFF415ESF, ENCFF629QVO, ENCFF524QCW, ENCFF307TXL, ENCFF111SLI, ENCFF688UBN, ENCFF116EJU, ENCFF754VHB, ENCFF570VDW, ENCFF294ZYG, ENCFF372GSN, ENCFF175DYB, ENCFF124WWP, ENCFF499QVJ, ENCFF130UGZ, ENCFF534FCM, ENCFF583JSH, ENCFF722CAD, ENCFF163LGG, ENCFF035LPL, ENCFF854RLC, ENCFF383DRH, ENCFF893IYL, ENCFF658SVZ, ENCFF069ZSD, ENCFF121T…	kd
ENCODE	HepG2	hepatocellular_carcinoma	RBM25	kd	ENCFF566FBK, ENCFF370FQA	HepG2	hepatocellular_carcinoma	NONE	nc	ENCFF868JAV, ENCFF069BKV, ENCFF160CLZ, ENCFF289IFX, ENCFF036JUD, ENCFF415ESF, ENCFF629QVO, ENCFF524QCW, ENCFF307TXL, ENCFF111SLI, ENCFF688UBN, ENCFF116EJU, ENCFF754VHB, ENCFF570VDW, ENCFF294ZYG, ENCFF372GSN, ENCFF175DYB, ENCFF124WWP, ENCFF499QVJ, ENCFF130UGZ, ENCFF534FCM, ENCFF583JSH, ENCFF722CAD, ENCFF163LGG, ENCFF035LPL, ENCFF854RLC, ENCFF383DRH, ENCFF893IYL, ENCFF658SVZ, ENCFF069ZSD, ENCFF121T…	kd
ENCODE	HepG2	hepatocellular_carcinoma	RBM27	kd	ENCFF125KIZ, ENCFF656BZU	HepG2	hepatocellular_carcinoma	NONE	nc	ENCFF868JAV, ENCFF069BKV, ENCFF160CLZ, ENCFF289IFX, ENCFF036JUD, ENCFF415ESF, ENCFF629QVO, ENCFF524QCW, ENCFF307TXL, ENCFF111SLI, ENCFF688UBN, ENCFF116EJU, ENCFF754VHB, ENCFF570VDW, ENCFF294ZYG, ENCFF372GSN, ENCFF175DYB, ENCFF124WWP, ENCFF499QVJ, ENCFF130UGZ, ENCFF534FCM, ENCFF583JSH, ENCFF722CAD, ENCFF163LGG, ENCFF035LPL, ENCFF854RLC, ENCFF383DRH, ENCFF893IYL, ENCFF658SVZ, ENCFF069ZSD, ENCFF121T…	kd
ENCODE	HepG2	hepatocellular_carcinoma	RBM34	kd	ENCFF389RCS, ENCFF702CRH	HepG2	hepatocellular_carcinoma	NONE	nc	ENCFF868JAV, ENCFF069BKV, ENCFF160CLZ, ENCFF289IFX, ENCFF036JUD, ENCFF415ESF, ENCFF629QVO, ENCFF524QCW, ENCFF307TXL, ENCFF111SLI, ENCFF688UBN, ENCFF116EJU, ENCFF754VHB, ENCFF570VDW, ENCFF294ZYG, ENCFF372GSN, ENCFF175DYB, ENCFF124WWP, ENCFF499QVJ, ENCFF130UGZ, ENCFF534FCM, ENCFF583JSH, ENCFF722CAD, ENCFF163LGG, ENCFF035LPL, ENCFF854RLC, ENCFF383DRH, ENCFF893IYL, ENCFF658SVZ, ENCFF069ZSD, ENCFF121T…	kd
ENCODE	HepG2	hepatocellular_carcinoma	RBM39	kd	ENCFF657QSJ, ENCFF198BSV	HepG2	hepatocellular_carcinoma	NONE	nc	ENCFF868JAV, ENCFF069BKV, ENCFF160CLZ, ENCFF289IFX, ENCFF036JUD, ENCFF415ESF, ENCFF629QVO, ENCFF524QCW, ENCFF307TXL, ENCFF111SLI, ENCFF688UBN, ENCFF116EJU, ENCFF754VHB, ENCFF570VDW, ENCFF294ZYG, ENCFF372GSN, ENCFF175DYB, ENCFF124WWP, ENCFF499QVJ, ENCFF130UGZ, ENCFF534FCM, ENCFF583JSH, ENCFF722CAD, ENCFF163LGG, ENCFF035LPL, ENCFF854RLC, ENCFF383DRH, ENCFF893IYL, ENCFF658SVZ, ENCFF069ZSD, ENCFF121T…	kd
ENCODE	HepG2	hepatocellular_carcinoma	RBM47	kd	ENCFF145QJM, ENCFF267GZC	HepG2	hepatocellular_carcinoma	NONE	nc	ENCFF868JAV, ENCFF069BKV, ENCFF160CLZ, ENCFF289IFX, ENCFF036JUD, ENCFF415ESF, ENCFF629QVO, ENCFF524QCW, ENCFF307TXL, ENCFF111SLI, ENCFF688UBN, ENCFF116EJU, ENCFF754VHB, ENCFF570VDW, ENCFF294ZYG, ENCFF372GSN, ENCFF175DYB, ENCFF124WWP, ENCFF499QVJ, ENCFF130UGZ, ENCFF534FCM, ENCFF583JSH, ENCFF722CAD, ENCFF163LGG, ENCFF035LPL, ENCFF854RLC, ENCFF383DRH, ENCFF893IYL, ENCFF658SVZ, ENCFF069ZSD, ENCFF121T…	kd
ENCODE	HepG2	hepatocellular_carcinoma	RCC2	kd	ENCFF224YLW, ENCFF877CJJ	HepG2	hepatocellular_carcinoma	NONE	nc	ENCFF868JAV, ENCFF069BKV, ENCFF160CLZ, ENCFF289IFX, ENCFF036JUD, ENCFF415ESF, ENCFF629QVO, ENCFF524QCW, ENCFF307TXL, ENCFF111SLI, ENCFF688UBN, ENCFF116EJU, ENCFF754VHB, ENCFF570VDW, ENCFF294ZYG, ENCFF372GSN, ENCFF175DYB, ENCFF124WWP, ENCFF499QVJ, ENCFF130UGZ, ENCFF534FCM, ENCFF583JSH, ENCFF722CAD, ENCFF163LGG, ENCFF035LPL, ENCFF854RLC, ENCFF383DRH, ENCFF893IYL, ENCFF658SVZ, ENCFF069ZSD, ENCFF121T…	kd
ENCODE	HepG2	hepatocellular_carcinoma	RECQL	kd	ENCFF725SWN, ENCFF302NYC	HepG2	hepatocellular_carcinoma	NONE	nc	ENCFF868JAV, ENCFF069BKV, ENCFF160CLZ, ENCFF289IFX, ENCFF036JUD, ENCFF415ESF, ENCFF629QVO, ENCFF524QCW, ENCFF307TXL, ENCFF111SLI, ENCFF688UBN, ENCFF116EJU, ENCFF754VHB, ENCFF570VDW, ENCFF294ZYG, ENCFF372GSN, ENCFF175DYB, ENCFF124WWP, ENCFF499QVJ, ENCFF130UGZ, ENCFF534FCM, ENCFF583JSH, ENCFF722CAD, ENCFF163LGG, ENCFF035LPL, ENCFF854RLC, ENCFF383DRH, ENCFF893IYL, ENCFF658SVZ, ENCFF069ZSD, ENCFF121T…	kd
ENCODE	HepG2	hepatocellular_carcinoma	RPL23A	kd	ENCFF073DHZ, ENCFF296TBL	HepG2	hepatocellular_carcinoma	NONE	nc	ENCFF868JAV, ENCFF069BKV, ENCFF160CLZ, ENCFF289IFX, ENCFF036JUD, ENCFF415ESF, ENCFF629QVO, ENCFF524QCW, ENCFF307TXL, ENCFF111SLI, ENCFF688UBN, ENCFF116EJU, ENCFF754VHB, ENCFF570VDW, ENCFF294ZYG, ENCFF372GSN, ENCFF175DYB, ENCFF124WWP, ENCFF499QVJ, ENCFF130UGZ, ENCFF534FCM, ENCFF583JSH, ENCFF722CAD, ENCFF163LGG, ENCFF035LPL, ENCFF854RLC, ENCFF383DRH, ENCFF893IYL, ENCFF658SVZ, ENCFF069ZSD, ENCFF121T…	kd
[truncated: 69 more rows]
